# Supplementary material for: The deep-rooted origin of disulfide-rich spider venom toxins
Source: eLife. 2023 Feb 9;12:e83761. doi: 10.7554/eLife.83761 (PMC10017107; doi:10.7554/eLife.83761)
Supplement: Figure 2—source data 1. [file elife-83761-fig2-data1.zip › Figure 2 - Source data_Mygalomorph_Bayesian_phylogeny.txt]

((((((((((((((SF72_Tri_lok_247:0.08796750,(SF72_Tri_lok_250:0.03439800,SF72_Tri_lok_251:0.01694150)'0.980':0.02670500):0.05360780,SF72_Tri_lok_249:0.04471000)'0.913':0.27162400,((SF77_Chi_gua_190:0.00633822,SF77_Chi_gua_192:0.00303113)'0.524':0.00905096,((SF77_Chi_gua_194:0.00768017,SF77_Chi_gua_195:0.00317780):0.00000000,SF77_Chi_gua_193:0.00308253)'0.737':0.01052280)'1.000':0.24778600)'1.000':0.14693800,(((SF80_Gra_ros_10:0.00290718,SF80_Gra_ros_11:0.00290104):0.00000000,SF80_Gra_ros_12:0.00658921):0.00000000,(SF80_Gra_ros_8:0.00289553,SF80_Gra_ros_9:0.01126210)'0.951':0.01095210)'1.000':0.20496900)'0.989':0.00000000,(SF102_Gra_ros_26:0.01623120,(SF102_Gra_ros_47:0.00801278,(SF102_Gra_ros_42:0.00765974,(SF102_Gra_ros_40:0.01115630,SF102_Gra_ros_41:0.00323628)'0.862':0.00719225)'0.724':0.00720591)'0.864':0.03406420)'1.000':0.39801900):0.00000000,(SF83_Chi_gua_199:0.16952100,(((SF83_Chi_gua_175:0.00284250,SF83_Chi_gua_176:0.00286007):0.00000000,SF83_Chi_gua_177:0.00654557):0.00000000,SF83_Chi_gua_178:0.00292766)'1.000':0.31826100)'0.998':0.24610900):0.00000000,(((SF81_Chi_gua_153:0.00336957,(SF81_Chi_gua_133:0.00790832,SF81_Chi_gua_152:0.00315128)'0.935':0.00791297)'0.904':0.02433430,(SF81_Chi_gua_154:0.00752160,SF81_Chi_gua_155:0.00347595)'0.748':0.01684320)'1.000':0.29741000,(SF82_Chi_gua_131:0.06113220,(SF82_Chi_gua_165:0.00352671,SF82_Chi_gua_166:0.00736327)'0.999':0.09226870)'1.000':0.24018400)'0.994':0.20330400):0.00000000,((((SF79_Hap_hai_416:0.00691923,SF79_Hap_hai_415:0.01428820):0.00000000,SF79_Hap_hai_413:0.00597204):0.00000000,SF79_Hap_hai_417:0.00694759):0.00000000,SF79_Hap_hai_421:0.00285654)'1.000':0.24692200):0.00000000,((((SF73_Hap_hai_349:0.00284145,SF73_Hap_hai_520:0.00645515):0.00000000,SF73_Hap_hai_522:0.00685344):0.00000000,SF73_Hap_hai_519:0.00906039):0.00000000,SF73_Hap_hai_461:0.00274460)'1.000':0.31131500):0.00000000,((((((SF74_Hap_hai_348:0.00662820,SF74_Hap_hai_345:0.00293734):0.00000000,SF74_Hap_hai_347:0.00673347):0.00000000,SF74_Hap_hai_450:0.00701255):0.00000000,SF74_Hap_hai_346:0.00695034)'1.000':0.23260500,(SF75_Gra_ros_23:0.03424650,((SF75_Gra_ros_24:0.00281334,SF75_Gra_ros_25:0.00701626)'0.750':0.00694303,(SF75_Gra_ros_43:0.00287368,SF75_Gra_ros_46:0.00675061)'0.877':0.00844534)'0.999':0.09503570)'0.991':0.24899100)'0.913':0.13559800,((((SF76_Hap_hai_434:0.00281013,SF76_Hap_hai_489:0.00688272):0.00000000,SF76_Hap_hai_490:0.00691450):0.00000000,SF76_Hap_hai_491:0.00296124)'1.000':0.21928600,(SF78_Gra_ros_45:0.02457660,(SF78_Gra_ros_18:0.00279939,SF78_Gra_ros_19:0.00655285)'1.000':0.04816030)'0.994':0.07907560)'0.927':0.06234230)'0.851':0.08724570):0.27646900,((SF1_U_Had_for_638:0.01534400,(SF1_U_Had_cer_1028:0.00634345,(SF1_U_Had_cer_1075:0.00286791,SF1_U_Had_cer_886:0.00299073)'0.976':0.01491200)'0.560':0.01177940)'0.997':0.20938000,((SF10_O2_Had_inf_54:0.01079360,(SF10_O2_Had_inf_1355:0.00699249,SF10_O2_Had_inf_1356:0.00686305)'0.851':0.00667701)'0.836':0.01834040,(SF10_O2_Had_inf_1358:0.00291343,SF10_O2_Had_inf_55:0.00298877)'0.773':0.01355650)'1.000':0.51464900)'0.885':0.16144300)'0.964':0.00000000,(((((((SF97_Hap_hai_459:0.00318447,SF97_Hap_hai_455:0.00302072):0.00000000,SF97_Hap_hai_458:0.01164610)'0.506':0.00768898,(SF97_Hap_hai_453:0.00716635,SF97_Hap_hai_454:0.00300007)'0.892':0.00976557)'0.998':0.23177300,((((SF98_Gra_ros_29:0.00295938,SF98_Gra_ros_30:0.00566706):0.00000000,SF98_Gra_ros_31:0.00618507):0.00000000,SF98_Gra_ros_32:0.00300332):0.00000000,SF98_Gra_ros_33:0.00697643)'0.940':0.10367900)'0.994':0.36357800,((SF100_U_Had_cer_1240:0.01141350,SF100_U_Had_cer_1260:0.00648480)'0.942':0.07138320,(SF100_U_Had_for_1108:0.02196440,SF100_U_Had_for_1186:0.01551090)'0.768':0.05481740)'1.000':0.59789500):0.00000000,((SF101_Chi_gua_219:0.00269017,SF101_Chi_gua_220:0.00279177):0.00000000,SF101_Chi_gua_221:0.00276877)'1.000':0.54536700):0.00000000,(SF19_U_Had_cer_1213:0.00405561,((SF19_U_Had_cer_1257:0.00302585,SF19_U_Had_cer_1408:0.00298424)'0.972':0.00721451,(SF19_U_Had_cer_1263:0.00303547,SF19_U_Had_cer_1409:0.00306015)'0.963':0.01585580)'0.747':0.00703610)'1.000':0.55550200)'0.718':0.21316200):0.00000000,((((((((((SF84_Tri_lok_279:0.00285249,SF84_Tri_lok_280:0.00282852)'1.000':0.06654980,(SF84_Tri_lok_284:0.00336357,(SF84_Tri_lok_281:0.00303449,SF84_Tri_lok_285:0.00300347)'0.955':0.01055510)'0.850':0.02878360)'0.999':0.15900500,(((SF8_U_Had_cer_1036:0.00674919,SF8_U_Had_cer_1050:0.02347990):0.00000000,SF8_U_Had_cer_904:0.00280243)'0.585':0.00969159,(SF8_U_Had_cer_853:0.00298192,SF8_U_Had_cer_901:0.00685792)'0.963':0.01592890)'1.000':0.27020700)'0.993':0.15207000,(((((SF90_Hap_hai_545:0.01092880,SF90_Hap_hai_546:0.00282665):0.00000000,SF90_Hap_hai_547:0.00643375):0.00000000,SF90_Hap_hai_548:0.00282805):0.00000000,SF90_Hap_hai_408:0.00635197)'1.000':0.29922300,((((SF20_U_Had_inf_1372:0.00289327,SF20_U_Had_inf_1394:0.00298752):0.00000000,SF20_U_Had_inf_557:0.00295412):0.00000000,SF20_U_Had_inf_558:0.00284505):0.00000000,SF20_U_Had_inf_560:0.00678258)'1.000':0.24237300)'0.904':0.11277200):0.00000000,(((SF9_O_Had_inf_1100:0.00558913,SF9_O_Had_inf_1369:0.00320918):0.00000000,((SF9_O_Had_inf_1362:0.00302787,SF9_O_Had_inf_1364:0.01144140):0.00000000,SF9_O_Had_inf_1365:0.00286241)'0.689':0.00694819)'1.000':0.36146300,((SF13_D_Had_for_1273:0.00315885,(SF13_D_Had_for_1267:0.00287413,SF13_D_Had_for_1268:0.00275721)'0.882':0.00651354)'0.885':0.02052930,(SF13_D_Had_for_1269:0.00279655,SF13_D_Had_for_1270:0.00280212)'0.649':0.01016080)'1.000':0.54992700)'0.545':0.14333000):0.00000000,(((SF17_U_Had_cer_1073:0.00285072,SF17_U_Had_cer_881:0.00280092):0.00000000,SF17_U_Had_inf_565:0.03517720):0.00000000,(SF17_U_Had_cer_882:0.00286084,SF17_U_Had_cer_977:0.00285252)'0.782':0.00607870)'1.000':0.28409200):0.00000000,((SF24_U_Had_cer_1055:0.01905410,SF24_U_Had_cer_926:0.01089740)'0.650':0.01335710,((SF24_U_Had_inf_566:0.00701400,SF24_U_Had_inf_575:0.00715891):0.00000000,SF24_U_Had_inf_586:0.00292020)'0.989':0.03464590)'1.000':0.30826500)'0.969':0.22552800,((((SF87_Tri_lok_260:0.05641400,((SF87_Tri_lok_265:0.01066390,SF87_Tri_lok_261:0.02688680)'0.872':0.01194420,(SF87_Tri_lok_259:0.06680380,SF87_Tri_lok_262:0.06018900)'0.859':0.02428530)'0.853':0.04483460)'1.000':0.17864800,(((SF26_U_Had_cer_862:0.00322870,SF26_U_Had_cer_875:0.00331020):0.00000000,SF26_U_Had_cer_879:0.00749331)'0.670':0.01548110,(SF26_U_Had_cer_876:0.00311101,SF26_U_Had_cer_891:0.00315840)'0.981':0.02863800)'1.000':0.16623000)'0.996':0.19464900,(SF6_U_Had_cer_1018:0.05401330,(SF6_U_Had_for_640:0.03551160,((SF6_U_Had_inf_1374:0.00333452,SF6_U_Had_inf_564:0.00313902):0.00000000,SF6_U_Had_inf_591:0.00326793)'0.961':0.03217470)'0.668':0.03402720)'0.998':0.24243900)'0.998':0.30578700,((((SF88_Tri_lok_256:0.07232830,(SF88_Tri_lok_255:0.03074030,(SF88_Tri_lok_254:0.01710390,SF88_Tri_lok_257:0.02539710)'0.905':0.01893960)'0.748':0.03101670)'1.000':0.24870000,((((SF91_Hap_hai_429:0.00290462,SF91_Hap_hai_430:0.00549602):0.00000000,SF91_Hap_hai_432:0.00278700):0.00000000,SF91_Hap_hai_451:0.00286534):0.00000000,SF91_Hap_hai_452:0.00284414)'1.000':0.42975300):0.00000000,((((SF89_Hap_hai_485:0.00705460,SF89_Hap_hai_484:0.00683972):0.00000000,SF89_Hap_hai_541:0.00656697):0.00000000,SF89_Hap_hai_365:0.00676816):0.00000000,SF89_Hap_hai_364:0.00272608)'1.000':0.29701700):0.00000000,(SF4_U_Had_inf_559:0.07675590,(SF4_U_Had_inf_1389:0.00495533,((SF4_U_Had_inf_1370:0.00288560,SF4_U_Had_inf_1375:0.00282132):0.00000000,SF4_U_Had_inf_554:0.00271239)'0.542':0.00604927)'0.981':0.06951170)'1.000':0.26401200)'0.754':0.21351900)'0.809':0.24284400):0.00000000,((((SF85_Hap_hai_437:0.00318125,SF85_Hap_hai_550:0.00624245):0.00000000,SF85_Hap_hai_551:0.00691568):0.00000000,SF85_Hap_hai_552:0.00718202)'1.000':0.31028400,(SF86_Chi_gua_143:0.04404080,(SF86_Chi_gua_140:0.00665048,(SF86_Chi_gua_141:0.00287896,SF86_Chi_gua_142:0.02748790)'0.837':0.00718925)'0.961':0.04730470)'1.000':0.26965400)'0.999':0.26061300):0.00000000,(((((SF92_Hap_hai_318:0.00298363,SF92_Hap_hai_335:0.00714620):0.00000000,SF92_Hap_hai_518:0.00299355):0.00000000,SF92_Hap_hai_516:0.00695856):0.00000000,SF92_Hap_hai_320:0.00728116)'0.999':0.21096000,(SF93_Gra_ros_53:0.01072840,(SF93_Gra_ros_52:0.01336530,((SF93_Gra_ros_49:0.00717311,SF93_Gra_ros_50:0.00711818):0.00000000,SF93_Gra_ros_51:0.02354110)'0.881':0.01493830)'0.519':0.01152130)'1.000':0.53199500)'0.999':0.30285100):0.00000000):0.22828800,((((((((SF94_Hap_sch_118:0.00306066,SF94_Hap_sch_231:0.00719081):0.00000000,SF94_Hap_sch_230:0.00722185):0.00000000,(SF94_Hap_hai_442:0.00290922,SF94_Hap_hai_483:0.00743512)'0.882':0.01514490)'0.638':0.07944980,(SF95_Hap_hai_441:0.01721430,(((SF95_Hap_sch_120:0.00274826,SF95_Hap_sch_226:0.00687789):0.00000000,SF95_Hap_sch_227:0.00663427):0.00000000,SF95_Hap_sch_228:0.00646121)'0.570':0.01348150)'1.000':0.27900500)'0.996':0.34697900,((SF96_Chi_gua_203:0.00293773,SF96_Chi_gua_204:0.00640125):0.00000000,SF96_Chi_gua_205:0.00289123)'1.000':0.23149700)'0.942':0.21795500,(SF23_U_Had_cer_1031:0.15306400,(SF23_U_Had_inf_594:0.04425810,((SF23_U_Had_inf_1378:0.00281173,SF23_U_Had_inf_561:0.00274699):0.00000000,SF23_U_Had_inf_592:0.00278622)'0.998':0.07985610)'0.796':0.08394460)'0.987':0.21578100)'0.938':0.21898100,(SF3_U_Had_for_848:0.02502070,(SF3_U_Had_cer_900:0.05653080,((SF3_U_Had_inf_1388:0.00281640,SF3_U_Had_inf_574:0.00282211):0.00000000,SF3_U_Had_inf_585:0.00289947)'1.000':0.06466810)'0.881':0.03966880)'0.971':0.18816800)'0.871':0.19427700,((((SF99_Hap_hai_435:0.00296175,SF99_Hap_hai_466:0.01006100):0.00000000,SF99_Hap_hai_467:0.00674946):0.00000000,SF99_Hap_hai_472:0.00686284):0.00000000,SF99_Hap_hai_469:0.00292996)'1.000':0.75261800):0.00000000,((OUTRGROUP_Pro_whe_3:0.15152900,OUTRGROUP_Cry_cen_5:0.07966280):0.00000000,(OUTRGROUP_Phr_mar_4:0.07515420,(OUTRGROUP_Mas_gig_1:0.06667690,OUTRGROUP_Ste_por_2:0.14438300)'0.871':0.07347310)'0.682':0.07130830):0.72987300);
