# Supplementary material for: The deep-rooted origin of disulfide-rich spider venom toxins
Source: eLife. 2023 Feb 9;12:e83761. doi: 10.7554/eLife.83761 (PMC10017107; doi:10.7554/eLife.83761)
Supplement: Figure 2—source data 1. [file elife-83761-fig2-data1.zip › Figure 2 - Source data_Mygalomorph_alignment.fas]

>OUTGROUP_Cry_cen_5
AAGAATCGAGCTTTCTGTTATTTCTGTTCAGCTCTGCAGAGACTTCCAATGTGTGCTCATTGTGGGATGATGAAGACTGGTGACTGTGTATGTGATTTCTGCGAAGCTTGGAAATGTCTAACTCATGCTTGCACTTGCTTGCAGGAAGCAATCTGTTCTGAA------TGTAGAGGCGTATGGTGTTCTTTCTGC
>OUTGROUP_Mas_gig_1
AAAAATAGGGCATTCTGTTATTTTTGCTCTTCCTTGCAAAGAATACCTATGTGTTCACAGTGTGGTATGCTGAAAACTGGTGACTGCGTTTGTGATTTTTGTGAAGCATGGAAATGTCTTACTCATGCATGTACTTGTCTCCGTGAAGCAGTATGTTTAGAA------TGCAGAGAAGTTTGGTGCTCCTTCTGT
>OUTGROUP_Phr_mar_4
AAGAACAGGGCTTTTTGCTATTTCTGTGCCTCTTTACAAAGGATACCTATGTGTTGTCAGTGTGGCATGTTGAAGACAGGCGATTGTGTTTGTGATTTTTGTGAAGCATGGAAATGTCTTACACATTCTTGTACATGTCTTCAGGATGCCACCTGTGCTGAA------TGCAGAGGAGTTTGGTGTTCCTTCTGT
>OUTGROUP_Pro_whe_3
AAAAACCGAGCTTTTTGCTACTTCTGTGGAGCTTTACAAAGACTGCCAACTTGTGCTGAATGTGGCATGCTGAAAACAAGTGATTGTGTTTGTGATTTCTGTGAAGCTTGGAAATGTTTGAGTCATGCTTGTTCGTGCCTTCAAGATGCTGTATGCATCGAG------TGTAGAGATGTTTGGTGTTCATTTTGT
>OUTGROUP_Ste_por_2
AAAAATCGTTCTTTTTGTTACTTTTGTTCTTCTGTGCAGAGGATACCAATGTGTTGTCATTGTGGTATGATGAAAACTGGCGATTGTGTTTGTGACTTTTGTGAAGCATGGAAATGTTTATCACATGCATGTTCCTGTTTAAGAGATGCTATATGTTTAGAG------TGCAGGGATGTTTGGTGCTCTTTTTGC
>SF1_Had_cer_1028
ATGAAACTCGGGATCACACTTGCTCTGACATCGATGCTGGCATTTTGCGTCTTTGGTGATAAGGAAATGGAAAATGTTTTGGAAGACGACGACGCTATTCATATGGAACGCGAGTGCATAGCGAAATGGAAATCATGCGGCAGGAAACTGGATTGTTGTGAACTTGAGTGCAAGAGGACTTGGTGTAAGTGGAAG
>SF1_Had_cer_1075
ATGAAACTCGGGATCACACTTGCTCTGACATCGATGTTGGCATTTTGCGTCTTTGGTGATAAGGAAATGGAAAATGTTTTGGAAGACGACGACGCTATTCATATGGAACGCGAGTGCATAGCAAAATGGAAATCATGCGGCAGAAAACTAGATTGTTGTGAACTTGAGTGCAAGAGGACTTGGTGTAAGTGGAAG
>SF1_Had_cer_886
ATGAAACTCGGGATCACACTTGCTCTGACATCGATGTTGGCATTTTGCGTCTTTGGTGATAAGGAAATGGAAAATGTTTTGGAAGACGACGACGCTATTCATATGGAACGCGAGTGCATAGCAAAATGGAAATCATGCGGCAGAAAACTAGATTGTTGTGAACTTGAGTGCAAGAGGACTTGGTGTAAGTGGAAG
>SF1_Had_for_638
ATGAAACTCAGGATCACACTTGCTCTGACATCGATGCTGGCATTTTGTGTCTTTGGTGATAAAGAAATGGAAAATGTTTTGGAAGACGACGACGCTATTCATATGGAACGCGAGTGCATAGCGAAATGGAAATCATGCGGCAGAAAACTGGATTGTTGTGAACTTGAGTGCAAGAGGAGTTGGTGTAAGTGGAAG
>SF10_Had_inf_1355
TCAAAGCTTTCACTCACGCTTGCTCTGATTTTGACTCAGGCTCTTTTCGTGCTCTGTGGGAAGATAATGGAAAACGGTTTGGAATCACATGAAAAAGCTGATGCAGAGAGAGGTTGTGTACTCAACACTCTTGGATGCTCTTCCGATAAGGACTGCTGTGGGATGACATGCACACTGGGAATATGTGCACCGAGT
>SF10_Had_inf_1356
TCAAAGCTTTCACTCACGCTTGCTCTGATTTTGACTCAGGCTCTTTTCGTGCTCTGTGGGAAGATAATGGAAAACGGTTTGGAATCACATGAAAAAGCTGATGCAGAGAGAGATTGTGTACTCAACACTCTTGGATGCTCTTCCGATAAGGACTGCTGTGGCATGACATGCACACTGGGAATATGTGCACCGAGT
>SF10_Had_inf_1358
TCAAAGCTTTCACTCACGCTTGCTCTGATTTTGACTCAGGCTCTTTTGGTGGTTTGTGGTAAGATAATGGAAAACGGTTTGGAATCACATGAAAAAGCTGATGCAGAGAGAGATTGTGTAGTCAACACTCTTGGATGCTCTTCTGATAAGGACTGCTGTGGGATGACATGCACACTGGGAATATGTGCACCGAGT
>SF10_Had_inf_54
TCAAAGCTTTCACTCACACTTGCTCTGATTTTGACTCAGGCTATTTTCGTGCTTTGTGGGAAGATAATGGAAAACGGTTTGGAATCACATGAAAAAGCTGATGCAGAGAGAGATTGTGTACTCAACACTCTTGGATGCTCTTCCGATAAGGACTGCTGTGGGATGACATGCACACTGGGAATATGTGCACCGAGT
>SF10_Had_inf_55
TCAAAGCTTTCACTCACGCTTGCTCTGATTTTGACTCAGGCTCTTTTGGTGGTTTGTGGTAAGATAATGGAAAACGGTTTGGAATCACATGAAAAAGCTGATGCAGAGAGAGATTGTGTAGTCAACACTCTTGGATGCTCTTCTGATAAGGACTGCTGTGGGATGACATGCACACTGGGAATATGTGCACCGAGT
>SF100_Had_cer_1240
ATGAAGCTTTTAGTTTTCGCTGTCTTCTTATTTGTGGTGAGCTCGTTTGCTCAGCAGCAGTGTGGAGCCGATGGAGAATGCTGTGTTGTCCTAGCGACAGAAAGTCAATTCGAGAATGAGAGTTGGACTTGCCCTTGCGGAACTGGACTGCTCTGTGACAGGAATCGTTGTGATAGAAACTATACAACCGAAACT
>SF100_Had_cer_1260
ATGAAGCTTTTAGTTTTCGCTGTCTTCTTATTTGTGGTGAGCTCGTCTGCTCAGCAGCAGTGTGGAGCCGAAGGAGAATGCTGTGTTGTCCTAGCGACAGAAAGGCAATTCGAGAATGAGAGTTGGACTTGCCCTTGCGGAACTGGACTGCTCTGTGACAGGAATCGTTGTGATAGAAACTATACAACCGAAACT
>SF100_Had_for_1108
ATGAAGCTTTTAGTTTTCGCTGTCTTCTTATTTGTGGTGAGCTCGTTTGCTCAGCAGCAGTGTGGAGCCGAAGGAGAATGCTGTGTTGTCCTAGCGACAGAAAGGCAACTCGAGAATGTGAGTTGGATTTGCCCTTGCGAAACAGGACTGCTCTGTCACATGAATCGTTGTAGCGATAGAAACGTCACCACCCCA
>SF100_Had_for_1186
ATGAAGCTTTTAGTTTTCGCTGTCTTCTTATTTGTGGTGAGCTCGTTTGCTCAGCAGCAGTGTGGAGCCGAAGGAGAATGCTGTGTTGTCCTAGCGACAGAAAGGCAACTCGAGAATGCGAGTTGGATTTGCCCTTGCGAAACAGGACTGCTCTGTCACATGAATCGTTGTAGCGATAGAAACCACCCCAACAAC
>SF101_Chi_gua_219
ATGAAATTTGCTGTTGCCATTGCTTTTACTCTGCTCGTGTGCGTGTTTGCCCAGGAGGAGGAAGAGGGAGGCAAACAATGTAAACCGAATGTCCAGAACAGTCATGGCAAACGCTGCCATCCCTTAAACAATCCTTGTTCCCAACACTGCCCTTGTGGAGAATTATCTTGTACCAAGGTT---TGCCAAGAAGAA
>SF101_Chi_gua_220
ATGAAATTTGCTGTTGCCATTGCTTTTACTCTGCTCGTGTGCGTGTTTGCCCAGGAGGAGGAAGAGGGAGGCAAACAATGTAAACCGAATGTCCAGAACAGTCATGGCAAACGCTGCCATCCCTTAAACAATCCTTGTTCCCAACACTGCCCTTGTGGAGAATTATCTTGTACCAAGGTT---TGCCAAGAAGAA
>SF101_Chi_gua_221
ATGAAATTTGCTGTTGCCATTGCTTTTACTCTGCTCGTGTGCGTGTTTGCCCAGGAGGAGGAAGAGGGAGGCAAACAATGTAAACCGAATGTCCAGAACAGTCATGGCAAACGCTGCCATCCCTTAAACAATCCTTGTTCCCAACACTGCCCTTGTGGAGAATTATCTTGTACCAAGGTT---TGCCAAGAAGAA
>SF102_Gra_ros_26
ATGAAGGCC------TTCTTTGTAATATTAGGATTGGCTCTGTTGTGCGCCTATTCGTTTGCTTTGCAAGACCAACTTTCTTTGCGTAATACTCCTGAAACAGAAGAAAGATATTGCCAAAAATGGATGTGGACCTGTGATGAAGAAAGAAAATGCTGCGAATTGGTTTGC---CGGTTGTGGTGCAAAAAAAAA
>SF102_Gra_ros_40
ATGAAGGCC------TTCTTTGTCATATTAGGATTGGCTCTGTTGTGCGCCTATTCATTTGCTTTGCAAGACCAGATTTCTTTGCGTAATACTCCTGAAACGGAAGAAAGATATTGCCAAAAATGGATGTGGACCTGTGATTCAAAAAGAAAATGCTGCGAAATGGTTTGC---CAGTTGTGGTGCAAAAAACGA
>SF102_Gra_ros_41
ATGAAGGCC------TTCTTTGTCATATTAGGATTGGCTCTGTTGTGCGCCTATTCATTTGCTTTGCAAGACCACCTTTCTTTGCGTAATACTCCTGAAACGGAAGAAAGATATTGCCAAAAATGGATGTGGACCTGTGATTCAAAAAGAAAATGCTGCGAAATGGTTTGC---CAGTTGTGGTGCAAAAAACGA
>SF102_Gra_ros_42
ATGAAGGCC------TTCTTTGTCATATTAGGATTGGCTCTGTTGTGCGCCTATTCATTTGCTTTGCAAGACCACCTTTCTTTGCGTAATACTCCTGAAACGGAAGAAAGATATTGCCAAAAATGGATGTGGACCTGTGATTCAGAAAGAAAATGCTGCGAAATGGTTTGC---GAGTTGTGGTGCAAAAAACGA
>SF102_Gra_ros_47
ATGAAGGCC------TTCTTTGTCATATTAGGATTGGCTCTGTTGTGCGCCTATTCATTTGCTTTGCAAGACCACCTTTCTTTGCGTAATACTCCTGAAACGGAAGAAAGATATTGCCAAAAATGGTTGTGGACCTGTGATTCAGAAAGAAAATGCTGCGAAATGGTTTGC---CGGTTGTGGTGCAAAAAACGA
>SF13_Had_for_1267
ATGAAAATAATAGCGGCTTTGTACGTGCTCTTCTTTCTGACAATTGTTCTGGGCGACTTTCCTGAAGACCTGGTGGAGAATTTTCGTAAGCCACATGAAGAGGAGGACGGAAGATGCACTAGCAAAAAAGTTTGGTGTAAGGATGCAGACTGCTGCTGCCCGACAAGATGTGTACATTCCTATTGCACTGCTAGC
>SF13_Had_for_1268
ATGAAAATAATAGCGGCTTTGTACGTGCTCTTCTTTCTGACAATTGTTCTGGGCGACTTTCCTGAAGACCTGGTGGAGAATTTTCGTAAGCCACATGAAGAGGAGGACGGAAGATGCACTAGCAAAAAAGTTTGGTGTAAGGATGCAGACTGCTGCTGCCCGACAAGATGTGTACATTCCTATTGCACTGCTAGC
>SF13_Had_for_1269
ATGAAAATAATAGCGGCTTTGTACGTGCTCTTCTTTCTGACAATTGTTCTGGGCGACTTTCCTGAAGATCTGGTGGAGAACTTCCGTGGGCCACATGAAGAGGAGGACGGAAGATGCACTAGCAAAAAAGTTTGGTGTAAGGATGCAGACTGCTGCTGCCCGACAAGATGTATACATTCCTATTGCACTGCTAGC
>SF13_Had_for_1270
ATGAAAATAATAGCGGCTTTGTACGTGCTCTTCTTTCTGACAATTGTTCTGGGCGACTTTCCTGAAGATCTGGTGGAGAACTTCCGTGGGCCACATGAAGAGGAGGACGGAAGATGCACTAGCAAAAAAGTTTGGTGTAAGGATGCAGACTGCTGCTGCCCGACAAGATGTATACATTCCTATTGCACTGCTAGC
>SF13_Had_for_1273
ATGAAAATAATAGCGGCTTTGTACGTGCTCTTCTTTCTGACAATTGTTCTGGGCGACTTTCCTGAAGATCTGGTGGAGAATTTTCGTAAGCCACATGAAGAGGAGGACGGAAGATGCACTAGCAAAAAAGTTTGGTGTAAGGATGCAGACTGCTGCTGCCCGACAAGATGTGTACATTCCTATTGCACTGCTAGC
>SF17_Had_cer_1073
ATGAGAGTCACGTTAGTTTTCCTCGTGCTTTCAATTTTGGCAGCCACTCACGGAGATACTAATCTAACGGAAGAAAGTTCTCTAAGCGAGGCAGAAAACGATGAGAACAGACGATGCAATGCATATGGTACAACTTGCAACTCAGTGCATGATTGCTGCCATCTAGATTGTCGGGAAGCCTGGTGCACCACTCCG
>SF17_Had_cer_881
ATGAGAGTCACGTTAGTTTTCCTCGTGCTTTCAATTTTGGCAGCCACTCACGGAGATACTAATCTAACGGAAGAAAGTTCTCTAAGCGAGGCAGAAAACGATGAGAACAGACGATGCAATGCATATGGTACAACTTGCAACTCAGTGCATGATTGCTGCCATCTAGATTGTCGGGAAGCCTGGTGCACCACTCCG
>SF17_Had_cer_882
ATGAGAGTCACGCTAGTTTTCCTCGTGCTTTCAATTTTGGCAGCCACTCACGGAGATACTAATCTAACGGAAGAAAGTTCTCTAAGCGAGGCAGAAAACGATGAGAACAGACGATGCAATGCATATGGTACAACTTGCAACTCAGTGCATGATTGCTGCCATCTAGATTGTCGGGAAGCCTGGTGCACCACTCCG
>SF17_Had_cer_977
ATGAGAGTCACGCTAGTTTTCCTCGTGCTTTCAATTTTGGCAGCCACTCACGGAGATACTAATCTAACGGAAGAAAGTTCTCTAAGCGAGGCAGAAAACGATGAGAACAGACGATGCAATGCATATGGTACAACTTGCAACTCAGTGCATGATTGCTGCCATCTAGATTGTCGGGAAGCCTGGTGCACCACTCCG
>SF17_Had_inf_565
ATGAGAGTCACGTTAGTTTTCCTTGTGCTTTCAGCTTTGGCAGTCACTCATGGAGATACTAATCTAGCGGAAGAAAGTTCTCTGAGCGAGGCAGAAAACGATGAGAACAGACGTTGCAATGCATATGGTACAACTTGCAACTCAGTGCATGATTGCTGCCATCTAGATTGTCGGGAAGCCTGGTGCACAACTCCG
>SF19_Had_cer_1213
ATGAAGCAATTAGCAGTCCTTATTTGCCTAACTTTGGTGGTGAATATCTTTGCTCAAAGGTGCACTAAAGACTCAGATTGTGGCGATGATTTTTCAAGGTGTTTAATGAAATATTGTGGCAAAAAAACGTGCCCTTGCAAAAGTGGCTTTCAGTGTTCCGAC------ACC---TACGGCTCTTGCCTGAATTCA
>SF19_Had_cer_1257
ATGATTCAATTAGCAGTCCTTATTTGCCTAACTTTGGTGGTGAATATCTTTGCTCAAAGGTGCACTAAAGACTCAGATTGTGGCGATGATTTTTCAAGGTGTTTAATGAAATATTGTGGCAAAAAAACGTGCCCTTGCAAAAGTGGCTTTCAGTGTTCCGAC------ACC---TACGGCTCTTGCCTGAATTCA
>SF19_Had_cer_1263
ATGATGCAATTAGCAGTCCTTATTTGCCTAACTTTGGTGGTGAATATCTTTGCTCAAAGGTGCACTAAAGACTCAGATTGTGGCGATGATTTTTCAAGGTGTTTAATGAAATATTGTGACAGAAAAACGTGCACTTGCAAAAGTGGCTTTCAGTGTTCCGAC------ACC---TACGGCTCTTGCCTGAATTCA
>SF19_Had_cer_1408
ATGATTCAATTAGCAGTCCTTATTTGCCTAACTTTGGTGGTGAATATCTTTGCTCAAAGGTGCACTAAAGACTCAGATTGTGGCGATGATTTTTCAAGGTGTTTAATGAAATATTGTGGCAAAAAAACGTGCCCTTGCAAAAGTGGCTTTCAGTGTTCCGAC------ACC---TACGGCTCTTGCCTGAATTCA
>SF19_Had_cer_1409
ATGATGCAATTAGCAGTCCTTATTTGCCTAACTTTGGTGGTGAATATCTTTGCTCAAAGGTGCACTAAAGACTCAGATTGTGGCGATGATTTTTCAAGGTGTTTAATGAAATATTGTGACAGAAAAACGTGCACTTGCAAAAGTGGCTTTCAGTGTTCCGAC------ACC---TACGGCTCTTGCCTGAATTCA
>SF20_Had_inf_1372
ATGAATACATTGATAGCTTTTGCTGTTCTTTTGCTTTTGTCAACTACCCTTGGAGACACTGATGACATACAGGAAAGAAAGGAGTTGAGTGAAGAAATGGAAGAAGATGGACGTTGTATGGCCCTAAATGTACCGTGCGATAGTCATTTCAAATGTTGCAAATTGGTATGCCTT---ACGTGGTGCTACAGGAAG
>SF20_Had_inf_1394
ATGAATACATTGATAGCTTTTGCTGTTCTTTTGCTTTTGTCAACTACCCTTGGAGACACTGATGACATACAGGAAAGAAAGGAGTTGAGTGAAGAAATGGAAGAAGATGGACGTTGTATGGCCCTAAATGTACCGTGCGATAGTCATTTCAAATGTTGCAAATTGGTATGCCTT---ACGTGGTGCTACAGGAAG
>SF20_Had_inf_557
ATGAATACATTGATAGCTTTTGCTGTTCTTTTGCTTTTGTCAACTACCCTTGGAGACACTGATGACATACAGGAAAGAAAGGAGTTGAGTGAAGAAATGGAAGAAGATGGACGTTGTATGGCCCTAAATGTACCGTGCGATAGTCATTTCAAATGTTGCAAATTGGTATGCCTT---ACGTGGTGCTACAGGAAG
>SF20_Had_inf_558
ATGAATACATTGATAGCTTTTGCTGTTCTTTTGCTTTTGTCAACTACCCTTGGAGACACTGATGACATACAGGAAAGAAAGGAGTTGAGTGAAGAAATGGAAGAAGATGGACGTTGTATGGCCCTAAATGTACCGTGCGATAGTCATTTCAAATGTTGCAAATTGGTATGCCTT---ACGTGGTGCTACAGGAAG
>SF20_Had_inf_560
ATGAATACATTGATAGCTTTTGCTGTTCTTTTGCTTTTGTCAACTACCCTTGGAGACACTGATGACATACAGGAAAGAAAGGAGTTGAGTGAAGAAATGGAAGAAGATGGACGTTGTATGGCTCTAAATGTACCGTGCGATAGTCATTTCAAATGTTGCAAATTGGTATGCCTT---ACGTGGTGCTACAGGAAG
>SF23_Had_cer_1031
ATGAGGGCTTATTCTTTGCTTATTTTGAGCTTTCTGCTGCTCGCTTCAGCTGTCCTAATTAATTCACTTTCAATGTCAGAAGAGTCGCTGCCAGTCATGGAAGGAAGACTAACATGTGTGAGACAAGGCGGTGGATGTGTCTTCGCTGAGTCCTGCTGTGGAACGAAGTGCAAATGCGACTACTGTTATGCTAGT
>SF23_Had_inf_1378
ATGAGGATTCATTATTTGCTTATTTTGAGCTTTCTGCTGCTCGCTTCAGGTGTCCTGATTAATTCAATGCCAAGGTCGGAAATGTCTCCTTCATTCTTGCAAGGAAGAGGAATTTGCCTGGGACACATGGTTGAATGCAAATTCAACGACAACTGCTGTGCTCTGAAATGCAAATGCGATTTGTGTTATCAGAGG
>SF23_Had_inf_561
ATGAGGATTCATTATTTGCTTATTTTGAGCTTTCTGCTGCTCGCTTCAGGTGTCCTGATTAATTCAATGCCAAGGTCGGAAATGTCTCCTTCATTCTTGCAAGGAAGAGGAATTTGCCTGGGACACATGGTTGAATGCAAATTCAACGACAACTGCTGTGCTCTGAAATGCAAATGCGATTTGTGTTATCAGAGG
>SF23_Had_inf_592
ATGAGGATTCATTATTTGCTTATTTTGAGCTTTCTGCTGCTCGCTTCAGGTGTCCTGATTAATTCAATGCCAAGGTCGGAAATGTCTCCTTCATTCTTGCAAGGAAGAGGAATTTGCCTGGGACACATGGTTGAATGCAAATTCAACGACAACTGCTGTGCTCTGAAATGCAAATGCGATTTGTGTTATCAGAGG
>SF23_Had_inf_594
ATGAGGATTTATTCTTTGCTTATTTTGAGCTTTCTGCTGCTCGCTTCAGCAGTCCTGATTAATTCAATGCCAAGGTCGGAAAAGTCGCTGTCAATCATGCAAGGAAGAGAAAGATGCCTGGGACCCATGGATGAATGTGTTTTTGACGACAACTGCTGTGCTCTGAAATGCAATTGCGATTGGTGTTCTAAGACG
>SF24_Had_cer_1055
ATGAATACCAATGTTGGTTTCATCGTGCTTTTAGTTTTGGCGACAGTGCTTGGAGACACTGAATTAATTAGGAAGGAATTGGATGAAAGAACAGAAACCCACGAGAACAGTCGTTGCAGTGGTTCAGATACGCCCTGCAAAGGAAGTCAAATGTGTTGTCGATTGGAATGCTACGGCATTTGGTGTAAAAGGCCC
>SF24_Had_cer_926
ATGAATACCATGATTGGGTTCATCGTGCTTTTAGTTTTGGCGACAGTGCTTGGAGACACTGAATTAATTAGGAAGGAGTTGGATGAAAGAACAGAAACCCACGAGAACAGTCGTTGCAGTGGTTCAGATAAGCCCTGCAAAGGAAGTCAAATGTGTTGTCGATTGGAATGCTACGGCATTTGGTGTAAAAGGCCC
>SF24_Had_inf_566
ATGAATACCATGATAGGTTTCATCGTGCTTTTAGTTTCGGCGACAGTGCTTGGAGACCCTGAATTACTTAGGAAGGAGTTGGATGAAAGGACAGACACCTACGAGAACAGTCGTTGCAGTGGTTCAGATACGCCTTGCAAAGGAAGTAAAATGTGTTGTCGATTAGAATGCTACGGCATTTGGTGTAAAAGGCCC
>SF24_Had_inf_575
ATGAATACCATGATAGGTTTCATCGTGCTTTTAGTTTTGGCGATAGTGCTTGGAGACCCTGAATTACTTAGGAAGGAGTTGGATGAAAGGACAGACACCTACGAGAACAGTCGTTGCAGTGGTTCAGATACGCCTTGCAAAGGAAGTAAAATGTGTTGTCGATTAGAATGCTACGGCATTTGGTGTAAAAGGCCC
>SF24_Had_inf_586
ATGAATACCATGATAGGTTTCATCGTGCTTTTAGTTTTGGCGACAGTGCTTGGAGACCCTGAATTACTTAGGAAGGAGTTGGATGAAAGGACAGACACCTACGAGAACAGTCGTTGCAGTGGTTCAGATACGCCTTGCAAAGGAAGTAAAATGTGTTGTCGATTAGAATGCTACGGCATTTGGTGTAAAAGGCCC
>SF26_Had_cer_862
ATGAAGGCAATACTTTCCATGCTGATCTTTGTCGCATTGTTTGCGGCTATCGTCGGAAGCCGATGG------------------------ATACCACATAAACACGTAAAGATGTGTAGCCTACCTGGGGACAGTTGTTCTAAGAGAGATGAATGTTGCAAAGAAAACTGCGGTAGAACCTGGTGCAACCTGGAA
>SF26_Had_cer_875
ATGAAGGCAATACTTTCCATGCTGATCTTTGTCGCATTGTTTGCGGCTATCGTCGGAAGCCGATGG------------------------ATACCACATAAACACGTAAAGATGTGTAGCCTACCTGGGGACAGTTGTTCTAAGAGAGATGAATGTTGCAAAGAAAACTGCGGTAGAACCTGGTGCAACCTGGAA
>SF26_Had_cer_876
ATGAAGGCAATACTTTCCATGCTGATCTTTGTCGCATTGTTTGCGGCTATCGTCGGAAACCGATGG------------------------ATACCACATAAATACGAAAAGATGTGTAGCCTACCTGGCGACAGTTGTTCTAAGAGAGATGAATGTTGCAAAGAAAACTGCCGTCGTACCTGGTGCAACCTGGAA
>SF26_Had_cer_879
ATGAAGGCAATACTTTCCATGCTGATCTTTGTCGCATTGTTTGCGGCTATCGTCGGAAGCCGATGG------------------------ATACCACATAAACACGTGAAGATGTGTAGCCTACCTGGGGACAGTTGTTCTAAGAGAGATGAATGTTGCAAAGAAAACTGCGGTAGAACCTGGTGCAACCTGGAA
>SF26_Had_cer_891
ATGAAGGCAATACTTTCCATGCTGATCTTTGTCGCATTGTTTGCGGCTATCGTCGGAAACCGATGG------------------------ATACCACATAAATACGAAAAGATGTGTAGCCTACCTGGCGACAGTTGTTCTAAGAGAGATGAATGTTGCAAAGAAAACTGCCGTCGTACCTGGTGCAACCTGGAA
>SF3_Had_cer_900
ATGAGGAATACTAACTTTCTTCTTCTGAGCGTTATGCTACTTGTTTCACTCGCTCTGTTTTGTGCAATGAAAAAGTCGAATTTCGCTGAAGGAAACCCCGAACAAGAGAGAACCTGCTATGCAGAAGCGGCATCCTGCTTTAGTGGACCTCCGTGCTGTAAATATATATGTAAATGCATTTTTTGTCGACCAAAG
>SF3_Had_for_848
ATGAGGAATACTACTTTTCTTGTTCTGAACGTTGTGCTACTTGTTTCAGTCGCTCTGTTTTGTGCAATGGAAAAGTCGAATTTCGCTGAAGGAAACCCCGAACAAGAGAGAAATTGCTTGCCAGAAGCGGTTTCCTGCTTCGTTGGACCTTCGTGCTGCAGACTTAAGTGTAAATGCATTTTCTGTCGACCAAAG
>SF3_Had_inf_1388
ATGAGGAATACTACCTTTCTTGTTCTGAACGTTATGCTACTTGTTTCAGTCGCTCTGTTTTGTGCAATGGAAAAGTCGTCTTTCGCTGAAGGAAACCCCGAACAAGAGAGAAAGTGCTTGGCAGAAGCGGCGGACTGCTGGAGTGGAGATTCGTGCTGCAAATACTTATGTTCATGCATTTTCTGTCGACCAAAG
>SF3_Had_inf_574
ATGAGGAATACTACCTTTCTTGTTCTGAACGTTATGCTACTTGTTTCAGTCGCTCTGTTTTGTGCAATGGAAAAGTCGTCTTTCGCTGAAGGAAACCCCGAACAAGAGAGAAAGTGCTTGGCAGAAGCGGCGGACTGCTGGAGTGGAGATTCGTGCTGCAAATACTTATGTTCATGCATTTTCTGTCGACCAAAG
>SF3_Had_inf_585
ATGAGGAATACTACCTTTCTTGTTCTGAACGTTATGCTACTTGTTTCAGTCGCTCTGTTTTGTGCAATGGAAAAGTCGTCTTTCGCTGAAGGAAACCCCGAACAAGAGAGAAAGTGCTTGGCAGAA---GCGGACTGCTGGAGTGGAGATTCGTGCTGCAAATACTTATGTTCATGCATTTTCTGTCGACCAAAG
>SF4_Had_inf_1370
ATGAAGCTGCTGTATTTCTTCGTGGTGATCACAGTTTTGGTCGCCGTTGCTGCTGCTTTGCCAGCGCAAATTGCTGCCGAAGAAAATCAACTTACCCAAAAAAGGGCTACCCGTTGCAGCAAGTTAGGGGAGAAATGTAATTATCATTGCGAATGCTGCGGTGTTGCCTGCTCTACTGTCTACTGCAGCGATAAA
>SF4_Had_inf_1375
ATGAAGCTGCTGTATTTCTTCGTGGTGATCACAGTTTTGGTCGCCGTTGCTGCTGCTTTGCCAGCGCAAATTGCTGCCGAAGAAAATCAACTTACCCAAAAAAGGGCTACCCGTTGCAGCAAGTTAGGGGAGAAATGTAATTATCATTGCGAATGCTGCGGTGTTGCCTGCTCTACTGTCTACTGCAGCGATAAA
>SF4_Had_inf_1389
ATGAAGCTGCTGTATTTCTTCGTGGTGATCACAGTTTTGGTCGCCGTTGCTGCTGCTTTGCCAGCGCAAATTGCTGCCGAAGAAAATCAACTTACCCGAAAAAGGGCTACCCGTTGCAGCAAGTTAGGGGAGAAATGTAATTATCATTGCGAATGCTGCGGTGTTGCCTGCTCTACTGTCTACTGCAGCGATAAA
>SF4_Had_inf_554
ATGAAGCTGCTGTATTTCTTCGTGGTGATCACAGTTTTGGTCGCCGTTGCTGCTGCTTTGCCAGCGCAAATTGCTGCCGAAGAAAATCAACTTACCCAAAAAAGGGCTACCCGTTGCAGCAAGTTAGGGGAGAAATGTAATTATCATTGCGAATGCTGCGGTGTTGCCTGCTCTACTGTCTACTGCAGCGATAAA
>SF4_Had_inf_559
ATGAAGCTGCTGCATTCTTTCGTCGTGATCACAGTTTTAGTCGCCGTTGCTGTAGCCTTGCCTTCAGAAATTCTTGCCGAAGGAAATCAGCCTCTCCGAAAAAGAGCTGAGCAATGCAGCAAGTTAGGGGAGAAATGCGATTATCACTGCGAATGCTGCGGTGTTGCCTGCGATACTGTCTACTGCAGCGATAAA
>SF6_Had_cer_1018
ATGATGGCACTTCTACTCATTGCGATGTTTTCTGTCTTGGCTGTCGTGAATTTGGGAACCCCGAGT------------------------GTACGATATAATTACACAGAGTATTGCTACACTCCCAGGAGACGTTGTACATCCCCAGATCAGTGCTGCAGAGTAGCCTGCGGTAGGATATGGTGTAACAACGAA
>SF6_Had_for_640
ATGAAGTTAATTCTGCTCATTGCAGTATTTTCTGCCATGGCTGTTGTGAATTTGGGAACCCCAAAT------------------------ATACGATATAATTACACAGAGTATTGCTACACTCCCAGGAGACGTTGTACGTCACCAGATCAGTGCTGCAGAGTTGCCTGCGGAAGGATATGGTGTAATAATGAA
>SF6_Had_inf_1374
ATGAAGTTAATTCTCCTCATTGCAATATTCTCTGCCTTGGCTGTTGTGAATTTGGGAACCCCAAGT------------------------GTACGATATAATTACACAGAGTATTGTTACACTCCCAGGAGACGTTGTACATCCGCAGATCAGTGCTGCAGAGCTGCCTGTGGAAGAATATGGTGTAATAATGAA
>SF6_Had_inf_564
ATGAAGTTAATTCTCCTCATTGCAATATTCTCTGCCTTGGCTGTTGTGAATTTGGGAACCCCAAGT------------------------GTACGATATAATTACACAGAGTATTGTTACACTCCCAGGAGACGTTGTACATCCGCAGATCAGTGCTGCAGAGCTGCCTGTGGAAGAATATGGTGTAATAATGAA
>SF6_Had_inf_591
ATGAAGTTAATTCTCCTCATTGCAATATTCTCTGCCTTGGCTGTTGTGAATTTGGGAACCCCAAGT------------------------GTACGATATAATTACACAGAGTATTGTTACACTCCCAGGAGACGTTGTACATCCGCAGATCAGTGCTGCAGAGCTGCCTGTGGAAGAATATGGTGTAATAATGAA
>SF72_Tri_lok_247
ATGAAGACACTGGTACTTGTTGCAGTTTTGGGACTAGCTTCCCTTTATTTACTGTCTTATGCTTCTCTAAGTGTGGCTGAAGAAGAGTTCCTATTGGAGACGGAGGAAAGAGGATGCAGAAAGTTTCTCGGAGGCTGCGAGAATACTGGCCAGTGCTGTTTATTATTCTGC------CCTTTCTGCGCATGGGAT
>SF72_Tri_lok_249
ATGAAGACCTTGGTACTTGTTGCAGTTTTGGGAGTAGCTTCCCTTTATTTACTTTCTTCTGCTTCTCTGAGCCCGGCTGAAGAAGAATTCCTGTTTGAGACGGAGGAAAGAGACTGCAGAGCGATGTTTGGAGGCTGTGGCGAAGATAACGACTGCTGTTTATTAGGCTGCTTG---CCTCCCTGCGCATGGGAT
>SF72_Tri_lok_250
ATGAAGACACTGGTACTTGTTGCAGTTTTGGGACTAGCTTCCCTTTATTTACTGTCTTATGCTTCTATAAGTCGGGATGAAGAAGATTTTATATTTGATACGGAGGAAAGAGGATGCAGAAAAATGTTCGGAGACTGTTGGGGAGATGGAGACTGCTGTTTATTAGGCTGCTTG---CCTCCCTGCGCATGGGAT
>SF72_Tri_lok_251
ATGAAGACACTGGTACTTGTTGCAGTTTTGGGACTAGCTTCCCTTTATTTACTGTCTTATGCTTCTCTAAGTCGTGATGAAGAAGAGTTCCTATTTGATACGGAGGAGAGAGGATGCAGAAAATTGTTCGGAGGCTGTGTGGGAGATGGAGACTGCTGTTTATTAGGCTGCTTG---CCTCCCTGCGCATGGGAT
>SF73_Hap_hai_349
ATGAAGAGCATCGTATTCGTGGCACTTTTTGGTTTGGCTTTACTTGCTGTGGTTTGTTCAGCGTCAGCTCACAAAGAATTACTGAAAGAAGCAGTACAGGCAGAAGAAAGAGAATGTAGGTGGTACCTCGGCGGATGCTCCCAGGATGGCGATTGCTGTAAGTTACAATGCAACTATGAGTGGTGCATATGGGAT
>SF73_Hap_hai_461
ATGAAGAGCATCGTATTCGTGGCACTTTTTGGTTTGGCTTTACTTGCTGTGGTTTGTTCAGCGTCAGCTCACAAAGAATTACTGAAAGAAGCAGTACAGGCAGAAGAAAGAGAATGTAGGTGGTACCTCGGCGGATGCTCCCAGGATGGCGATTGCTGTAAGTTACAATGCAACTATGAGTGGTGCATATGGGAT
>SF73_Hap_hai_519
ATGAAGAGCATCGTATTCGTGGCACTTTTTGGTTTGGCTTTACTTGCTGTGGTTTGTTCAGCGTCAGCTCACAAAGAATTACTGAAAGAAGCAGTACAGGCAGAAGAAAGAGAATGTAGGTGGTACCTCGGCGAATGCTCCCAGGATGGCGATTGCTGTAAATTACAATGCAACTATGAGTGGTGCATATGGGAT
>SF73_Hap_hai_520
ATGAAGAGCATCGTATTCGTGGCACTTTTTGGTTTGGCTTTACTTGCTGTGGTTTGTTCAGCATCAGCTCACAAAGAATTACTGAAAGAAGCAGTACAGGCAGAAGAAAGAGAATGTAGGTGGTACCTCGGCGGATGCTCCCAGGATGGCGATTGCTGTAAGTTACAATGCAACTATGAGTGGTGCATATGGGAT
>SF73_Hap_hai_522
ATGAAGAGCATCGTATTCGTGGCACTTTTTGGTTTGGCTTTACTTGCTGTGGTTTGTTCAGCGTCAGCTCACAAAGAATTACTGAAAGAAGCAGTACAGGCAGAAGAAAGAGAATGTAGGTGGTACCTCGGCGGATGCTCCCAGGATGGCGATTGCTGTAAGTTACAACGCAACTATGAGTGGTGCATATGGGAT
>SF74_Hap_hai_345
ATGAAAGCGTCAATGTTTTTGGCCTTGGCAGGATTAGCCCTGCTCTTCGTTGTTTGCTATGCCTCCGAGGAAAAAGAATTCTCCAACGAAAACTCCAAGGGCGAAGAAAGGGAGTGCTTAGGGTTTGGCAAGGGATGCCCTTCAAATGACCAGTGCTGCAAGCTAGTTTGCAAACATAGGTGGTGTAAATATGAA
>SF74_Hap_hai_346
ATGAAAGCGTCAATGTTTTTGGCCTTGGCAGGATTAGACCTGCTCTTCGTTGTTTGCTATGCCTCCGAGGAAAAAGAATTCTCCAACGAAAACTCCAAGGGCGAAGAAAGGGAGTGCTTAGGGTTTGGCAAGGGATGCCCTTCAAATGACCAGTGCTGCAAGCTAGTTTGCAAACATAGGTGGTGTAAATATGAA
>SF74_Hap_hai_347
ATGAAAGCGTCAATGTTTTTGGCCTTGGCAGGATTAGCCCTGCTCTTCGTTGTTTGCTATGCCTCCGAGGAAAAAGAATTCTCCAACGAAAACTCCAAGGGCGAAGAAAGGGAGTGCTTAGGGTTTGGCAAGGGATGCCCTTCAAATGACCAGTGCTGCAAGCTAGTTTGCAAACATAGGCGGTGTAAATATGAA
>SF74_Hap_hai_348
ATGAAAGCGTCAATGTTTTTGGCCTTGGCAGGATTAGCCCTGCTCTTCGTTGTTTGCTATGCCTCCGAGGAAAAAGAATTCTCCAACGAAAACTCCAAGGGCGAAGAAAGGGAGTGCTTAGGGTTTGGCAAGGGATGCCCTTCAAGTGACCAGTGCTGCAAGCTAGTTTGCAAACATAGGTGGTGTAAATATGAA
>SF74_Hap_hai_450
ATGAAAGCGTCAATGTTTTTGGCCTTGACAGGATTAGCCCTGCTCTTCGTTGTTTGCTATGCCTCCGAGGAAAAAGAATTCTCCAACGAAAACTCCAAGGGCGAAGAAAGGGAGTGCTTAGGGTTTGGCAAGGGATGCCCTTCAAATGACCAGTGCTGCAAGCTAGTTTGCAAACATAGGTGGTGTAAATATGAA
>SF75_Gra_ros_23
ATGAAGACATCTGTGGTGTTCGTCATTGCAGGCTTAGCTCTGCTTTCAGTTGTCTGCTACGCTTCGAAGGAGCAAAGTTCCATCAATGAATTTGAACAACCTGAGCGAAGAGGGTGTTTGCAATTTATGTGGAAATGCCCTGACAATGACAAATGCTGTCGTCTTAAATGCACACACAAGTGGTGTGAATTTGTA
>SF75_Gra_ros_24
ATGAAGACATCTGTGGTGTTCGTCATTGCAGGCTTAGCTCTGCTTTCAGTTGTCTGTTATGCTTCAAAGGAGCAAAGTTCCGTCAATGAATTTGAACAACCTGAGGAAAGAGGCTGTTTGGAATTTTGGTGGAAATGCCCTAACGACGACAAATGCTGTCGTTTGAAATGCAGTAAACTGTTCTGTAACTTTTCA
>SF75_Gra_ros_25
ATGAAGACATCTGTGGTGTTCGTCATTGCAGGCTTAGCTCTGCTTTCAGTTGTCTGTTATGCTTCAAAGGAACAAAGTTCCGTCAATGAATTTGAACAACCTGAGGAAAGAGGCTGTTTGGAATTTTGGTGGAAATGCCCTAACGACGACAAATGCTGTCGTTTGAAATGCAGTAAACTGTTCTGTAACTTTTCA
>SF75_Gra_ros_43
ATGAAGACATCTGTGGTGTTCGTCATTGCAGGCTTAGCTCTGCTTTCAGTTGTCTGTTATGCTTCAAAGGAGCAAAGTTCCATCAATGAATTTGAACAACCTGAGGAAAGAGGCTGTTTGGAATTTTGGTGGAAATGCCCTAACGACGACAAATGCTGTCGTTTGAAATGCAGTAAACTGTTCTGTAACATTTCA
>SF75_Gra_ros_46
ATGAAGACATCTGTGGTGTTCGTCATTGCAGGCTTAGCTCTGCTTTCAGTTGTCTGTTATGCTTCAAAGGAGCAAAGTTCCATCAATGAATTTGAACAACCTGAGGAAAGAGGCTGTTTGGAATTTTGGTGGAAATGCCCTAACGACGACAAATGCTGTCGTTTGAAATGCAATAAACTGTTCTGTAACATTTCA
>SF76_Hap_hai_434
ATGAAGGTACAAATTCTATTAGCTTTTGCAGCATTATTTGTGCTTGCTGTTGGTTCTTATGCTTCCAAAAAGCTAGATTTGCGTGATGCGCAGCTGAATCCTCAAGAAAGGGGATGTCGATATTTTCTTGGGGAATGCAAAAAAACTTCAGAGTGCTGTGAATTGGCTTGCAAACACAAATGGTGTGCATGGGAC
>SF76_Hap_hai_489
ATGAAGGTACAAATTCTATTAGCTTTTGCAGCATTATTTGTGCTTGCTGTTGGTTCTTATGCTTCCAAAAAGTTAGATTTGCGTGATGCGCAGCTGAATCCTCAAGAAAGGGGATGTCGATATTTTCTTGGGGAATGCAAAAAAACTTCAGAGTGCTGTGAATTGGCTTGCAAACACAAATGGTGTGCATGGGAC
>SF76_Hap_hai_490
ACGAAGGTACAAATTCTATTAGCTTTTGCAGCATTATTTGTGCTTGCTGTTGGTTCTTATGCTTCCAAAAAGCTAGATTTGCGTGATGCGCAGCTGAATCCTCAAGAAAGGGGATGTCGATATTTTCTTGGGGAATGCAAAAAAACTTCAGAGTGCTGTGAATTGGCTTGCAAACACAAATGGTGTGCATGGGAC
>SF76_Hap_hai_491
ATGAAGGTACAAATTCTATTAGCTTTTGCAGCATTATTTGTGCTTGCTGTTGGTTCTTATGCTTCCAAAAAGCTAGATTTGCGTGATGCGCAGCTGAATCCTCAAGAAAGGGGATGTCGATATTTTCTTGGGGAATGCAAAAAAACTTCAGAGTGCTGTGAATTGGCTTGCAAACACAAATGGTGTGCATGGGAC
>SF77_Chi_gua_190
ATGAAGGTTTCGGTACTAATAACTCTTGCTGTATTGGGAGTGATGTTTCTTTTCACTTCTGCT---CGTGGTTCGGATCAGATGGATTCAATATTTCAGTCTGAAGAAAGAGAATGCAGGTGGCTGTTTGGAGGATGCGAAAAAGATTCGGACTGCTGTGAA------TGTAAGCCATCTTGGTGTGGATGGGAT
>SF77_Chi_gua_192
ATGAAGGTTTCGGTACTAATAACTCTTGCTGTATTGGGAGTGATGTTTCTTTTGACTTCTGCT---CGTGGTTCGGATCAGATGGATTCAATATTTCAGTCTGAAGAAAGAGAATGCAGGTGGCTGTTTGGAGGATGCGAAAAAGATTCGGACTGCTGTGAA------TGTAAGCCATCTTGGTGTGGATGGGAT
>SF77_Chi_gua_193
ATGAAGGTTTCAGTACTAATAACTCTTGCTGTATTGGGGGTGATGTTTCTTTTGACTTCTGCT---CGTGGTTCGGATCAGATGGATTCAATATTTCAGTCTGAAGAAAGAGAATGCAGGTGGCTGTTTGGAGGATGCGAAAAAGATTCGGACTGCTGTGAA------TGTAAGCCATCTTGGTGTGGATGGGAT
>SF77_Chi_gua_194
ATGAAGGTTTCAGTACTAATAACTCTTGCTGTATTGGGGGTGATGTTTCTTTTGACTTCTGCT---CGTGGTTCGGATCAGATGGATTCAATATTTCAGTCTGAAGAGAGAGAATGCAGGTGGCTGTTTGGAGGATGCGAAAAAGATTCGGACTGCTGTGAA------TGTAAGCCATCTTGGTGTGGATGGGAT
>SF77_Chi_gua_195
ATGAAGGTTTCAGTACTAATAACTCTTGCTGTATTGGGGGTGATGTTTCTTTTGACTTCTGCT---CGTGGTTCGGATCAGATGGATTCAATATTTCAGTCTGAAGAAAGAGAATGCAGGTGGCTGTTTGGAGGATGCGAAAAAGATTCGGACTGCTGTGAA------TGTAAGCCATCTTGGTGTGGATGGGAT
>SF78_Gra_ros_18
ATGAGGAAATCAATTTTTTTTGTCATCGCAGCAGTAGCTCTGTTTTCAGTCGTCTGCTGTGCCTCCAAGGAGCAAGATTTGGGTGATGCAGACCCAGAACCTCAAGAAAGAGACTGCCGAAAATTCCTTGGTGCGTGCACACAAACTTCGGACTGCTGTAAATTAGCGTGTAAGCACAAATGGTGTGCATGGGAC
>SF78_Gra_ros_19
ATGAGGAAATCAATTTTTTTTGTCATCGCAGCAGTAGCTCTGTTTTCAGTCGTCTGCTGTGCCTCCAAGGAGCAAGATTTGGGTGATGCAGACCCAGAACCTCAAGAAAGAGACTGCCGAAAATTCCTTGGTGCGTGCACACAAACTTCGGACTGCTGTAAATTAGCGTGTAAGCACAAATGGTGCGCATGGGAC
>SF78_Gra_ros_45
ATGAGGAAATCAATTTTTTTTGTCATCGCAGCAGTAGCTCTGTTTTCAGTCGTCTGCTGTGCCTCCAAGGAGCAAGATTTGCATGATGCAGACCCAGAACCTCAAGAAAGAGATTGCCGAAAATTCCTTGGTGGATGCGACCAAGATTCAAACTGCTGTGAATTAGTGTGCAAGCACAAATGGTGTGTATGGGAC
>SF79_Hap_hai_413
ATGAAAACCGCAATATTTACAGTGGTTCTTGCACTGGCTGTGTTTGCCGTCCTTTCTTTTGGTTGGAACGAAAAAGCGCTCTCTGAGGAAGCATCTGAAACTGAAGCGAGGGAATGCCGATACTTCTGGGGGGAATGCCATGACCACATGCCCTGTTGTGACTTAGTATGCAGATACAAATGGTGTGTATGGAAT
>SF79_Hap_hai_415
ATGAAAACTGCAATATTTACAGTGGTTCTTGCACTGGCTGTGTTTGCCGTCCTTTCTTTTGGTTGGAACGGAAAAGCGCTCTCTGAGGAAGCATCTGAAACTGAAGCGAGGGAATGCCGATACTTCTGGGGGGAATGCCACGACCACATGCCCTGTTGCGACTTAGTATGCAGATACAAATGGTGTGTATGGAAT
>SF79_Hap_hai_416
ATGAAAACTGCAATATTTACAGTGGTTCTTGCACTGGCTGTGTTTGCCGTCCTTTCTTTTGGTTGGAACGAAAAAGCGCTCTCTGAGGAAGCATCTGAAACTGAAGCGAGGGAATGCCGATACTTCTGGGGGGAATGCCATGACCACATGCCCTGTTGTGACTTTGTATGCAGATACAAATGGTGTGTATGGAAT
>SF79_Hap_hai_417
ATGAAAACTGCAATATTTACAGTGGTTCTTGCACTGGCTGTGTTTGCCGTCCTTTCTTTTGGTTGGAACGAAAAAGCGCTCTCTGAGGAAGCATCTGAAACTGAAGCGAGGGAATGCCGATACTTCTGGGGGGAATGCCATGACCACATGCCCTGTTGTGACTTAGTATGCAGATACAAATGGTGTGTATGGAGT
>SF79_Hap_hai_421
ATGAAAACTGCAATATTTACAGTGGTTCTTGCACTGGCTGTGTTTGCCGTCCTTTCTTTTGGTTGGAACGAAAAAGCGCTCTCTGAGGAAGCATCTGAAACTGAAGCGAGGGAATGCCGATACTTCTGGGGGGAATGCCATGACCACATGCCCTGTTGTGACTTAGTATGCAGATACAAATGGTGTGTATGGAAT
>SF8_Had_cer_1036
ATGAAGATAACTATACTTTGCCTCACGATTTTAACTTTGACGACAACGTTTGGAGAGGCAAAAAAGATGGGAAAATATGTGGAAAGTGAAGCAGAAGCGGAGAAGAACGGGCGTTGTTGGGGATTGAATGTACCTTGCGACGAGAAATCTCCATGTTGTTCATACGTATGTGGGTACGGTTGGTGCGTTAGAAAG
>SF8_Had_cer_1050
ATGAAGATAACTATACTTTGCCTCACGTATTTTAACTTGACGACAACGTTTGGAGAGGCAAAAAAAATGGGAAAATATGTGGAAAGTGAAGCAGAAGCGGAGAAGAACGGGCGTTGTTGGGGATTGAATGTACCTTGCGACGAGAAATCTCCATGTTGTTCATACGTATGTGGGTACGGTTGGTGCGTTAGAAAG
>SF8_Had_cer_853
ATGAAGATAACTATACTTTGCCTCACGATTTTAACTTTGACGATAACGTTTGGAGAAGCAAAAAAAATGGAAAAATATGTGGAAAGTGAAGCAGAAGCGGAGAAGAACGGGCGTTGTTGGGGATTGAATGTACCTTGCGACGAGAAATCTCCATGTTGTTCATACGTGTGTGGGTACGGTTGGTGCGTTAGAAAG
>SF8_Had_cer_901
ATGAAGATAACTATACTTTGCCTCACGATTTTAACTTTGACGATAACGTTTGGAGAAGCAAAAAAAATGGAAAAATATGTGGAAAGTGAAGCAGAAGCGGAGAAGAGCGGGCGTTGTTGGGGATTGAATGTACCTTGCGACGAGAAATCTCCATGTTGTTCATACGTGTGTGGGTACGGTTGGTGCGTTAGAAAG
>SF8_Had_cer_904
ATGAAGATAACTATACTTTGCCTCACGATTTTAACTTTGACGACAACGTTTGGAGAGGCAAAAAAAATGGGAAAATATGTGGAAAGTGAAGCAGAAGCGGAGAAGAACGGGCGTTGTTGGGGATTGAATGTACCTTGCGACGAGAAATCTCCATGTTGTTCATACGTATGTGGGTACGGTTGGTGCGTTAGAAAG
>SF80_Gra_ros_10
ATGAAGGCTCAG------ATGGTACTTCTAGGACTGGCTGCACTTTCGATCCTTTGTTATGGCTTGGACGAATCAGCCTTACATGAAGAGGTTCCGAAGTCTCAAGAAAGAGAGTGCAAACAATTCTGGGGATCGTGCAGCAAAGATTCGGATTGCTGTAAATTAGGATGCAAACGAAAATGGTGTCTGTGGGAT
>SF80_Gra_ros_11
ATGAAGGCTCAG------ATGGTACTTCTAGGACTGGCTGCACTTTCGATCCTTTGTTATGGCTTGGACGAATCAGCCTTACATGAAGAGGTTCCGAAGTCTCAAGAAAGAGAGTGCAAACAATTCTGGGGATCGTGCAGCAAAGATTCGGATTGCTGTAAATTAGGATGCAAACGAAAATGGTGTCTGTGGGAT
>SF80_Gra_ros_12
ATGAAGGCTCAG------ATGGTACTTCTAGGACTGGCTGCACTTTCGATCCTTTGTTATGGCTTGGACGAATCAGCCTTACACGAAGAGGTTCCGAAGTCTCAAGAAAGAGAGTGCAAACAATTCTGGGGATCGTGCAGCAAAGATTCGGATTGCTGTAAATTAGGATGCAAACGAAAATGGTGTCTGTGGGAT
>SF80_Gra_ros_8
ATGAAGGCTCAG------ATGGTACTTCTAGGACTGGCTGCACTTTCGATCCTTTGTTATGGCTTGGACGAATCAGCCTTACATGAAGAGGTTCCGAAGTCTCAAGAAAGAGAGTGCAAACAGTTCTGGGGATCGTGCAGCAGAGATTCGGATTGCTGTAAATTAGGATGCAAACGAAAATGGTGTCTGTGGGAT
>SF80_Gra_ros_9
ATGAAGGCTCAG------ATGGTACTTCTCGGACTGGCTGCACTTTCGATCCTATGTTATGGCTTGGACGAATCAGCCTTACATGAAGAGGTTCCGAAGTCTCAAGAAAGAGAGTGCAAACAGTTCTGGGGATCGTGCAGCAGAGATTCGGATTGCTGTAAATTAGGATGCAAACGAAAATGGTGTCTGTGGGAT
>SF81_Chi_gua_133
ATGAAGACGTCCGCTTTATTCGTCATTTTTGGATTAGTCCTGCTTTTCTGCAATTCATTTGCAGCT------------------------GAACTGAAAACGACCGGAAGAGGTTGTGGAGGACTTATGGCTGGATGTGGAAAGTCAACGTTTTGCTGTTCGTATAATTGTTCTCCAACATGGTGTGTCTACGCT
>SF81_Chi_gua_152
ATGAAGACGTCCGCTTTATTCGTCATTTTTGGATTAGTCCTGCTTTTCTGCAATTCATTTGCAGCT------------------------GAACTGAAAACGACCGGAAGAGGTTGTGGAGGACTCATGGCTGGATGTGGAAAGTCAACGTTTTGCTGTTCGTATAATTGTTCTCCAACATGGTGTGTCTACGCT
>SF81_Chi_gua_153
ATGAAGACGTCCGCTTTATTCGTCATTTTTGGATTAGTCCTGCTTTTCTGCAATTCATTTGCAGCT------------------------GAACTGAAAACGACCGGAAGAGGTTGTGGAGGACTCATGGATGGATGTGGAAAGTCAACGTTTTGCTGTTCGTATAATTGTTCTCCAACATGGTGTGTCTACGCT
>SF81_Chi_gua_154
ATGAAGATGTCCGCTTTATTCGTCATTTTTGGATTAGCCCTGCTTTTCTGCAATTCATTTGCAGCT------------------------GAGCTGAAGGCGACCGGAAGAGGTTGTGGAGGACTCATGGATGGATGTGGAAAATCAACGTTTTGCTGTTCGTTTAATTGTTCTCCAACATGGTGTGTCTACGCT
>SF81_Chi_gua_155
ATGAAGATGTCCGCTTTATTCGTCATTTTTGGATTAGCCCTGCTTTTCTGCAATTCATTTGCAGCT------------------------GAGCTGAAAGCGACCGGAAGAGGTTGTGGAGGACTCATGGATGGATGTGGAAAATCAACGTTTTGCTGTTCGTTTAATTGTTCTCCAACATGGTGTGTCTACGCT
>SF82_Chi_gua_131
ATGAAGAACACGTCCATTTTATTCATCCTCGGATTGGCTTTGCTTCTCGTCCTTGCCTTTGAAGCT---CAAGTGGGAGAATCTGACGGG---------------------GAATGTGGAGGATTCTGGTGGAAATGTAGAGGGAAGCCACCTTGCTGCAAATATGCCTGCTCAAAAACTTGGTGCGCCGTGGAA
>SF82_Chi_gua_165
ATGAAGAACACATCCATTTTATTCATTCTCGGATTGGCTCTGCTTCTTGTCCTTGCCTTTGAAGTT---CAAGTGGGAGAATCTGACGGG---------------------GAATGCGGAGGATTTTGGTGGAAATGCTCAGGAAAGCCAGCTTGCTGCCCGTATGTCTGCTCACCAAAATGGTGCAATTTCCCG
>SF82_Chi_gua_166
ATGAAGAGCACATCCATTTTATTCATTCTCGGATTGGCTCTGCTTCTTGTCCTTGCCTTTGAAGTT---CAAGTGGGAGAATCTGACGGG---------------------GAATGCGGAGGATTTTGGTGGAAATGCTCAGGAAAGCCAGCTTGCTGCCCGTATGTCTGCTCACCAAAATGGTGCAATTTCCCG
>SF83_Chi_gua_175
ATGAAGACATCAGTTCTACTTGTCATCCTCGGTATTGCTGCGATTACAGTTCAATGCACTGCATCTGTAGAACAAGATTCGCTGAGGACGGTCCTTGGATGGAATGCGGAGAGATGCGGCGGATGGATGGCTAAATGCGCCGACAGTGACGACTGCTGCGAATTCCATTGCACTAGGTTCAACTGCGGTAAA---
>SF83_Chi_gua_176
ATGAAGACATCAGTTCTACTTGTCATCCTCGGTATTGCTGCGATTACAGTTCAATGCACTGCATCTGTAGAACAAGATTCGCTGAGGACGGTCCTTGGATGGAATGCGGAGAGATGCGGCGGATGGATGGCTAAATGCGCCGACAGTGACGACTGCTGCGAATTCCATTGCACTAGGTTCAACTGCGGTAAA---
>SF83_Chi_gua_177
ATGAAGACATCAGTTCTACTTGTCATCCTCGGTATTGCTGCGATTACAGTTCAATGCACTGCATCTGTAAAACAAGATTCGCTGAGGACGGTCCTTGGATGGAATGCGGAGAGATGCGGCGGATGGATGGCTAAATGCGCCGACAGTGACGACTGCTGCGAATTCCATTGCACTAGGTTCAACTGCGGTAAA---
>SF83_Chi_gua_178
ATGAAGACATCAGTTCTACTTGTCATCCTCGGTATTGCTGCGATTACAGTTCAATGCACTGCATCTGTAGAACAAGATTCGCTGAGGACGGTCCTTGGATGGAATGCGGAGAGATGCGGCGGATGGATGGCTAAATGCGCCGACAGTGACGACTGCTGCGAATTCCATTGCACTAGGTTCAACTGCGGTAAA---
>SF83_Chi_gua_199
ATGAAAACCTCAGTATTAGTAACCGTCTTGGGATTGGCTGTGATTTCTGTTCTCTGTTCCGCATCTGAAGAGCAAGATATGTATGACGAAGTTTTTGAAGTGAACGATGAGAGATGTGGCGAAAAGAATGACAGGTGTAAGACAAATCAGGACTGCTGCAGTTTTCGTTGCACTAAATTC---TGTGGAAGGCGC
>SF84_Tri_lok_279
ATGAAAACCATAATAGTTTTCCTCTCTCTTTTGGTCTTGGCAACCAAGTTTGGAGATGCAAATGAAATGAAAGAAGTTATTCAGAATGAACTTGAGAAGGAGGCAGACAGGCGTTGCAACGGTGAAAACGTTCCTTGTCCGAACCACTCAACATGTTGTTCCCTTTCATGTGGATATGGATGGTGCGTTAAACCT
>SF84_Tri_lok_280
ATGAAAACCATAATAGTTTTCCTCTCTCTTTTGGTCTTGGCAACCAAGTTTGGAGATGCAAATGAAATGAAAGAAGTTATTCAGAATGAACTTGAGAAGGAGGCAGACAGGCGTTGCAACGGTGAAAACGTTCCTTGTCCGAACCACTCAACATGTTGTTCCCTTTCATGTGGATATGGATGGTGCGTTAAACCT
>SF84_Tri_lok_281
ATGAAAACCATAATAGTTTTCCTCTCTCTTTTGGTCTTGGCAACCAAGTTTGGAGATGCAAATGAAATGAAAGAAGTTATTCAGAATGAACTTGAGAAGGAGGCAGACAGGCGTTGCTTGGGCGAAAACGTACCTTGC---GGCGACTTCCCCTGTTGTGGCCTGGTATGTGGATATGGATGGTGCGTAAAGCCT
>SF84_Tri_lok_284
ATGAAAACCATAATAGTTTTCCTCTCTCTTTTGGTCTTGGCAACCAAGTTTGGAGATGCAAATGAAATGAAAGAAGTTATTCAGAATGAACTTGAGAAGGAGGCAGACAGGCGTTGCTTGGGCGAAAACGTACCTTGC---GGCGACTTCCCCTGTTGTGGCCTGGCATGTGGATATGGATGGTGCGTTAAGCCT
>SF84_Tri_lok_285
ATGAAAACCATAATAGTTTTCCTCTCTCTTTTGGTCTTGGCAACCAAGTTTGGAGATGCAAATGAAATGAAAGAAGTTATTCAGAATGAACTTGAGAAGGAGGCAGACAGGCGTTGCTTGGGCGAAAACGTACCTTGC---GGCGACTTCCCCTGTTGTGGCCTGGTATGTGGATATGGATGGTGCGTAAAGCCT
>SF85_Hap_hai_437
---ATGAACATGAAAATACTTGTTTTAGTTGCCGTCCTTTGTCTGGTTGTCTCTACTCATGCTGAAAGCAAAACTGACATGGAAGACTCC---CCGATGATTCAAGAGAGAAAGTGTTTACCACCGGGCAAACCTTGTACCCAGAAAATACCATGCTGCGGA---GTGTGTTCACATAATAACTGCACC------
>SF85_Hap_hai_550
---ATGAACGTGAAAATACTTGTTTTAGTTGCCGTCCTTTGTCTGGTTGTCTCTACTCATGCTGAAAGCAAAACTGACATGGAAGACTCC---CCGATGATTCAAGAGAGAAAGTGTTTACCACCGGGCAAACCTTGTACCCAGAAAATACCATGCTGCGGA---GTGTGTTCACATAATAACTGCACC------
>SF85_Hap_hai_551
---ATGAACATGAAAATACTTGTTTTAGTTGCCGTCCTTTGTCTGGTTGTCTCTACTCATGCTGAAAGCAAAACTGACATGGGAGACTCC---CCGATGATTCAAGAGAGAAAGTGTTTACCACCGGGCAAACCTTGTACCCAGAAAATACCATGCTGCGGA---GTGTGTTCACATAATAACTGCACC------
>SF85_Hap_hai_552
---ATGAACATGAAAATACTTGTTTTAGTTGCCGTCCTTTGTCTGGTTGTCTCTACTCATGCTGAAAGCAAAACTGACATGGAAGACTCC---CCGATGATTCAAGAGAGAAAGTATTTACCACCGGGCAAACCTTGTACCCAGAAAATACCATGCTGCGGA---GTGTGTTCACATAATAACTGCACC------
>SF86_Chi_gua_140
---ATGAACGCAACAATATTCGCTTTGCTTCTATTGCTTAATTTGGCCATGTATAATGCTGCGGAATCCGAAACGGACATGGACGACACAATTCCGGAGATTAACCGTGGACGTTGCATTGAAGAAGGCAAGTGGTGCCCAAAGAAAGCCCCTTGTTGTGGTCTGGAATGCAAGGGTCCATCTTGCACTCGACCA
>SF86_Chi_gua_141
---ATGAACGCAACAATATTCGCTTTGCTTCTATTGCTTAATTTGGCCATGCATAATGCTGCGGAATCCGAAACGGACATGGACGACACAATTCCGGAGATTAACCGTGGGCGTTGCATTGAAGAAGGCAAGTGGTGCCCAAAGAAAGCCCCTTGTTGTGGTCTGGAATGCAAGGGTCCATCTTGCACTCGACCA
>SF86_Chi_gua_142
---ATGAACGCAACAATATTCGCTTTCCTCCTATTGCTTAATCTGGCGATGCATAATGCTACGGAATCCGAAACGGATATGGACGACACAATTCCGGAGATTAACCGTGGGCGTTGCATTGAAGAAGGCAAGTGGTGCCCAAAGAAAGCCCCTTGTTGTGGTCTGGAATGCAAGGGTCCATCTTGCACTCGACCA
>SF86_Chi_gua_143
---ATGAACGCAACAATATTCGCTTTGCTTCTATTGCTTAATTTGGCCATGTATAATGCTGCGGAATCCGAAACGGACATGGACGACACAATTCCGGAGAATTACCGTAAGGGCTGCTTTAAAGAAGGCCATTCGTGCCCTAAGACTGCTCCTTGTTGTAGACTGGTATGCAAAGGTCCATCTTGCACTCGACCA
>SF87_Tri_lok_259
ATGAAGCCAACTATCTCCATCCTGATTTTTTTCGCATTGGCTGTAGCGATCATGGGACACCGCTTG------------------------ATCCCACATATTGTTGAGAAGTGGTGTAGAACTCCTGGTGATGATTGCTCTGAAAGCAAACAGTGCTGCAAAACCTACTGCTCACAACAGTGGTGCAACAAAGAA
>SF87_Tri_lok_260
ATGAAGCCAATTGTCTCCATCCTGCTTTTTTGCGCATTGGCTGTGGTTATCGTGGGACGCCGCCGG------------------------ATCCCATATGTTGATGAGAAGCGGTGCAAACCTCCTGGTTTTGATTGCTCTAAAAGCGAAGAGTGTTGCGGAAACTACTGCGCACCACAGTGGTGCTACATAGAA
>SF87_Tri_lok_261
ATGAAACCAATTGTCTCCATCCTGATATTTTGCGCATTGGCTGTGGTGATCATGGGACACCCCCTG------------------------ATCCCACATATTGTTGAGAAGTGGTGTAAAACTCCTGGTGATGATTGCTCTAAAAGCAATGAGTGTTGCAAAAACTACTGCGTCGCACAGTGGTGCTACCTAGAA
>SF87_Tri_lok_262
ATGAAGCCAATTGTCTCCATTCTGCTTTTTTGCGCATTGGCTGTGGTCATCATGGGACACCCAATG------------------------ATCCCACATGATGTTGTGAAGTGGTGTAAAACCCCTGGTGATGATTGCTCTAAAAGCAGTGAGTGTTGCAAAACCTACTGCTCACAAGAGTGGTGCAACGTAGAA
>SF87_Tri_lok_265
ATGAAACCAATTGTCTCCATCCTGATTTTTTGCGCATTGGCTGTGGTGATCATGGGACACCCCCTG------------------------ATCCCACATATTGTTGAGAAGTGGTGTAAAACTCCTGGTGATGATTGCTCTAAAAACAATGAGTGTTGCAAAAACTACTGCGCATCACAGTGGTGCTACATAGAA
>SF88_Tri_lok_254
ATGAAGCTGTACTCCTTAGTCATAATAGCAACTTTAGCTGCTGCTGCTTTTGCAGCGACCAGCGAAGCTGTGAGTGAGATAATTAGTCAAATAGTAGAAAGAGGAGAAGAACGCTGCAGCAAGCTGGGGCAGTCCTGCTACCTCAACTGTGAATGCTGCGGTGCTGTTTGTGACATCAAGTACTGCAAGGATAAA
>SF88_Tri_lok_255
ATGAAGCTGTACTCCTTAGTCATAATAGCAACTTTAGCTGCTGCTGCTTTTGCAGCGACCAGCGAAGCTGTGAGTGAGATAATTAGTCAAATTGTAGAAAGAGGAGAAGAACGCTGCAGCAAGCTGGGGGAGAAATGCGACCTCAACTGTGAATGCTGCGGTGCCTATTGTGACATCGTGTATTGCAAGGAGAAA
>SF88_Tri_lok_256
ATGAAGCTGTACTCCTTAGTCATAATAGCAACTTTAGCTGCTGCTGCTTTTGCAGCGACCAAACAAGCTGCT---------TTGAGTGGGAGAGCAGAAGGAGAAGAAGAACGCTGCAGCAAGCTGGGGGAGAAATGTGACCTCAACTGTGAGTGCTGCGGTGCCGTTTGTGACTACAACTACTGCAAGGAGAAA
>SF88_Tri_lok_257
ATGAAGCTGTACTCCTTAGTCATAATAGCAACTTTAGCTGCTGCTGCTTTTGCAGCGACCAGCGAAGCTGTGGGTGAGATAATTAGTCAAGTAGTAGAAAGGGGAGAAGAACGCTGCAGCAAGCTGGGGGAGTCATGCTACCTCAACTGTGAGTGCTGCGGTGCTGTTTGTGACTACAAGTACTGCAAGGAGAAA
>SF89_Hap_hai_364
ATGAAGCTTAGTATCATTATCATAGCGACAAGTCTTGTTATTGCCGTGGTCGCCTTCCCTTCAAAGATTGAAAATGACAAGACGGAGCAGGTAGTTCAAGAGACCGCAAGAGCATGCAGCAAAATTGGAGATAAATGCAAGCGTAACTGCGAGTGTTGTGGAGTTGTCTGTGGGACTATTTACTGTATGGACAAA
>SF89_Hap_hai_365
ATGAAGCTTAGTATCATTATCATAGCGACAAGTCTTGTTATTGCCGTGGTCGCCTTCCCTTCAAAGATTGAAAATGACAAGACGGAGCAGGTAGTTCAAGAGACCGCAAGAGCATGCAGCAAAATTGGAGATAAACGCAAGCGTAACTGCGAGTGTTGTGGAGTTGTCTGTGGGACTATTTACTGTATGGACAAA
>SF89_Hap_hai_484
ATGAAGCTTAGTATCATTATCATAGCGACAAGTCTTGTTATTGCCGTGGTCGCCTTCCCTTCAAAGATTGAAAATGACAAGACGGAGCAGGTAGTTCAAGAGACCGCAAGAGCATGCAGCAAAATTGGAGATAAATGCAAGCGTAACTGCGAGTGTTGTAGAGTTGTCTGTGGGACTATTTACTGTATGGACAAA
>SF89_Hap_hai_485
ATGAAGCTTAGTATCATTATCATAGCGACAAGTCTTGTTATTGCCGTGGTCGCCTTCCCTTCAAAGATTGAAAATGACAAGACGGAGCAGGTAGTTCAAGAGACCGCAAGAGCATGCAGCAAAATTGGAGATAAATGCAAGCGTAACTGCGAGTGTTATGGAGTTGTCTGTGGGACTATTTACTGTATGGACAAA
>SF89_Hap_hai_541
ATGAAGCTTAGTATCATTATCATAGCGACAAGTCTTGTTATTGCCGTGGTCGCCTTCCCTTCAAAGATTGAAAATGACAAGACGGAGCAGGTAGTTCAAGAGACCGCAAGAGCATGCAGCAAAATTGGAAATAAATGCAAGCGTAACTGCGAGTGTTGTGGAGTTGTCTGTGGGACTATTTACTGTATGGACAAA
>SF9_Had_inf_1100
ATGAATACCGCTACAGGTTTCATCGTACTTTTGGTTTTGGCGACAGTGATCGGATGTATTTCTGCA---------GATTTTCAAGGAGGTGAAGAAGAAGACGCCGAAAGAACTTGCACTCCAACTGATCAACCGTGCCCCTACGACGAAAGTTGCTGCAGCGGTTCCTGTACATATAAGGCATGCGAC------
>SF9_Had_inf_1362
ATGAATACCGCTACAGGTTTCATCGTACTTTTGGTTTTGGCGACAGTGATCGGATGTATTTCTGCA---------GATTTTCAAGGAGGTGAAGAAGAAGACGCCGAAAGAACTTGCACTCCAACTAATCAACCGTGCCCCTACCACGAAAGTTGCTGCAGCGGTTCCTGTACATATAAGGCATGCGAC------
>SF9_Had_inf_1364
ATGAATACCGCTACAGGTTTCATCGTACTTTTGGTTTTGGCGACAGTGATCGGATGTATTTCTGCA---------GATTTTCAAGGAGGTGAAGAAGAAGACGCCGAAAGAACTTGCACTCCAACTAATCAACCGTCGCCCTACCACGAAAGTTGCTGCAGCGGTTCCTGTACATATAAGGCATGCGAC------
>SF9_Had_inf_1365
ATGAATACCGCTACAGGTTTCATCGTACTTTTGGTTTTGGCGACAGTGATCGGATGTATTTCTGCA---------GATTTTCAAGGAGGTGAAGAAGAAGACGCCGAAAGAACTTGCACTCCAACTAATCAACCGTGCCCCTACCACGAAAGTTGCTGCAGCGGTTCCTGTACATATAAGGCATGCGAC------
>SF9_Had_inf_1369
ATGAATACCGCTACAGGTTTCATCGTACTTTTGGTTTTGGCGACAGTGATCGGATGTATTTCTGCA---------GATTTTCAAGGAGGTGAAGAAGAAGACGCCGAAAGAACTTGCACTCCAACTGATCAACCGTGCCCCTACCACGAAAGTTGCTGCAGCGGTTCCTGTACATATAAGGCATGCGAC------
>SF90_Hap_hai_408
AATACTGTACGGGTGGCATTCCTGCTGGTTTTCGTGTTGGCAGTCTCGCTGGGACAAGCTGATAAAATGCAAGAAAAAACCGAACAAGGCGAAGACTCAGAAGAAAGTAGACGCTGTATCGGGGAAGGTGTGCCGTGCGAAAATGACCCTCGCTGCTGTTCTTTAGTATGTCACGGTATATGGTGCTACAAGAAA
>SF90_Hap_hai_545
GATACTGTACGGGTGGCATTCCTGCTGGTTCTCGTGTTGGCAGTCTCACTGGGACAAGCTGATAAAATGCAAGAAAAAACCGAACAAGGCGAAGACTCAGAAGAAAGTAGACGCTGTATCGGGGAAGGTGTGCCGTGCGAAAATGACCCTCGCTGCTGTTCTTTAGTATGTCACGGTATATGGTGCTACAAGAAA
>SF90_Hap_hai_546
AATACTGTACGGGTGGCATTCCTGCTGGTTTTCGTGTTGGCAGTCTCACTGGGACAAGCTGATAAAATGCAAGAAAAAACCGAACAAGGCGAAGACTCAGAAGAAAGTAGACGCTGTATCGGGGAAGGTGTGCCGTGCGAAAATGACCCTCGCTGCTGTTCTTTAGTATGTCACGGTATATGGTGCTACAAGAAA
>SF90_Hap_hai_547
AATACTGTACGGGTGGCATTCCTGCTGGTTTTCGTGTTGGCAGTCTCACTGGGACAAGCTGATAAAATGCAAGAAAAAACCGAACAAGGCGAAGACTCAGAAGAAAGTAGACGCTGTATCGGGGAAGGTGTGCCGTGCGAAAATGACTCTCGCTGCTGTTCTTTAGTATGTCACGGTATATGGTGCTACAAGAAA
>SF90_Hap_hai_548
AATACTGTACGGGTGGCATTCCTGCTGGTTTTCGTGTTGGCAGTCTCACTGGGACAAGCTGATAAAATGCAAGAAAAAACCGAACAAGGCGAAGACTCAGAAGAAAGTAGACGCTGTATCGGGGAAGGTGTGCCGTGCGAAAATGACCCTCGCTGCTGTTCTTTAGTATGTCACGGTATATGGTGCTACAAGAAA
>SF91_Hap_hai_429
ATGAAACTATGCGCCGTAATCATTGCATCACTGCTGGTTTGTGTAGCTGTTGCCTCGTCATCAGACAAAGAATTTGCCCAAGAAAAAGAAGAGAAAGACGACGAGGTAACGTCCTGTATTGAAGAATGGAAGACTTGTGAAAATGATTGTGAATGCTGCGGTACTCTTTGCGCTGCCTCGTGGTGCAGAAATGAG
>SF91_Hap_hai_430
ATGAAACTATGCGCCGTAATCATTGCATCACTGCTGGTTTGTGCAGCTGTTGCCTCGTCATCAGACAAAGAATTTGCCCAAGAAAAAGAAGAGAAAGACGACGAGGTAACGTCCTGTATTGAAGAATGGAAGACTTGTGAAAATGATTGTGAATGCTGCGGTACTCTTTGCGCTGCCTCGTGGTGCAGAAATGAG
>SF91_Hap_hai_432
ATGAAACTATGCGCCGTAATCATTGCATCACTGCTGGTTTGTGTAGCTGTTGCCTCGTCATCAGACAAAGAATTTGCCCAAGAAAAAGAAGAGAAAGACGACGAGGTAACGTCCTGTATTGAAGAATGGAAGACTTGTGAAAATGATTGTGAATGCTGCGGTACTCTTTGCGCTGCCTCGTGGTGCAGAAATGAG
>SF91_Hap_hai_451
ATGAAACTATGCGCCGTAATCATTGCATCACTGCTGGTTTGTGTAGCTGTTGCCTCGTCATCAGACAAAGAATTTGCCCAAGAAAAAGAAGAGAAAGACGACGAGGTAACGTCCTGTATTGAAGAATGGAAGACTTGTGAAAATGATTGTGAATGCTGCGGTACTCTTTGCGCTGCCTCGTGGTGCAGAAATGAG
>SF91_Hap_hai_452
ATGAAACTATGCGCCGTAATCATTGCATCACTGCTGGTTTGTGTAGCTGTTGCCTCGTCATCAGACAAAGAATTTGCCCAAGAAAAAGAAGAGAAAGACGACGAGGTAACGTCCTGTATTGAAGAATGGAAGACTTGTGAAAATGATTGTGAATGCTGCGGTACTCTTTGCGCTGCCTCGTGGTGCAGAAATGAG
>SF92_Hap_hai_318
ATGAAGATGACATTGATTGCCATTCTGACATGCGCTGCAGTGTTAGTTCTTCACACAACAGCAGCACTCGAAGCAGAAAGTCAGCTGATGGAAGCTGTGGATGAAGAAAGAGAATGCTCTGTT---------TCATGCAAAGAAGGCAACAAAGATTGCAAAAAGAAATGTAAAGGTGGATGGTGCAAATTCAAT
>SF92_Hap_hai_320
ATGAAGATGACATTGATTGCCATTCTGACATGCGCTGCAGTGTTAGTTCTTCACATAACAGCAGCACTCGAAGCAGAAAGTCAGCTGATGGAAGCTGTGGATGAAGAAAGAGAATGCTCTGTT---------TCATGCAAAGAAGGCAACAAAGATTGCAAAAAGAAATGTAAAGGTGGATGGTGCAAATTCAAT
>SF92_Hap_hai_335
ATGAAGATGACATTGATTGCCATTCTGACATGCGCTGCAGTGTTAGTTCTTCACACAACAGCAGCACTCGAAGCAGAAAGTCAGCTGATGGAAGCTGTGGATGAAGAAAGAGAATGCTCTGTT---------TCATGCAGAGAAGGCAACAAAGATTGCAAAAAGAAATGTAAAGGTGGATGGTGCAAATTCAAT
>SF92_Hap_hai_516
ATGAAGATGACATTGATTGCCATTCTGACATGCGCTGCAGTGTTAGTTCTTCACACAACAGCGGCACTCGAAGCAGAAAGTCAGCTGATGGAAGCTGTGGATGAAGAAAGAGAATGCTCTGTT---------TCATGCAAAGAAGGCAACAAAGATTGCAAAAAGAAATGTAAAGGTGGATGGTGCAAATTCAAT
>SF92_Hap_hai_518
ATGAAGATGACATTGATTGCCATTCTGACATGCGCTGCAGTGTTAGTTCTTCACACAACAGCAGCACTCGAAGCAGAAAGTCAGCTGATGGAAGCTGTGGATGAAGAAAGAGAATGCTCTGTT---------TCATGCAAAGAAGGCAACAAAGATTGCAAAAAGAAATGTAAAGGTGGATGGTGCAAATTCAAT
>SF93_Gra_ros_49
ATGAGATCGTTGACGTTGGCTGCTATTCTGGCATGTAGTTTGCTGTTGGTTTTTCACACAGCAGCTCTTGAAGCTCAGGAAGACCATCTGACGCTGGATGATGAAAGAATTGCATGCGACATTGAAAAAGATGGTGAAGTAAATAATAATAAACCATGCAAAGAGAAATGTACAGGAGGATGGTGTAAGCTCAGA
>SF93_Gra_ros_50
ATGAGAACGTTGACGTTGGCTGCTATTCTGGCATGTAGTTTGCTGTTGGTTTTTCACACAGCAGCTCTTGAAGCTCAGGAAGACCATCTGACTCTGGATGATGAAAGAATTGCATGCGACATTGAAAAAGATGGTGAAGTAAATAATAATAAACCATGCAAAGAGAAATGTACAGGAGGATGGTGTAAGCTCAGA
>SF93_Gra_ros_51
ATGAGATCGTTGACGTTGGCTGCTATTCTGGCATGTAGTTTGCTGTTGGTTTTTCACACAGCAGCTCTTGAAGCCCAGGAAGGCCATCTGACTCTGGATGATGAAAGACTTGCATGCGACATTGAAAAAGATGGTGAAGTAAACAATAATAAACCATGCAAAAAGAAATGTACAGGAGGATGGTGTAAGCTCAGA
>SF93_Gra_ros_52
ATGAGATCGTTGACCTTGGCTGTTATTCTGGCATGTAGTTTGCTGTTGGTTTTTCACACAGCAGCTCTTGAAGCTCAGGAAGACCATCTGACTCTGGATGATGAAAGAATTGCATGCGACATTGAAAAGGATGGTGAAGTAAATAATAACAAACCATGCAAACAGAAATGTACAGGAGGATGGTGTAAGCTCAAA
>SF93_Gra_ros_53
ATGAGATCGCTGACGTTGGCTGCTATTCTGGCATTTAGTTTGCTGTTGGTTTTTCACACAGCAGCTCTTGAAGCTCAGGAAGACCATCTGACTCTGGATGATGAAAGAATTGCATGCGACATTGAAAAAGATGGTGAAGTAAATAATGACAAACCATGCAAACAGAAATGTACAGGAGGATGGTGTAAGCTCAAA
>SF94_Hap_hai_442
ATGAAGTCTGCAACTTTACTGGCTTTGAGCTTTCTACTCATTGCATTGTACTTTCTGATTTGTGAACATTCAAGATACGAAGAACACGAGGTGGTAAATTTGGAACAAAGATCTTGTGCCAAGCCAGGAGAAATGTGT---ATGCGCATTAAATGTTGTGACGGCCAATGTGGG---------TGCAATCGTGGT
>SF94_Hap_hai_483
ATGAAGTCTGCAACTTTACTGGCTTTGAGCTATCTACTCATTGCATTGTACTTTCTGATTTGTGAACATTCAAGATACGAAGAACACGAGGTGGTAAATTTGGAACAAAGATCTTGTGCCAAGCCAGGAGAAATGTGT---ATGCGCATTAAATGTTGTGACGGCCAATGTGGG---------TGCAATCGTGGT
>SF94_Hap_sch_118
ATGAAGTCTGCAACTTTACTGGCTTTGAGCTTTCTACTCATTGCATCGTGCTTTCTGATTTGTGAACATTCAAGATACGAAGAACACGGGGTGGTAAATTTGGAACAAAGATCTTGTGCCAAGCCAGGAGAAATGTGT---ATGGGCATTAAATGTTGTGACGGCCAATGTGGG---------TGCAATCGTGGT
>SF94_Hap_sch_230
ATGAAGTCTGCAACTTTACTGGCTTTGAGCTTTCTACTCGTTGCATCGTGCTTTCTGATTTGTGAACATTCAAGATACGAAGAACACGGGGTGGTAAATTTGGAACAAAGATCTTGTGCCAAGCCAGGAGAAATGTGT---ATGGGCATTAAATGTTGTGACGGCCAATGTGGG---------TGCAATCGTGGT
>SF94_Hap_sch_231
ATGAAGTCTGCAACTTTACTGGCTTTGAGCTTTCTACTCATTGCATCGTGCTTTCTGATTTGTGAACATTCAAGATACGAAGAACACGGGGTGGTAAATTTGGAACAAAGATCTTGTGCCAAGCCAGGAGACATGTGT---ATGGGCATTAAATGTTGTGACGGCCAATGTGGG---------TGCAATCGTGGT
>SF95_Hap_hai_441
ATGAAGATTGCAACTTTCCTGGGTCTAAGCTTTCTGCTCATTGCTTCGTACTTTTTGATTTGTGAACAAGAACTCCTGATACTTGAAGAACCGGAAAATTCAAAAGAAAGATCTTGTGCCAAACCAAGAGAAAACTGTAGGATGAACATTTTATGTTGCCGAGGCGAATGTGGGGACTGCTTCTGCTACGGAGAC
>SF95_Hap_sch_120
ATGAAGATTGCAACTTTCCTGGGTCTAAGCTTTCTGCTCATTGCTTCGTACGTTTTGATTTGTGAACAAGAACTCCTGATACTTGAAGAACCGGAAAATTCAGAAGAAAGATCTTGTGCCAAACCAAGAGAAACCTGTAGGATGAACATTTTATGTTGCCGAGGGGAATGTGGGGATTGCTTCTGCTACGGAGAC
>SF95_Hap_sch_226
ATGAAGATTGCAACTTTCCTGGGTCTAAGCTTTCTGCTCATTGCTTCGTACGTTTTGATTTGTGAACAAGAACTCCTGATACTTGAAGAACCGGAAAATTCAGAAGAAAGACCTTGTGCCAAACCAAGAGAAACCTGTAGGATGAACATTTTATGTTGCCGAGGGGAATGTGGGGATTGCTTCTGCTACGGAGAC
>SF95_Hap_sch_227
ATGAAGATTGCAACTTTCCTGGGTCTAAGCTTTCTGCTCATTGCTTCGTACGTTTTGATTTGTGAACAAGAACTCCTGATACTTGAAGAACCGGAAAATTCAGAAGAAAGATCTTGTGCCAAACCAAGAGAAACCTGTGGGATGAACATTTTATGTTGCCGAGGGGAATGTGGGGATTGCTTCTGCTACGGAGAC
>SF95_Hap_sch_228
ATGAAGATTGCAACTTTCCTGGGTCTAAGCTTTCTGCTCATTGCTTCGTACGTTTTGATTTGTGAACAAGAACTCCTGATACTTGAAGAACCGGAAAATTCAGAAGAAAGATCTTGTGCCAAACCAGGAGAAACCTGTAGGATGAACATTTTATGTTGCCGAGGGGAATGTGGGGATTGCTTCTGCTACGGAGAC
>SF96_Chi_gua_203
ATGAGATTTCACACTTTGCTATTTCTGAGCTTTCTTCTCCTTGTTTCATGTGCTTTGATTTGCACACATCCAGGATTAGAAAAGTCCGGGAACGTGGGAAAAGGCCAACATTCTTGTATCGAGAGAATGCAAACCTGCGAAGCTGGACTTCCATGCTGTAGTGCGCCGTGCATATGTCCTTATTGTATTCAG---
>SF96_Chi_gua_204
ATGAGATTTCACACTTTGCTATTTCTGAGCTTTCTTCTCCTTGTTTCATGTGCTTTGATTTGCACACATCCAGGATTAAAAAAGTCCGGGAACGTGGGAAAAGGCCAACATTCTTGTATCGAGAGAATGCAAACCTGCGAAGCTGGACTTCCATGCTGTAGTGCGCCGTGCATATGTCCTTATTGTATTCAG---
>SF96_Chi_gua_205
ATGAGATTTCACACTTTGCTATTTCTGAGCTTTCTTCTCCTTGTTTCATGTGCTTTGATTTGCACACATCCAGGATTAGAAAAGTCCGGGAACGTGGGAAAAGGCCAACATTCTTGTATCGAGAGAATGCAAACCTGCGAAGCTGGACTTCCATGCTGTAGTGCGCCGTGCATATGTCCTTATTGTATTCAG---
>SF97_Hap_hai_453
ATGAAAGTCGTGCTGATTGTGTGTTTAGTGTGGGTGATGGCCATGATGGAACTGGTTTCTTGCGAATCTCAGGCGGACTGCTCTGATGGG------CATTGCTGTGCCGGAAATTGCCGGCCTGATGGGGAACAGTGTAGCACGGGCTGTCCTTATGAAGAACTCATGTGT---AGTGTTATTTGTCAGAGTGCG
>SF97_Hap_hai_454
ATGAAAGTCGTGCTGATTGTGTGTTTAGTGTGGGTGATGGCCATGATGGAACTGGTTTCTTGCGAATCTCAGGCGGACTGCTCTGATGGG------CATTGCTGTGCCGGAAATTGCCGGCCTGATGGGGAACAGTGTAGCACGGGCTGTCCTTGTGAAGAACTCATGTGT---AGTGTTATTTGTCAGAGTGCG
>SF97_Hap_hai_455
ATGAAAGTCGTGCTGCTTGTGTGTTTAGTGTGGATGATGGCCATGATGGAACTGGTTTCTTGCGAATCTCAGGCGGACTGCTCTGATGGG------CATTGCTGTGCCGGAAATTGCCGGCCTGATGGGGAACAGTGTAGCACGGGCTGTCCTTGTGAAGAACTCATGTGT---AGTGTTATTTGTCAGAGTGCG
>SF97_Hap_hai_458
ATGAAAGTCGTGCTGCTTGTGTGTTTAGTGTGGATGATGGCCATGATGGAACTGGTTTCTTGCGAATCTCAGGCGGACTGCTCTGGTGGG------CATTGCTGTGCCGGAAATTGCCGGCCTGATGGGGAACAGTGTAGCAGGGGCTGTCCTTGTGAAGAACTCATGTGT---AGTGTTATTTGTCAGAGTGCG
>SF97_Hap_hai_459
ATGAAAGTCGTGCTGCTTGTGTGTTTAGTGTGGATGATGGCCATGATGGAACTGGTTTCTTGCGAATCTCAGGCGGACTGCTCTGATGGG------CATTGCTGTGCCGGAAATTGCCGGCCTGATGGGGAACAGTGTAGCACGGGCTGTCCTTGTGAAGAACTCATGTGT---AGTGTTATTTGTCAGAGTGCG
>SF98_Gra_ros_29
ATGAAGGTTGCGATTCTTGTGTGTCTCCTGTGTGCTGTGGCCGTCATGGAATTCGCTTCAGGCCAAACTCAGGAAGATTGCCCTGATGGC------AGTTGTTGTGCAGGACGCTGCAGGTTTGAAATGGCCCAGTGCAGCACAGGATGTCCTTGTCAGGAATTAATATGC---AGTGCTATTTGCCAGGCAGCC
>SF98_Gra_ros_30
ATGAAGGTTGCGATTCTTGTGTGTCTCCTGTGTGCTGTGGCCGTCATGGAATTCGCTTCAGGCCAAACTCAGGAAGATTGCCCTGATGGC------AGTTGTTGTGCAGGACGCTGCAGGTTTGAAATGGCCCAGTGCAGCACAGGATGTCCTTGTCAGGAATTAATATGC---AGTGCTATTTGCCAGACAGCC
>SF98_Gra_ros_31
ATGAAGGTTGCGATTCTTGTGTGTCTCCTGTGTGCTGTGGCCGTCATGGAATTCGCTTCAGGCCAAACTCAGGAAGATTGCCCTGATGGC------AGTTGTTGTGCAGGACGCTGCAGGTTTGAAATGGCCCAGTGCAGCACAGGATGTCCTTGTCAGGAATTCATATGC---AGTGCTATTTGCCAGGCAGCC
>SF98_Gra_ros_32
ATGAAGGTTGCGATTCTTGTGTGTCTCCTGTGTGCTGTGGCCGTCATGGAATTCGCTTCAGGCCAAACTCAGGAAGATTGCCCTGATGGC------AGTTGTTGTGCAGGACGCTGCAGGTTTGAAATGGCCCAGTGCAGCACAGGATGTCCTTGTCAGGAATTAATATGC---AGTGCTATTTGCCAGGCAGCC
>SF98_Gra_ros_33
ATGAAGGTTGCGATTCTTGTGTGTCTCCTGTGTGCTGTGGCCGTCATGGAATTCGCTTCAGGCCAAACTCAGGAAGATTGCCCTGATGGC------AGTTGTTGTGCAGGACGCTGCAGGTTTGAAATGGCCCAGTGCAGTACAGGATGTCCTTGTCAGGAATTAATATGC---AGTGCTATTTGCCAGGCAGCC
>SF99_Hap_hai_435
ATGGGAACTGCAAGATTTCTCAGGGCAGTGTTGTTGCTCAGCGTCCTTTTGATGGTGACATTTCCTCTCTCGGCGGAGCACCATGACGGATGCCGTTTGCCCTCTGACTCTGATTGCTTGAGGTTCTTTGAAATGTGGTTCGATGGCACAACTTGCACTAAGTTTGTTTAT---GGAGGCTACTGCATGAAAAGG
>SF99_Hap_hai_466
ATGGGAACTGCAAGATTTCTCAGGGCAGTGTTGTTGCTCAGCGTCCTTTTGATGGTGACATTTCCCCTCTCGGCGGAGCACCATGACGGATGCCGTTTGCCCTCTGACTCTGATTGCTTGAGGTTCTTTGAAATGTGGTTCGATGGCACAACTTGCACTAAGTTTGTTTAT---GGAGGCTACTGCGTGAAAAGG
>SF99_Hap_hai_467
ATGGGAACTGCAAGATTTCTCAGGGCAGTGTTGTTGCTCAGCGTCCTTTTGATGGTGACATTTCCTCTCTCGGCGGAGCACCATGACGGATGCCGTTTGCCCTCTGACTCTGATTGCTTGAGGTTCTTTGAAGTGTGGTTCGATGGCACAACTTGCACTAAGTTTGTTTAT---GGAGGCTACTGCATGAAAAGG
>SF99_Hap_hai_469
ATGGGAACTGCAAGATTTCTCAGGGCAGTGTTGTTGCTCAGCGTCCTTTTGATGGTGACATTTCCTCTCTCGGCGGAGCACCATGACGGATGCCGTTTGCCCTCTGACTCTGATTGCTTGAGGTTCTTTGAAATGTGGTTCGATGGCACAACTTGCACTAAGTTTGTTTAT---GGAGGCTACTGCATGAAAAGG
>SF99_Hap_hai_472
ATGGGAACTGCAAGATTTCTCAGGGCAGTGTTGTTGCTCAGCGTCCTTTTGATGGTGACATTTCCTCTCTCGGCGGAGCACCATGACGGATGCCGTTTGCCCTCTGGCTCTGATTGCTTGAGGTTCTTTGAAATGTGGTTCGATGGCACAACTTGCACTAAGTTTGTTTAT---GGAGGCTACTGCATGAAAAGG
