# Supplementary material for: The deep-rooted origin of disulfide-rich spider venom toxins
Source: eLife. 2023 Feb 9;12:e83761. doi: 10.7554/eLife.83761 (PMC10017107; doi:10.7554/eLife.83761)
Supplement: Figure 3—source data 1. [file elife-83761-fig3-data1.zip]

Archive with 2 entries (2 files):
- Figure 3 - Source data_Araneomorph_Bayesian_phylogeny.txt
- Figure 3 - Source data_Araneomorph_alignment.fas
