# Supplementary material for: The deep-rooted origin of disulfide-rich spider venom toxins
Source: eLife. 2023 Feb 9;12:e83761. doi: 10.7554/eLife.83761 (PMC10017107; doi:10.7554/eLife.83761)
Supplement: Figure 3—source data 1. [file elife-83761-fig3-data1.zip › Figure 3 - Source data_Araneomorph_Bayesian_phylogeny.txt]

((((((((SF65_Pho_nig_1057:0.00704976,SF65_Pho_nig_63:0.01044460):0.01991460,(SF65_Pho_nig_880:0.01935210,SF65_Pho_nig_985:0.00283733)'1.000':0.05495610)'0.996':0.03847510,SF65_Pho_nig_1008:0.01906920)'0.989':0.11191800,(SF64_Pho_nig_905:0.03634320,((SF64_Cte_cap_102:0.00283017,SF64_Pho_nig_1002:0.00284117):0.00000000,(SF64_Pho_nig_945:0.00287509,SF64_Pho_nig_901:0.00293540)'0.907':0.00652683)'1.000':0.06016200)'0.999':0.12075300)'0.997':0.30105300,(((SF110_A_Age_ori_13:0.01439900,(SF110_A_Age_ori_22:0.02021380,SF110_A_Age_ori_12:0.01138050)'0.936':0.01234410):0.00000000,(SF110_A_Age_ori_10:0.00312010,SF110_A_Age_ori_15:0.00692341)'0.954':0.01348730)'1.000':0.24895600,(SF111_m_Age_ori_27:0.01766550,(((SF111_m_Age_ori_29:0.00689284,SF111_m_Age_ori_30:0.01062930):0.00000000,SF111_m_Age_ori_31:0.01077770):0.00000000,SF111_m_Age_ori_32:0.00677752)'0.697':0.01596040)'0.980':0.14956500)'1.000':0.41855500)'0.992':0.00000000,(SF105_DM_Dol_miz_67:0.03095280,((SF105_DM_Dol_miz_68:0.00684820,SF105_DM_Dol_miz_69:0.00292673):0.00000000,(SF105_DM_Dol_miz_66:0.00702423,SF105_DM_Dol_miz_70:0.00283529)'0.838':0.00680713)'0.644':0.02780060)'1.000':0.59127000):0.00000000,(SF106_DM_Dol_miz_88:0.00538206,(SF106_DM_Dol_miz_87:0.00288956,((SF106_DM_Dol_miz_84:0.00687309,SF106_DM_Dol_miz_85:0.00682864):0.00000000,SF106_DM_Dol_miz_86:0.00267294)'0.900':0.00672847)'0.798':0.00935282)'1.000':0.33010300):0.00000000,((((((((((((((((((((SF34_Pho_nig_915:0.00284747,SF34_Pho_nig_1022:0.00287016):0.00000000,SF34_Pho_nig_859:0.00994590):0.00000000,(SF34_Pho_nig_892:0.00281530,SF34_Pho_nig_951:0.00279300)'0.717':0.00611360)'1.000':0.17048300,((((SF40_Cte_exl_235:0.00301217,SF40_Cte_exl_260:0.00297772):0.00000000,SF40_Cte_exl_264:0.00296990):0.00000000,SF40_Cte_exl_322:0.00289654):0.00000000,SF40_Cte_hib_415:0.02114730)'1.000':0.32149900)'0.876':0.10045300,((((SF35_Pho_nig_894:0.00675986,SF35_Pho_nig_873:0.00592095):0.00000000,SF35_Pho_nig_954:0.00292384):0.00000000,SF35_Pho_nig_976:0.00293985):0.00000000,SF35_Pho_nig_1030:0.00295600)'1.000':0.16606300)'0.995':0.23724700,((((SF66_Pho_nig_1024:0.00898033,SF66_Pho_nig_853:0.00563501):0.00000000,((SF66_Pho_nig_971:0.00667317,SF66_Pho_nig_1067:0.00276100):0.00000000,SF66_Pho_nig_895:0.00274945)'0.862':0.01418950)'1.000':0.19659200,(SF68_Pho_nig_994:0.01138880,((SF68_Pho_nig_1020:0.01087420,SF68_Pho_nig_1051:0.00279076):0.00000000,(SF68_Pho_nig_938:0.02028110,SF68_Pho_nig_908:0.02961310)'0.527':0.00624950)'0.634':0.01410520)'0.996':0.16273500):0.00000000,((SF51_Pho_nig_909:0.00321788,SF51_Pho_nig_1000:0.00329864)'0.990':0.04854910,(SF51_Pho_nig_1007:0.00355420,(SF51_Pho_nig_851:0.00351871,SF51_Iso_sp_623:0.03673530)'0.861':0.00766516)'0.908':0.03582320)'1.000':0.56632000)'0.689':0.11452100):0.00000000,(((((SF37_Iso_ord_609:0.00606601,SF37_Cte_cap_76:0.00272519):0.00000000,SF37_Cte_cap_93:0.00270545):0.00000000,SF37_Cte_cap_131:0.00272823):0.00000000,SF37_Cte_cap_161:0.00271418)'1.000':0.52339200,((SF50_Pho_nig_978:0.00274438,SF50_Pho_nig_1037:0.00266670)'0.998':0.11889700,((SF50_Cte_exl_254:0.00276374,SF50_Cte_exl_270:0.00277787):0.00000000,SF50_Cte_exl_290:0.00277763)'0.911':0.05733390)'1.000':0.57893000)'0.662':0.20798200):0.00000000,(((SF36_Pho_nig_1025:0.00312029,SF36_Pho_nig_865:0.00632550):0.00000000,((SF36_Pho_nig_889:0.00325443,SF36_Pho_nig_979:0.00316634):0.00000000,SF36_Pho_nig_1060:0.00319583)'0.738':0.00745376)'1.000':0.21828300,(SF43_Cte_hib_336:0.01372850,((SF43_Cte_exl_313:0.00320010,SF43_Cte_exl_314:0.00328713):0.00000000,(SF43_Ana_pun_1:0.00327138,SF43_Cte_exl_230:0.00323146)'0.909':0.00758431)'0.910':0.03708050)'1.000':0.36437400)'0.977':0.17026300):0.00000000,(((((((SF38_Pho_nig_902:0.00271875,SF38_Cte_cap_114:0.00269076):0.00000000,SF38_Pho_nig_992:0.00267588):0.00000000,SF38_Pho_nig_913:0.00525080):0.00000000,SF38_Pho_nig_964:0.00643427)'1.000':0.29069800,((SF46_Iso_sp_624:0.02676790,(SF46_Cte_exl_321:0.00395183,((SF46_Cte_exl_225:0.00283425,SF46_Cte_exl_258:0.00276534):0.00000000,SF46_Cte_exl_280:0.00284429)'0.707':0.00632572)'0.990':0.03404120)'1.000':0.15302400,((((SF107_DM_Dol_miz_89:0.00271681,SF107_DM_Dol_miz_90:0.00623210):0.00000000,SF107_DM_Dol_miz_91:0.00286159):0.00000000,SF107_DM_Dol_miz_92:0.00283056):0.00000000,SF107_DM_Dol_miz_93:0.00279338)'1.000':0.14463100)'1.000':0.23218200)'0.560':0.12808300,((((SF39_Sph_qua_1207:0.01068100,SF39_Nil_alb_734:0.00276711)'0.997':0.04844820,((SF39_Cte_cor_207:0.00270768,SF39_Hip_hol_549:0.00267722):0.00000000,SF39_Pse_sin_1111:0.00277701)'0.513':0.01022360)'1.000':0.34224200,(((SF41_Pse_sin_1102:0.00266655,SF41_Sph_qua_1204:0.00280609):0.00000000,SF41_Cte_cor_182:0.00275347):0.00000000,(SF41_Nil_alb_745:0.00280035,SF41_Oxy_sp_790:0.00277316)'0.759':0.00611187)'1.000':0.21786600)'0.999':0.20370600,((((SF108_DM_Dol_miz_94:0.00283888,SF108_DM_Dol_miz_95:0.00618191):0.00000000,SF108_DM_Dol_miz_96:0.01903150):0.00000000,SF108_DM_Dol_miz_97:0.00661723):0.00000000,SF108_DM_Dol_miz_98:0.00667488)'1.000':0.32551600)'0.532':0.08937350):0.00000000,(((SF42_Cte_cor_214:0.00284481,SF42_Pse_sin_1089:0.00279140):0.00000000,SF42_Fec_pro_468:0.00621672)'1.000':0.10757500,(SF42_Lep_byr_657:0.00286915,SF42_Lep_byr_710:0.00280444)'1.000':0.14726500)'1.000':0.18758700)'0.920':0.17942900):0.00000000,((SF69_Cte_cap_127:0.00278088,SF69_Cte_cap_155:0.00280562)'0.945':0.01396140,((SF69_Cte_exl_256:0.00278674,SF69_Cte_exl_301:0.00286487):0.00000000,SF69_Cte_exl_327:0.00274792)'0.950':0.01299790)'0.990':0.06936150):0.00000000,(((SF70_Cte_hib_344:0.00291284,SF70_Cte_hib_365:0.00295253):0.00000000,SF70_Cte_hib_378:0.00283063)'0.671':0.00855473,(SF70_Cte_cap_129:0.00634289,SF70_Cte_cap_164:0.00706682)'0.689':0.00903406)'0.960':0.19966800):0.00000000,((((SF45_Cte_cap_64:0.00269779,SF45_Cte_cap_90:0.00277019):0.00000000,SF45_Cte_cap_123:0.00291502)'0.828':0.00985274,(SF45_Cte_hib_350:0.00279198,SF45_Cte_exl_273:0.00272280)'0.559':0.00632894)'0.979':0.17950300,(SF63_Cte_hib_330:0.01500860,(((SF63_Cte_cap_69:0.00294748,SF63_Cte_cap_91:0.00297237):0.00000000,SF63_Cte_cap_120:0.00291232):0.00000000,SF63_Cte_cap_162:0.00304520)'0.877':0.02702110)'0.997':0.51039000)'0.669':0.20518200):0.00000000,(((SF44_Pho_nig_898:0.00271185,SF44_Pho_nig_923:0.00284295):0.00000000,SF44_Pho_nig_967:0.00277849)'0.526':0.00782070,(SF44_Pho_nig_861:0.00282402,SF44_Pho_nig_1003:0.00275009)'0.804':0.00929112)'1.000':0.51113200):0.00000000,((((SF71_Cte_cor_198:0.00317689,SF71_Hip_hol_562:0.00314688):0.00000000,SF71_Oxy_sp_816:0.00313699):0.00000000,SF71_Pse_sin_1085:0.00305380):0.00000000,SF71_Sph_qua_1202:0.00318921)'1.000':0.58509000):0.00000000,((SF47_Hab_sig_507:0.06097290,(SF47_Pse_sin_1110:0.07920960,(SF47_Sph_qua_1201:0.04091850,(SF47_Pis_mir_1078:0.05066110,SF47_Nil_alb_739:0.03089720)'0.504':0.01202290)'0.993':0.04745730)'0.871':0.07499860)'0.998':0.32432100,((SF52_Hip_hol_556:0.01897250,(SF52_Sph_qua_1191:0.00289977,SF52_Tho_spe_1229:0.00290222)'0.916':0.01564370)'0.859':0.13362300,(SF52_Sph_qua_1192:0.00338181,SF52_Tho_spe_1255:0.00629190)'0.995':0.13811900)'1.000':0.49558800)'0.720':0.18359200):0.00000000,((SF48_Lep_byr_651:0.01110100,(SF48_Cte_cap_75:0.00297468,SF48_Cte_cap_113:0.00294826)'0.977':0.03534850)'0.599':0.01029600,(SF48_Lep_byr_675:0.00296837,SF48_Lep_byr_705:0.00291727)'0.658':0.00850630)'1.000':0.45251000):0.00000000,((SF67_Pho_nig_986:0.01515860,SF67_Cte_cap_117:0.00289963)'0.515':0.00511706,((SF67_Pho_nig_943:0.00282919,SF67_Pho_nig_944:0.00287750):0.00000000,SF67_Pho_nig_854:0.01086540)'0.673':0.00633270)'0.999':0.18735900):0.00000000,((SF49_Cte_hib_340:0.00640287,SF49_Cte_hib_383:0.00306585)'0.985':0.07067590,((SF49_Cte_cap_78:0.00275105,SF49_Cte_cap_94:0.00278542):0.00000000,SF49_Cte_cap_152:0.00271384)'0.876':0.04028780)'1.000':0.70484200):0.00000000,(((((SF53_Cte_cap_79:0.00308194,SF53_Cte_cap_106:0.00311643):0.00000000,SF53_Cte_cap_134:0.00315877):0.00000000,SF53_Cte_cap_160:0.00322071):0.00000000,SF53_Cte_hib_355:0.01182380)'0.653':0.02638210,((SF54_Pho_nig_1072:0.00738288,SF54_Pho_nig_883:0.00316806)'0.686':0.00650748,((SF54_Cte_cap_96:0.00302620,SF54_Pho_nig_910:0.00309566):0.00000000,SF54_Pho_nig_947:0.00295245)'0.529':0.00628122)'0.999':0.08080470)'1.000':0.51218100):0.00000000,((((((SF62_Cte_cor_178:0.00287116,SF62_Nil_alb_735:0.00286926):0.00000000,SF62_Oxy_sp_796:0.00288980):0.00000000,SF62_Pse_sin_1103:0.00285603):0.00000000,SF62_Sph_qua_1209:0.00886577)'1.000':0.27281500,((((SF60_Pho_nig_956:0.00289315,SF60_Pho_nig_1019:0.00283678):0.00000000,SF60_Pho_nig_993:0.00287243)'0.952':0.04302560,(SF60_Iso_sp_621:0.00312869,SF60_Cte_cap_116:0.00651074)'1.000':0.14785100)'0.989':0.18727200,((((SF61_Cte_cor_195:0.00287323,SF61_Fec_pro_447:0.00289423):0.00000000,SF61_Nil_alb_746:0.00287325):0.00000000,SF61_Oxy_sp_814:0.00291219):0.00000000,SF61_Pse_sin_1104:0.00296874)'1.000':0.14929200)'0.703':0.07977760)'0.532':0.08325870,((((SF55_Cte_exl_241:0.01921190,SF55_Cte_exl_262:0.00316551):0.00000000,((SF55_Cte_hib_362:0.00291588,SF55_Cte_hib_372:0.00278243):0.00000000,SF55_Cte_hib_396:0.00282077)'0.995':0.03077300)'1.000':0.25820400,(((SF56_Lep_byr_685:0.00971917,(((SF56_Cte_hib_384:0.00285513,SF56_Cte_hib_407:0.00290884):0.00000000,SF56_Lep_byr_690:0.00277389):0.00000000,SF56_Cte_hib_357:0.01497580)'0.999':0.03798490)'1.000':0.08409660,(SF57_Cte_cap_103:0.09043240,(SF57_Pho_nig_973:0.01491690,(SF57_Pho_nig_919:0.01320870,(SF57_Pho_nig_1038:0.01324560,SF57_Pho_nig_871:0.00524795)'0.828':0.00908759)'0.958':0.01801370)'0.683':0.01735660)'0.997':0.16114800)'0.988':0.12051100,((SF58_Cte_exl_293:0.00290591,SF58_Lep_byr_687:0.00296800)'1.000':0.07987490,((SF58_Cte_exl_248:0.00288988,SF58_Cte_exl_275:0.00295277):0.00000000,SF58_Cte_exl_325:0.00281510)'1.000':0.05775540)'0.936':0.07269200)'0.980':0.11367200)'0.592':0.07027660,((((SF59_Pho_nig_890:0.00274832,SF59_Pho_nig_998:0.00279730):0.00000000,SF59_Cte_cap_112:0.00506897):0.00000000,SF59_Pho_nig_928:0.07050230):0.00000000,SF59_Pho_nig_1027:0.01069760)'1.000':0.14502400)'0.522':0.07858750)'1.000':0.36220000):0.00000000,((OUTGROUP_Mas_gig_1:0.06987750,OUTGROUP_Ste_por_2:0.13933300)'0.548':0.05758170,(OUTGROUP_Phr_mar_4:0.07319050,(OUTGROUP_Pro_whe_3:0.14102600,OUTGROUP_Cry_cen_5:0.11432600)'0.805':0.08999170)'0.531':0.06189370):0.86062500);
