# Supplementary material for: The deep-rooted origin of disulfide-rich spider venom toxins
Source: eLife. 2023 Feb 9;12:e83761. doi: 10.7554/eLife.83761 (PMC10017107; doi:10.7554/eLife.83761)
Supplement: Figure 3—source data 1. [file elife-83761-fig3-data1.zip › Figure 3 - Source data_Araneomorph_alignment.fas]

>OUTGROUP_Cry_cen_5
AATCGAGCTTTCTGTTATTTCTGTTCAGCTCTGCAGAGACTTCCAATGTGTGCTCATTGTAAATGCATGATGAAGACTGGTGACGGAACATTCACCACAGGTTTAGGAATGGTGGGAGCCATATGT---GATTTCTGCGAATGCCACGGCAGAAAATGTTGCACTTGCCCCTTGCAGGAAGCAATCTGTTCTGAAGAAAGA
>OUTGROUP_Mas_gig_1
AATAGGGCATTCTGTTATTTTTGCTCTTCCTTGCAAAGAATACCTATGTGTTCACAGTGTAAATGCATGCTGAAAACTGGTGACGGAATTTATGCAACTGGATTGGGAATGGTGGGTGCAATATGT---GATTTTTGTGAATGTCATGGACGTAAATGTTGTACTTGTCCACTCCGTGAAGCAGTATGTTTAGAACAAAGA
>OUTGROUP_Phr_mar_4
AACAGGGCTTTTTGCTATTTCTGTGCCTCTTTACAAAGGATACCTATGTGTTGTCAGTGTAAATGTATGTTGAAGACAGGCGATGGAATTTACTCTACAGGTTTAGGAATGGTGGGTGCTATCTGT---GATTTTTGTGAATGTCATGGACGTAAATGTTGTACATGTCCTCTTCAGGATGCCACCTGTGCTGAACAAAGA
>OUTGROUP_Pro_whe_3
AACCGAGCTTTTTGCTACTTCTGTGGAGCTTTACAAAGACTGCCAACTTGTGCTGAATGTAAATGCATGCTGAAAACAAGTGATGGCACCTTCACAACAGGATTAGCTATGGTGGGTGCTATTTGT---GATTTCTGTGAATGTCATGGAAAAAAATGTTGTTCGTGCCTTCTTCAAGATGCTGTATGCATCGAGGAAAGA
>OUTGROUP_Ste_por_2
AATCGTTCTTTTTGTTACTTTTGTTCTTCTGTGCAGAGGATACCAATGTGTTGTCATTGTAAATGTATGATGAAAACTGGCGATGGAGTTCATTCATTTGGATTGGGGATGGTGGGAGCAATATGT---GACTTTTGTGAATGTCATGGTAAAAAATGTTGTTCCTGTCCTTTAAGAGATGCTATATGTTTAGAGCAAAGG
>SF105_DM_Dol_miz_66
ATGAACTCAACACTTTTCGGCCTTTTCCTGCTGTTTGCCTTGGCAACATGCGTTCTTTCG------------GAAATATATTGTAAGACAAGGCACCCAACTTGCAACAAAATAAACTACTGCTGTCAATCCGATTGCCGATGCTGCGTCGAGGCTTGTGGAGTTTGCAGACGAACCGACACCGAATGTCAAGAACAAGTG
>SF105_DM_Dol_miz_67
ATGAACTCAACACTTTTCGGCCTTTTCCTGCTGTTTGCCTTGGCAACATGCGTTCTTTCG------------GAAATATATTGTAAAACAAGGCACCCAACTTGCAACAAAATAAACAACTGCTGTCAATCCAATTGCCAATGCTGCGTCAAGGCTTGTGGAGTTTGCAAACAATCCAACACCAAATGTCAAGAACATGTG
>SF105_DM_Dol_miz_68
ATGAACTCAACACTTTTCGGCCTTTTCCTGCTGTTTGCCTTGGCAACATGCGTTCTTTCG------------GAAATATATTGTAAGACAAGGCACCCAACTTGCAACAAAATAAACGACCGCTGTCAATCCGATTGCCGATGCTGCGTCGAGGCTTGTGGAGTTTGCAGACGATCCGACACCGAATGTCAAGAACAAGTG
>SF105_DM_Dol_miz_69
ATGAACTCAACACTTTTCGGCCTTTTCCTGCTGTTTGCCTTGGCAACATGCGTTCTTTCG------------GAAATATATTGTAAGACAAGGCACCCAACTTGCAACAAAATAAACGACTGCTGTCAATCCGATTGCCGATGCTGCGTCGAGGCTTGTGGAGTTTGCAGACGATCCGACACCGAATGTCAAGAACAAGTG
>SF105_DM_Dol_miz_70
ATGAACTCAACACTTTTCGGCCTTTTCCTGCTGTTTGCCTTGGCAACATGCGTTCTTTCG------------GAAATATATTGTAAGACAAGGCACCCAACTTGCAACAAAATAAACGACTGCTGTCAATCCGATTGCCGATGCTGCGTCGAGGCTTGTGGAGTTTGCAGACGAACCGACACCGAATGTCAAGAACAAGTG
>SF106_DM_Dol_miz_84
ATGGAAGTCTCCGTAATCCTGCTGTTCTCCCTCGTGGTGTTTGCAGTGGCGAGTGCATCCGAAAACAGAAAAGAGGAATTTCCA---GAACAACAGAGGGCTTGTGCCGCTTTCAAGGCGGCATGCGACGATGACTGCAGCTGCTGTGGAGACTGGGATTGCGAATGCAACTGGAAACCATGTTACTGCATGAGGATGATT
>SF106_DM_Dol_miz_85
ATGGAAGTCTCCGTAATCCTGCTGTTCTCCCTCGTGGTGTTTGCAGTGGCGAGTGCATCCGAAAACAGAAAAGAGGAATTTCCA---AAACAACAGAGGGCTTGTGCCGCTTTCAAGGCGGCATGCGACGATGACTGCAGCTGCTGTGGAGACTGGGATTGCGACTGCAACTGGAAACCATGTTACTGCATGAGGATGATT
>SF106_DM_Dol_miz_86
ATGGAAGTCTCCGTAATCCTGCTGTTCTCCCTCGTGGTGTTTGCAGTGGCGAGTGCATCCGAAAACAGAAAAGAGGAATTTCCA---GAACAACAGAGGGCTTGTGCCGCTTTCAAGGCGGCATGCGACGATGACTGCAGCTGCTGTGGAGACTGGGATTGCGACTGCAACTGGAAACCATGTTACTGCATGAGGATGATT
>SF106_DM_Dol_miz_87
ATGGAAGTCTCCGTAATCCTGCTGTTCTCCCTCGTGGTGCTTGCAGTGGCGAGTGCATCCGAAAACAGAAAAGAGGAATTTCCA---GAACAACAGAGGGCTTGTGCCGCTTTCAAGGCGGCATGCGACGATGACTGCAGCTGCTGTGGAGACTGGGATTGCGACTGCAACTGGAAACCATGTTACTGCATGAGGATGATT
>SF106_DM_Dol_miz_88
ATGGAAGTCTCCGTAATCCTGCTGTTCTCCCTCGTGGTGCTTGCAGTGGCGAGTGCATCCGAAAACAGAAAAGAGGAATTTCCA---GAACAACAGAGGGCTTGTGCCGCTTTCAAGGCAGCATGCGACGATGACTGCGGCTGCTGTGGAGACTGGGATTGCGACTGCAACTGGAAACCATGTTACTGCATGAGGATGATT
>SF107_DM_Dol_miz_89
ATGAAATCCATTTTGGTTTTCGCTTTCCTCATCGCTGCTGTCTATGCCTTTGCAGTTGAAACAGATCTTTTATCCGTGGTTGCACCAGAAGAAGCACGGAAAAGCTTACCTGAAGGAGCCGAGTGCGGAAGTGATTGCCAATGCTACGGAAAATGGCACTGTGGTTGCCCATTTTTAAAATGTCATTGCACGTGGATGAAA
>SF107_DM_Dol_miz_90
ATGAAATCCATTTTGGTTTTCGCTTTCCTCATCGCTGCTGTCTATGCCTTTGCAGTTGAAACAGATCTTTTATCCGTGGTTGCACCAGAAGAAGCACGGAAAAGCTTACCTGAAGGAGCTGAGTGCGGAAGTGATTGCCAATGCTACGGAAAATGGCACTGTGGTTGCCCATTTTTAAAATGTCATTGCACGTGGATGAAA
>SF107_DM_Dol_miz_91
ATGAAATCCATTTTGGTTTTCGCTTTCCTCATCGCTGCTGTCTATGCCTTTGCAGTTGAAACAGATCTTTTATCCGTGGTTGCACCAGAAGAAGCACGGAAAAGCTTACCTGAAGGAGCCGAGTGCGGAAGTGATTGCCAATGCTACGGAAAATGGCACTGTGGTTGCCCATTTTTAAAATGTCATTGCACGTGGATGAAA
>SF107_DM_Dol_miz_92
ATGAAATCCATTTTGGTTTTCGCTTTCCTCATCGCTGCTGTCTATGCCTTTGCAGTTGAAACAGATCTTTTATCCGTGGTTGCACCAGAAGAAGCACGGAAAAGCTTACCTGAAGGAGCCGAGTGCGGAAGTGATTGCCAATGCTACGGAAAATGGCACTGTGGTTGCCCATTTTTAAAATGTCATTGCACGTGGATGAAA
>SF107_DM_Dol_miz_93
ATGAAATCCATTTTGGTTTTCGCTTTCCTCATCGCTGCTGTCTATGCCTTTGCAGTTGAAACAGATCTTTTATCCGTGGTTGCACCAGAAGAAGCACGGAAAAGCTTACCTGAAGGAGCCGAGTGCGGAAGTGATTGCCAATGCTACGGAAAATGGCACTGTGGTTGCCCATTTTTAAAATGTCATTGCACGTGGATGAAA
>SF108_DM_Dol_miz_94
ATGAAGACCTTGCTTGTGTTCATTAGTGTCCTGTATTTGGTACACAGCTTTTCTTTGGAAGACGAAGCATTACAACTGCTCGAGGACGAGGAACAGAGGGCATGTATTCAACGAGGTCAGTCATGCAAGAGTGACTGTGATTGTTGCGACGACTGGGAC---CAGTGCAATTTCTGG---GGTACCTGCGTGGCCACCGCC
>SF108_DM_Dol_miz_95
ATGAAGACCTTGCTTGTGTTCATTAGTGTCCTGTATTTGGTACACAGCTTTTCTTTGGAAGACGAAGCATTACAACTGCTCGAGGACGAGGAACAGAGGGCATGTATTCAACGAGGTCAGTCATGCAAGAGTGACTGTGACTGTTGCGACGACTGGGAC---CAGTGCAATTTCTGG---GGTACCTGCGTGGCCACCGCC
>SF108_DM_Dol_miz_96
ATGAAAACCTTGCTTGTGTTCATTAGTGTCCTGTATTTGGTACACAGCTTTTCTTTGGAAAACGAAGCATTACAACTGCTCGAGAACGAGGAACAGAGGGCATGTATTCAACGAGGTCAGTCATGCAAGAGTGACTGTGATTGTTGCGACAACTGGGAC---CAGTGCAATTTCTGG---GGTACCTGCGTGGCCACCGCC
>SF108_DM_Dol_miz_97
ATGAAGACCTTGCTTGTGTTCATTAGTGTCCTGTATTTGGTACACAGCTTTTCTTTGGAAGACGAAGCATTACAACTGCTCGAGGACGAGGAACAGAGGGCATGTATTCAACGAGGTCAGTCATGCAGGAGTGACTGTGATTGTTGCGACGACTGGGAC---CAGTGCAATTTCTGG---GGTACCTGCGTGGCCACCGCC
>SF108_DM_Dol_miz_98
ATGAAGACCTTGCTTGTGTTCATTAGTGTCCTGTATTTGGTACACAGCTTTTCTTTGGAAGACGAAGCATTACAACTGCTCGAGGACGAGGAACAGAGGGCATGTATTCAACGAGGTCAGTCATGCAAGAGTGACTGTGATTGTTGCGACGACTGGGGC---CAGTGCAATTTCTGG---GGTACCTGCGTGGCCACCGCC
>SF110_A_Age_ori_10
ATGAGAGCTATCATTTCTCTGTTCCTTATTTCTGCAATGGTCTTCTCCATGATTCAAGCTGTACCCGAAGAAGAAGGTTTACAGGAAGATGAAAGGGGAGGATGTCTTCCTCATAATAGATTTTGTGCATTGAGTGGTCCATGCTGCTCAGGATTAAAATGCGAATTAAGCATTTGGGATAGCAGATGTCTTGGA------
>SF110_A_Age_ori_12
ATGAGAGCTATCATTTCTCTGTTACTTATTTCTGCAATGGTCTTCTCCATGATTGCAGCTGTACCTGAAGAAGAAGGTTTACAGGAAGATGAAAGGGGAGGATGTCTTCCTCATAATAGATTTTGTGCATTGAGTGGTCCATGCTGCTCAGGATTAAGATGTGAATTAAGCATTTGGGATAGCACATGTCTTGGA------
>SF110_A_Age_ori_13
ATGAGAGCTATCATTTCTCTGTTGCTTATTTCTGCAATGGTCTTCTCCATTATTGAAGCTGTACCCGAAGAAGAAGGTTTACAGGAAGATGAAAGGGGAGGATGTCTTCCTCATAATAGATTTTGTGCATTGAGTGATCCATGCTGCTCAGGATTAAGATGCGAATTAAGCATTTGGGATAGCAGATGTCTTGGA------
>SF110_A_Age_ori_15
ATGAGAGCTATCATTTCTCTGTTCCTTATTTCTGCAATGGTCTTCTCCATGATTCAAGCTGTACCCGAAGAAGNAGGTTTACAGGAAGATGAAAGGGGAGGATGTCTTCCTCATAATAGATTTTGTGCATTGAGTGGTCCATGCTGCTCAGGATTAAAATGCGAATTAAGCATTTGGGATAGCACATGTCTTGGA------
>SF110_A_Age_ori_22
ATGAGAGCTATCATTTCTCTGTTACTTATTTCTGCAATGGTCTTTTACATAATTGCAGCTGTACCTGAAGAAGAAGGTTTACAGGAAGATGAAAGGGGAGGATGTCTTCCTCATAATAGATTTTGTGCATTGAGTGGTCCATGCTGCTCAGGATTAAGATGCGAATTAAGCATTAGGGATAGCAGATGTCTTGGA------
>SF111_m_Age_ori_27
ATGAGAACTATCATTTCTCTGTTACTTCTTTCTGCTATGGTCTTCGCCGTGATTGAAGCGATTTCCTTGGAAGAAGGTTTACAGTTTGAAGGAGAGAGGGGATGCGTTGGTGAAAATCAACAGTGTGATTGGGCTGGTCCCTGCTGCTCAGGATATTATTGCACTTGTCGATACCCAAAATGCATATGTGTTAACGGGAAA
>SF111_m_Age_ori_29
ATGAGAACTATCATTTCTCTGTTACTTCTTTCTGCTATGGTCTTCGCCGTGATTGAAGCGATTTCCTTGGAAGAAGGTTTGCAGTTTGAAGGAGAGAGGGGATGCGTTGGTGAAAATCAACAGTGTGATTGGGCTGGTCCCTGCTGCTCAGGATATTATTGCACTTGTCGATACCCAAAATGCATATGTAGGAAAGGAAAG
>SF111_m_Age_ori_30
ATGAGAACTATCATTTCTCTGTTACTTCTTTCTGCTATGGTCTTCGCCGAGATTGAAGCGATTTCCTTGGAAGAAGGTTTACAGTTTGAAGGAGAGAGGGGATGCGTTGGTGAAAATCAACAGTGTAATTGGGCTGGTCCCTGCTGCTCAGGATATTATTGCACTTGTCGATACCCAAAATGCATATGTAGGAAAGGAAAG
>SF111_m_Age_ori_31
ATGAGAACTATCATTTCTCTGTTACTTCTTTCTGCTATGGTCTTTGCCGTGATTGAAGCGATTTCCTTGGAAGAAGGTTTACAGTTTGAAGGAGAGAGGGGATGCGTTGGTGAAAATCAACAGTGTGATTGGGCTCGTCCCTGCTGCTCAGGATATTATTGCACTTGTCGATACCCAAAATGCATATGTAGGAAAGGAAAG
>SF111_m_Age_ori_32
ATGAGAACTATCATTTCTCTGTTACTTCTTTCTGCTATGGTCTTCGCCGTGATTGAAGCGATTTCCTTGGAAGAAGGTTTACAGTTTGAAGGAGAGAGGGGATGCGTTGGTGAAAATCAACAGTGTGATTGGGCTGGTCTCTGCTGCTCAGGATATTATTGCACTTGTCGATACCCAAAATGCATATGTAGGAAAGGAAAG
>SF34_Pho_nig_1022
ATGAAACTTTGCATTCTCCTCGTTCTGCTTTTGATAACGTTCGTACGCTCTGAAAAGGAGGTTAATGAAGAAGAGACATTACCTGGAAGAAGAGCTATGAAATGTATCAAAGAGGGTAAATCCTGCGACAACGAGGACGGTTGTTGCCCTCTTTCGACATGTGAATGCTGGGAAAAGAGGTGCCAGTGTGTGCGGCAATTT
>SF34_Pho_nig_859
ATGAAACTTTGCATTCTCCTCGTTCTGCTTTTGATAACGTTCGTACGCTCTGAAAAGGAGGTTAATGCAGAAGAGACATTACCTGGAAGAAGAGCTATGAAATGTATCAAAGAGGGTAAATCCTGCGACAACGAGGACGGTTGTTGCCCTCTTTCGACATGTGAATGCTGGGAAAAGAGGTGTCAGTGTGTGCGGCAATTT
>SF34_Pho_nig_892
ATGAAACTTTGCATTCTCCTCGTTCTGCTTTTGATAACGTTCGTACGCTCTGAAAAGGAGGTTAATGAAGAAGAGACATTACCTGGAAGAAGAGCTATGAAATGTATCAAAGAGGGTAAATCCTGCGACAACGAGGACGGTTGTTGCCCTCTTTCGACATGTGAATGCTGGGAAAAGAGGTGCCAGTGTGTGCGGAAATTT
>SF34_Pho_nig_915
ATGAAACTTTGCATTCTCCTCGTTCTGCTTTTGATAACGTTCGTACGCTCTGAAAAGGAGGTTAATGAAGAAGAGACATTACCTGGAAGAAGAGCTATGAAATGTATCAAAGAGGGTAAATCCTGCGACAACGAGGACGGTTGTTGCCCTCTTTCGACATGTGAATGCTGGGAAAAGAGGTGCCAGTGTGTGCGGCAATTT
>SF34_Pho_nig_951
ATGAAACTTTGCATTCTCCTCGTTCTGCTTTTGATAACGTTCGTACGCTCTGAAAAGGAGGTTAATGAAGAAGAGACATTACCTGGAAGAAGAGCTATGAAATGTATCAAAGAGGGTAAATCCTGCGACAACGAGGACGGTTGTTGCCCTCTTTCGACATGTGAATGCTGGGAAAAGAGGTGCCAGTGTGTGCGGAAATTT
>SF35_Pho_nig_1030
ATGCAGCTTTCTATTTACCTCGTCTTACTGCTGATATCATTAGTATTCTCGGAAGAAGAAGATGATTTAGAAGAAAGATCCCCAGAAGAAAGTGCTAGAAAATGCATCAAGTGGCGTGATTCCTGTGACAACAAAGGTGGTTGCTGTTGGCCTTGGTCATGTGACTGTTGGACGCGGAAATGCCAGTGCAGG---------
>SF35_Pho_nig_873
ATGCAGCTTTCTATTTACCTCGTCTTACTGCTGATATCATTAGTATTCTCGGAAGAAGAAGATGATTTAGAAGAAAGATCCCCAGAAGAAAGTGCTAGAAAATGCATCAAGGGGCGTGATTCCTGTGACAACAAAGGTGGTTGCTGTTGGCCTTGGTCATGTGACTGTTGGACGCGGAAATGCCAGTGCAGG---------
>SF35_Pho_nig_894
ATGCAGCTTTCTATTTACCTCGTCTTACTGCTGATATCATTAGTATTCTCGGAAGAAGAAGATGATTTAGAAGAAAGATCCCCAGAAGAAAGCGCTAGAAAATGCATCAAGTGGCGTGATTCCTGTGACAACAAAGGTGGTTGCTGTTGGCCTTGGTCATGTGACTGTTGGACGCGGAAATGCCAGTGCAGG---------
>SF35_Pho_nig_954
ATGCAGCTTTCTATTTACCTCGTCTTACTGCTGATATCATTAGTATTCTCGGAAGAAGAAGATGATTTAGAAGAAAGATCCCCAGAAGAAAGTGCTAGAAAATGCATCAAGTGGCGTGATTCCTGTGACAACAAAGGTGGTTGCTGTTGGCCTTGGTCATGTGACTGTTGGACGCGGAAATGCCAGTGCAGG---------
>SF35_Pho_nig_976
ATGCAGCTTTCTATTTACCTCGTCTTACTGCTGATATCATTAGTATTCTCGGAAGAAGAAGATGATTTAGAAGAAAGATCCCCAGAAGAAAGTGCTAGAAAATGCATCAAGTGGCGTGATTCCTGTGACAACAAAGGTGGTTGCTGTTGGCCTTGGTCATGTGACTGTTGGACGCGGAAATGCCAGTGCAGG---------
>SF36_Pho_nig_1025
ATGAAATTTCTGCTCTGCATTACGATCCTAATCGTTGCTGTGGGAAGCCTCATTGAAGCT------------------------GCAGAAAATGAAAGAAAATGCATCGCATATGAGAAAGTGTGCTATAATACAGGCAACTGCTGTCCCGGCATGAAATGTGAATGTTATCAGATAAAATGCTGGTGCATTGAAGATGTT
>SF36_Pho_nig_1060
ATGAAATTTCTGCTCTGCATTACGATCCTAATCGTTGCTGTGGGAAGCCTCATTGAAGCT------------------------GCAGAAATTGAAAGAAAATGCATCGCATATGAGAAAGTGTGCTATAATACAGGCAACTGCTGTCCCGGCATGAAATGTGAATGTTATCAGATAAAATGCTGGTGCATTGAAGATGTT
>SF36_Pho_nig_865
ATGAAATTTCTGCTCTGCATTACGATCCTAATCGTTGCTGTGGGAAGCCTCATTGAAGCT------------------------GCAGAAAATGAAAGAAAATGCATCGCATATGAGCAAGTGTGCTATAATACAGGCAACTGCTGTCCCGGCATGAAATGTGAATGTTATCAGATAAAATGCTGGTGCATTGAAGATGTT
>SF36_Pho_nig_889
ATGAAATTTCTGCTCTGCATTACGATCCTAATCGTTGCTGTGGGAAGCCTCATTGAAGCT------------------------GCAGAAATTGAAAGAAAATGCATCGCATATGAGAAAGTGTGCTATAATACAGGCAACTGCTGTCCCGGCATGAAATGTGAATGTTATCAGATAAAATGCTGGTGCATTGAAGATGTT
>SF36_Pho_nig_979
ATGAAATTTCTGCTCTGCATTACGATCCTAATCGTTGCTGTGGGAAGCCTCATTGAAGCT------------------------GCAGAAATTGAAAGAAAATGCATCGCATATGAGAAAGTGTGCTATAATACAGGCAACTGCTGTCCCGGCATGAAATGTGAATGTTATCAGATAAAATGCTGGTGCATTGAAGATGTT
>SF37_Cte_cap_131
TTGTTGTTAGCAACCATCGTTGTATTCCTCTTCGTTCAAGCTCTGGCAGCAGTGCCGTACCGCAACCTCTCAGATGATTATAATAAGGCGGACAAGCGCGCTTGCATCCGCAGAGGAGGTGGATGTGGAAAACCCAATGATTGCTGCCCCAACTCATCCTGCAGATGCAATCTCACCAACTGCAGATGCGAACGTCTTTTC
>SF37_Cte_cap_161
TTGTTGTTAGCAACCATCGTTGTATTCCTCTTCGTTCAAGCTCTGGCAGCAGTGCCGTACCGCAACCTCTCAGATGATTATAATAAGGCGGACAAGCGCGCTTGCATCCGCAGAGGAGGTGGATGTGGAAAACCCAATGATTGCTGCCCCAACTCATCCTGCAGATGCAATCTCACCAACTGCAGATGCGAACGTCTTTTC
>SF37_Cte_cap_76
TTGTTGTTAGCAACCATCGTTGTATTCCTCTTCGTTCAAGCTCTGGCAGCAGTGCCGTACCGCAACCTCTCAGATGATTATAATAAGGCGGACAAGCGCGCTTGCATCCGCAGAGGAGGTGGATGTGGAAAACCCAATGATTGCTGCCCCAACTCATCCTGCAGATGCAATCTCACCAACTGCAGATGCGAACGTCTTTTC
>SF37_Cte_cap_93
TTGTTGTTAGCAACCATCGTTGTATTCCTCTTCGTTCAAGCTCTGGCAGCAGTGCCGTACCGCAACCTCTCAGATGATTATAATAAGGCGGACAAGCGCGCTTGCATCCGCAGAGGAGGTGGATGTGGAAAACCCAATGATTGCTGCCCCAACTCATCCTGCAGATGCAATCTCACCAACTGCAGATGCGAACGTCTTTTC
>SF37_Iso_ord_609
TTGTTGTTAGCAACCATCGTTGTATTCCTCTTCGTTCAAGCTCTGGCAGCAGTGCCGTACCGCAACCTCTCAGATGACTATAATAAGGCGGACAAGCGCGCTTGCATCCGCAGAGGAGGTGGATGTGGAAAACCCAATGATTGCTGCCCCAACTCATCCTGCAGATGCAATCTCACCAACTGCAGATGCGAACGTCTTTTC
>SF38_Cte_cap_114
ATGAAGACGGCTTTACTGTTCATCTGTTTAATTGCAGTGGCGTACAGCGTTGAATTCGAAGCTGCCCTGCTTGAAGACGATGTACCAGAGGAAGCCAGGTCCTGTATCGCAGGTGGTGAGGATTGCAAAACTGATTGCGAATGCTGCGGAAAGTGGAGCTGCAAATGCCAAATCCTATTCTGTTCTTGCGTTATCGATTCC
>SF38_Pho_nig_902
ATGAAGACGGCTTTACTGTTCATCTGTTTAATTGCAGTGGCGTACAGCGTTGAATTCGAAGCTGCCCTGCTTGAAGACGATGTACCAGAGGAAGCCAGGTCCTGTATCGCAGGTGGTGAGGATTGCAAAACTGATTGCGAATGCTGCGGAAAGTGGAGCTGCAAATGCCAAATCCTATTCTGTTCTTGCGTTATCGATTCC
>SF38_Pho_nig_913
ATGAAGACGGCTTTACTGTTCATCTGTTTAATTGCAGTGGCGTACAGCGTTGAATTCGAAGCTGCCCTGCTTGAAGACGATGTACCAGAGGAAGCCAGGTCCTGTATCGCAGGTGGTGAGGATTGCAAAACTGATTGCGAATGCTGCGGAAAGTGGAGCTGCAAATGCCCAATCCTATTCTGTTCTTGCGTTATCGATTCC
>SF38_Pho_nig_964
ATGAAGACGGCTTTACTGTTCATCTGTTTAATTGCAGTGGCGTACAGCGTTGAATTCGAAGCTGCCCTGCTTGAAGACGATGTACCAGAGGAAGCCAGGTCTTGTATCGCAGGTGGTGAGGATTGCAAAACTGATTGCGAATGCTGCGGAAAGTGGAGCTGCAAATGCCAAATCCTATTCTGTTCTTGCGTTATCGATTCC
>SF38_Pho_nig_992
ATGAAGACGGCTTTACTGTTCATCTGTTTAATTGCAGTGGCGTACAGCGTTGAATTCGAAGCTGCCCTGCTTGAAGACGATGTACCAGAGGAAGCCAGGTCCTGTATCGCAGGTGGTGAGGATTGCAAAACTGATTGCGAATGCTGCGGAAAGTGGAGCTGCAAATGCCAAATCCTATTCTGTTCTTGCGTTATCGATTCC
>SF39_Cte_cor_207
ATGAAGATCCTATTGGTTTTTGTTTGCGCTCTGTATTTAGCGCAAGCTACATCTCTGTCTGTTGATGAAGTTTCTGAATTCCTTGAAGCAAGAGACTGGGAATGCTTGCCACTTCACAGCAGTTGCGACAATGACTGCACGTGCTGCGAAAACCACCATTGTCACTGTCCTTACCCCAGTTGCTCATGCCAACGCGACAAG
>SF39_Hip_hol_549
ATGAAGATCCTATTGGTTTTTGTTTGCGCTCTGTATTTAGCGCAAGCTACATCTCTGTCTGTTGATGAAGTTTCTGAATTCCTTGAAGCAAGAGACTGGGAATGCTTGCCACTTCACAGCAGTTGCGACAATGACTGCACGTGCTGCGAAAACCACCATTGTCACTGTCCTTACCCCAGTTGCTCATGCCAACGCGACAAG
>SF39_Nil_alb_734
ATGAAGATCCTATTGGTTTTTGTTTGCGCTCTGTATTTAGCGCAAGCTACATCTCTGTCTGTTGATGAAGTTTCTGAATTCCTTGAAGCAAGAGACTGGGAATGCTTGCCACTTCACAGCAGTTGCGACAATGACTGCACGTGTTGCAAAAATCACCACTGTCACTGTCCTTACCCAGAATGCTCATGCCAGCGAGATAAA
>SF39_Pse_sin_1111
ATGAAGATCCTATTGGTTTTTGTTTGCGCTCTGTATTTAGCGCAAGCTACATCTCTGTCTGTTGATGAAGTTTCTGAATTCCTTGAAGCAAGAGACTGGGAATGCTTGCCACTTCACAGCAGTTGCGACAATGACTGCACGTGCTGCGAAAACCACCATTGTCACTGTCCTTACCCCAGTTGCTCATGCCAACGCGACAAG
>SF39_Sph_qua_1207
ATGAAGATCCTATTGGTTTTTGTTTGCGCTCTGTATTTAGCGCAAGCTACATCTCTGTCTGTTGATGAAGTTTCTGAATTCCTTGAAGCAAGAGACTGGGAATGCCTTCCACTTCACAGCAGTTGCGACAATGACTGCACGTGTTGCAAAAATCACCACTGTCACTGTCCTTACCCAGAATGCTCATGCCAGCGAGATAAA
>SF40_Cte_exl_235
ATGAAGCTACCCATTCTCTTCGTTGTACTTTTGATAACGCTCGTACGCTCAGAAGAGAATGTTGAAGCAGAAGACGGATTCCCAGAAGTACTTAGGGACATTTGCTCTGGACAGGGCATGCCCTGCGAAAGTGACGACGACTGCTGCTTTCATTTGAGCTGTAATGCTTTCAATGGACAGTGCCAA---------------
>SF40_Cte_exl_260
ATGAAGCTACCCATTCTCTTCGTTGTACTTTTGATAACGCTCGTACGCTCAGAAGAGAATGTTGAAGCAGAAGACGGATTCCCAGAAGTACTTAGGGACATTTGCTCTGGACAGGGCATGCCCTGCGAAAGTGACGACGACTGCTGCTTTCATTTGAGCTGTAATGCTTTCAATGGACAGTGCCAA---------------
>SF40_Cte_exl_264
ATGAAGCTACCCATTCTCTTCGTTGTACTTTTGATAACGCTCGTACGCTCAGAAGAGAATGTTGAAGCAGAAGACGGATTCCCAGAAGTACTTAGGGACATTTGCTCTGGACAGGGCATGCCCTGCGAAAGTGACGACGACTGCTGCTTTCATTTGAGCTGTAATGCTTTCAATGGACAGTGCCAA---------------
>SF40_Cte_exl_322
ATGAAGCTACCCATTCTCTTCGTTGTACTTTTGATAACGCTCGTACGCTCAGAAGAGAATGTTGAAGCAGAAGACGGATTCCCAGAAGTACTTAGGGACATTTGCTCTGGACAGGGCATGCCCTGCGAAAGTGACGACGACTGCTGCTTTCATTTGAGCTGTAATGCTTTCAATGGACAGTGCCAA---------------
>SF40_Cte_hib_415
ATGAAGCTACCCATTCTCTTCGTTGTACTTTTGATAACGCTCGTACGCTCAGAAGAGAATGTTGAAGCAGAAGACGGATTCCCAGAAGTACTTAGGGACATTTGCTCTGGACGAGGCATGCCCTGCGAAAGTGACGACGACTGCTGCTTTCATTTGAGCTGTAAAGCTTTCGGTGGACAGTGCCAA---------------
>SF41_Cte_cor_182
ATGAAGGTCGCTTTAGTGTTCTTGACTGTCCTAGGCTTGGTGTACTGTTCAGCTCTCGATCTTGAAGCTGCTGAACTGCTGGAGGAAGCCAGGGCCTGGAAGTGCCTCCCGAAGGACAGCACCTGCGGTGACGATTGTGATTGCTGCGAAGGCCTCCATTGCCACTGCCCCTTGTTAAGGTGTTCCTGTCAG---TCAAAG
>SF41_Nil_alb_745
ATGAAGGTCGCTTTAGTGTTCTTGACTGTCCTAGGCTTGGTGTACTGTTCAGCTCTCGATCTTGAAGCTGCTGAACTGCTGGAGGAAGCCAGGGCCTGGAAGTGCCTCCCGAAGGACAGCACCTGCGGTGACGATTGTGATTGCTGCGAAGGCCTCCATTGCCACTGCCCCTTGTTAAGGTGTTCCTGTCAA---TCAAAG
>SF41_Oxy_sp_790
ATGAAGGTCGCTTTAGTGTTCTTGACTGTCCTAGGCTTGGTGTACTGTTCAGCTCTCGATCTTGAAGCTGCTGAACTGCTGGAGGAAGCCAGGGCCTGGAAGTGCCTCCCGAAGGACAGCACCTGCGGTGACGATTGTGATTGCTGCGAAGGCCTCCATTGCCACTGCCCCTTGTTAAGGTGTTCCTGTCAA---TCAAAG
>SF41_Pse_sin_1102
ATGAAGGTCGCTTTAGTGTTCTTGACTGTCCTAGGCTTGGTGTACTGTTCAGCTCTCGATCTTGAAGCTGCTGAACTGCTGGAGGAAGCCAGGGCCTGGAAGTGCCTCCCGAAGGACAGCACCTGCGGTGACGATTGTGATTGCTGCGAAGGCCTCCATTGCCACTGCCCCTTGTTAAGGTGTTCCTGTCAG---TCAAAG
>SF41_Sph_qua_1204
ATGAAGGTCGCTTTAGTGTTCTTGACTGTCCTAGGCTTGGTGTACTGTTCAGCTCTCGATCTTGAAGCTGCTGAACTGCTGGAGGAAGCCAGGGCCTGGAAGTGCCTCCCGAAGGACAGCACCTGCGGTGACGATTGTGATTGCTGCGAAGGCCTCCATTGCCACTGCCCCTTGTTAAGGTGTTCCTGTCAG---TCAAAG
>SF42_Cte_cor_214
ATGAAGTATGCAGCAGTGTTTGTCTCCGTCATCGCTTTGATGCACATTCTCGCTGTAGAAGAAAATGAAGTTGAAGCACTCGATCCAGAGGAAAGAGCTACCTGTAAGGAGAGAGGCGATTCATGCGACGAAGATTGCGACTGCTGCGGTTGCTTTTATTGTTATTGCCCTCTTCTGGGGTGCTCTTGCGTATATGACAAA
>SF42_Lep_byr_657
ATGAAGTATGCTGTATTGTTTCTCTCTGTCATCGCTTTGGTGCACATTTTCGTAGTAGAAGCCGAAGACGAAGCTGAATTCGATCCAGAGGAGAGA---GGCTGCAAGAATCGTGGAGATACTTGCCAAAAAGACTGTGACTGCTGCGGATGCTTCTACTGTCATTGCCCTCTGCCTCTTTGCTCTTGCGTTTATGACAAA
>SF42_Lep_byr_710
ATGAAGTATGCTGTATTGTTTCTCTCTGTCATCGCTTTGGTGCACATTTTCGTAGTAGAAGCCGAAGACGAAGCTGAATTCGATCCAGAGGAGAGA---GGCTGCAAGAATCGTGGAGATACTTGCCAAAAAGACTGTGACTGCTGCGGATGCTTCTACTGTCATTGCCCTCTGCCTCTTTGCTCTTGCGTTTATGACAAA
>SF42_PSR14_Fec_pro_468
ATGAAGTATGCAGCAGTGTTTGTCTCCGTCATCGCTTTGATGCACATTCTCGCTGTAGAAGAAAATGAAGTTGAAGCACTCGATCCAGAGGAAAGAGCTACCTGTAAGGCGAGAGGCGATTCATGCGACGAAGATTGCGACTGCTGCGGTTGCTTTTATTGTTATTGCCCTCTTCTGGGGTGCTCTTGCGTATATGACAAA
>SF42_PSR14_Pse_sin_1089
ATGAAGTATGCAGCAGTGTTTGTCTCCGTCATCGCTTTGATGCACATTCTCGCTGTAGAAGAAAATGAAGTTGAAGCACTCGATCCAGAGGAAAGAGCTACCTGTAAGGAGAGAGGCGATTCATGCGACGAAGATTGCGACTGCTGCGGTTGCTTTTATTGTTATTGCCCTCTTCTGGGGTGCTCTTGCGTATATGACAAA
>SF43_Ana_pun_1
ATGAAGGTTTCTACATTTTGCGCTTTAGTCACCTTCGCAGTTTTCTATTGTACTTATGCA------------------------CCTGAAACTGAAAGGCAATGCATAGCGCTTGAACTAAGGTGTTTGAATAAAGGTGATTGCTGTGAAGGACTAGCTTGTAAATGCTATTATGGAAAGTGCTGGTGTTTCGAGGATGTC
>SF43_Cte_exl_230
ATGAAGGTTTCTACATTTTGCGCTTTAGTCACCTTCGCAGTTTTCTATTGTACTTATGCA------------------------CCTGAAACTGAAAGGCAATGCATAGCGCTTGAACTAAGGTGTTTGAATAAAGGTGATTGCTGTGAAGGACTAGCTTGTAAATGCTATTATGGAAAGTGCTGGTGTTTCGAGGATGTC
>SF43_Cte_exl_313
ATGAAGGTTTCTACATTTTGCGCTTTAGTCACCTTCGCAGTTTTCTATTGTACTTATGCA------------------------CCTGAAACTGAAAGGCAATGCATAACGCTTGAACTAAGGTGTTTGAATAAAGGTGATTGCTGTGAAGGACTAGCTTGTAAATGCTATTATGGAAAGTGCTGGTGTTTCGAGGATGTC
>SF43_Cte_exl_314
ATGAAGGTTTCTACATTTTGCGCTTTAGTCACCTTCGCAGTTTTCTATTGTACTTATGCA------------------------CCTGAAACTGAAAGGCAATGCATAACGCTTGAACTAAGGTGTTTGAATAAAGGTGATTGCTGTGAAGGACTAGCTTGTAAATGCTATTATGGAAAGTGCTGGTGTTTCGAGGATGTC
>SF43_Cte_hib_336
ATGAAGGTTTTTACATTTTGCGCTTTAGTCACCTTCGCAGTTTTCTACTGTACTTATGCA------------------------CCTGAAACTGAAAGGGAATGCATAAAACTTGAACTAAGGTGTTTAAATAAAGGTGATTGCTGTGAAGGAATGGCTTGTAAATGCTATTATGGAAAGTGCTGGTGTTTCGAGGAAGTC
>SF44_Pho_nig_1003
ATGAAGTTACTTCTTCTCACGGTTTTGCTATTCATGGTTGTTTTCGACAACTGTTCTGGTGAAGATTTCAGAAGTGACATGAGTGAATTGAGATCCAAGAAATGTACCGAAAGGAACCATGAGTGCGACGATCGTCACAGCTGCTGCCGGGGAAAATTGTGTATGTGCTTTTACGGCAGCTGCACTTGCCAGCAACATTAC
>SF44_Pho_nig_861
ATGAAGTTACTTCTTCTCACGGTTTTGCTATTCATGGTTGTTTTCGACAACTGTTCTGGTGAAGATTTCAGAAGTGACATGAGTGAATTGAGATCCAAGAAATGTACCGAAAGGAACCATGAGTGCGACGATCGTCACAGCTGCTGCCGGGGAAAATTGTGTATGTGCTTTTACGGCAGCTGCACTTGCCAGCAACATTAC
>SF44_Pho_nig_898
ATGAAGTTACTTCTTCTCACGGTTTTGCTATTCATGGTTGTTTTCGACAACTGTTCTGGTGAAGATTTCAGAAGTGACATGAGTGAATTGAGATCCAAGAAATGTACCGAAAGGAACCATGAGTGCGACGATCGTCACAGCTGCTGCCGGGGAAAATTGTGTAAGTGCTTTTACGGTAGCTGCACTTGCCAGCAACATTAC
>SF44_Pho_nig_923
ATGAAGTTACTTCTTCTCACGGTTTTGCTATTCATGGTTGTTTTCGACAACTGTTCTGGTGAAGATTTCAGAAGTGACATGAGTGAATTGAGATCCAAGAAATGTACCGAAAGGAACCATGAGTGCGACGATCGTCACAGCTGCTGCCGGGGAAAATTGTGTAAGTGCTTTTACGGTAGCTGCACTTGCCAGCAACATTAC
>SF44_Pho_nig_967
ATGAAGTTACTTCTTCTCACGGTTTTGCTATTCATGGTTGTTTTCGACAACTGTTCTGGTGAAGATTTCAGAAGTGACATGAGTGAATTGAGATCCAAGAAATGTACCGAAAGGAACCATGAGTGCGACGATCGTCACAGCTGCTGCCGGGGAAAATTGTGTAAGTGCTTTTACGGTAGCTGCACTTGCCAGCAACATTAC
>SF45_Cte_cap_123
ATGAAGTGTGCTGTGACATTTGTTTGGCTTCTTGCGACCGTACATGCTTTATCTGTTGAAAAAGGACTAGAAACCTTTCTACCACGAGCTGAAAAAAAAACATGCGTAGCGATTGGCGGCGAATGTAAAACACAGTGCCAGTGCTGTGGCGATTTTACGTGTGGGTGTTACTGGTTGGGCTGCAAATGCAAGTATAATGTG
>SF45_Cte_cap_64
ATGAAGTGTGCTGTGACATTTGTTTGGCTTCTTGCGACCGTACATGCTTTATCTGTTGAAAAAGGACTAGAAACCTTTCTACCACGAGCTGAAAAAAAAACATGCGTAGCGATTGGCGGCGAATGTAAAACACAGTGCCAGTGCTGTGGCGATTTTACGTGTGGGTGTTACTGGTTGGGCTGCAAATGCAAGTATAATGTG
>SF45_Cte_cap_90
ATGAAGTGTGCTGTGACATTTGTTTGGCTTCTTGCGACCGTACATGCTTTATCTGTTGAAAAAGGACTAGAAACCTTTCTACCACGAGCTGAAAAAAAAACATGCGTAGCGATTGGCGGCGAATGTAAAACACAGTGCCAGTGCTGTGGCGATTTTACGTGTGGGTGTTACTGGTTGGGCTGCAAATGCAAGTATAATGTG
>SF45_Cte_exl_273
ATGAAGTGTGCTGTGATATTTGTTTGTCTTCTTGCGACCGTACATGCTTTATCTGTTGAAAAAGGACTAGAAACCTTTCTACCACGAGCTGAAAAAAAAACATGCGTAGCGATTGGCGGCGAATGTAAAACACAGTGCCAGTGCTGTGGCGATTTTACGTGTGGGTGTTACTGGTTGGGCTGCAAATGCAAGTATAATGTG
>SF45_Cte_hib_350
ATGAAGTGTGCTGTGATATTTGTTTGTCTTCTTGCGACCGTACATGCTTTATCTGTTGAAAAAGGACTAGAAACCTTTCTACCACGAGCTGAAAAAAAAACATGCGTAGCGATTGGCGGCGAATGTAAAACACAGTGCCAGTGCTGTGGCGATTTTACGTGTGGGTGTTACTGGTTGGGCTGCAAATGCAAGTATAATGTG
>SF46_Cte_exl_225
ATGAAATACGCTTTGATTTTTGCCTTCTTGTTTGCCGCTGTCTATTCCTTTGCAGTTGAAGATCAAGATCTTTCAGCCCTCGAGCCAGAGGAAGCACGCTCAAGTTTACCTGAAGGAGCAGAATGTAAAAGTGACTGCCAGTGTTATGGTAAATGGCATTGTAGCTGTCCATGGGGAAAATGTTACTGTGCGATGTATAAA
>SF46_Cte_exl_258
ATGAAATACGCTTTGATTTTTGCCTTCTTGTTTGCCGCTGTCTATTCCTTTGCAGTTGAAGATCAAGATCTTTCAGCCCTCGAGCCAGAGGAAGCACGCTCAAGTTTACCTGAAGGAGCAGAATGTAAAAGTGACTGCCAGTGTTATGGTAAATGGCATTGTAGCTGTCCATGGGGAAAATGTTACTGTGCGATGTATAAA
>SF46_Cte_exl_280
ATGAAATACGCTTTGATTTTTGCCTTCTTGTTTGCCGCTGTCTATTCCTTTGCAGTTGAAGATCAAGATCTTTCAGCCCTCGAGCCAGAGGAAGCACGCTCAAGTTTACCTGAAGGAGCAGAATGTAAAAGTGACTGCCAGTGTTATGGTAAATGGCATTGTAGCTGTCCATGGGGAAAATGTTACTGTGCGATGTATAAA
>SF46_Cte_exl_321
ATGAAATACGCTTTGATTTTTGCCTTCTTGTTTGCCGCTGTCTATTCCTTTGCAGTTGAAGATCAAGATCTTTCAGCCCTCGAGCCAGAGGAAGCACGCTCAAGTTTACCCGAAGGAGCAGAATGTAAAAGTGACTGCCAGTGTTATGGTAAATGGCATTGTAGCTGTCCATGGGGAAAATGTTACTGTGCGATGTATAAA
>SF46_Iso_sp_624
ATGAAATACGCTTTGATATTTGCTTTCTTGTTTGCTGCTGTCTATTCCTTTGCAGTTGAAGATCAAGATCTTTCAGCCCTCGATCCAGAGGAAGCACGCTCAAGTTTACCCGACGGAGCAGAGTGCGAAAGCGACTGCCAGTGTTACGGTAAATGGCATTGCAGCTGTCCATGGGGAAAATGCCACTGTGCGATGTATAAA
>SF47_Hab_sig_507
ATGAGAGTTTTATTCTTTGCCGTGTTGCTTCTGTTAGTCATCGTATCCTACGTTGCTGCTGATCACACCAGTCGTTTGGGACCAAATTCCAGGCAACGTGACTGTGCTCGTGACTTCGAGGACTGC---CGTCACAAGAGCTGTTGCAACGAGTGTACGTGTGCCTGCAAAAGGGGACGTTGCCGCTGCAACGAAGAGCTG
>SF47_Nil_alb_739
ATGAGAGTCCTGCTCTTCATCGTGTTGGTTCTCGTTGTCATAGTAACATACGTCGCCTCAGATCAAGCAAGTCGATTGGGACCCAATTCCAGGAAACGTGACTGCGCCCAGGACTTTGAGGACTGC---CGACACAAGAACTGTTGCAACCAGTGCACGTGCGCTTGCAAACGTGGACGGTGCCGGTGCAACGAGGAGCTG
>SF47_Pis_mir_1078
ATGAGAGTCCTACTGATCATCGTGTTGGTTCTTGTTGTCATAGTAACATACGTCGCCGCAGATCAAGCGAGTCGATTGGGCCCAAATTCTAGGAAACGTGACTGCGCGAGGGACTTCGAGGACTGC---CGACACAAGAACTGTTGCAACCAGTGCACATGTGCGTGCAAGCGTGGACGCTGCCGGTGCAACGAGGAGCTG
>SF47_Pse_sin_1110
ATGAGAGTCTTACTTTTTATCGTGCTAGTTCTCGTTGTCGTTATATCTTGTGTTTCTGCTGACCAAACAAGTCGACTGGGACCAAATGCCAGGAAACGTGCTTGTGCCCGTGATTTCGAAGACTGC---CGACACAAGAACTGTTGCAACCAGTGCACGTGCGCGTGCAAACGTGGACGGTGCGGGTGCAACGAGGAGCTG
>SF47_Sph_qua_1201
ATGAGAGTCCTACTCTTTATCGTATTGGTTCTCGTTCTCATTGCAACATACGTCGCCGCAGATCAAGCGAGTCGACTGGGACCAAATTCCAGGAAACGTGACTGCGCGCGGGACTTTGAGGACTGC---CGACACAAGAATTGTTGCAACCAGTGCACTTGCGCGTGCAAACGTGGACGATGCCGATGCAACGAGGAGCTG
>SF48_Cte_cap_113
ATGAGGAACGTCACTTATATAGCTGCACTTCTCCTATTCGCCTGTCTTATTCGTGGAGAGGAAGAAAATGAAGGAATATTCGAACATATTCAAAAGCGCAGTTGTTATTTGACAGGCGAGGAATGTACAAAAGATGTCGACTGCTGT---ACACTGCAGTGCTTATGCACAACCAATGACTGTAGATGT------AAAAGA
>SF48_Cte_cap_75
ATGAGGAACGTCACTTATATAGCTGCACTTCTCCTATTCGCCTGTCTTATTCGTGGAGAGGAAGAAAATGAAGGAATATTCGAACATATTCAAAAGCGCAGTTGTTATTTGACAGGCGAGGAATGTACAAAAGATGTCGACTGCTGT---ACACTGCAGTGCTTATGCACAACCAATGACTGTAGATGT------AAAAGA
>SF48_Lep_byr_651
ATGAGGAACATCACTTATATTGCTGCACTTCTTCTACTCGCCTGTCTTATTCGTGGAGAGGAAGAAAATGAAGAATTATTCGAACATATTCAAAAGCGCAGTTGTTATCTGACAGGCGAAGAATGTACAAAAGATGTCGATTGCTGT---ACGCTGCAGTGCTTATGCACAACCAATGACTGTAGATGT------AAAAGA
>SF48_Lep_byr_675
ATGAGGAACATCACTTATATTGCTGCACTTCTTCTACTCGCCTGTCTTATTCGTGGAGAGGAAGAAAATGAAGGAATATTCGAACATATTCAAAAGCGCAGTTGTTATCTGACAGGCGAAGAATGTACAAAAGATGTCGATTGCTGT---ACGCTGCAGTGCTTATGCACAACCAATGACTGCAGATGC------AAAAGA
>SF48_Lep_byr_705
ATGAGGAACATCACTTATATTGCTGCACTTCTTCTACTCGCCTGTCTTATTCGTGGAGAGGAAGAAAATGAAGGAATATTCGAACATATTCAAAAGCGCAGTTGTTATCTGACAGGCGAAGAATGTACAAAAGATGTCGATTGCTGT---ACGCTGCAGTGCTTATGCACAACCAATGACTGCAGATGC------AAAAGA
>SF49_Cte_cap_152
CTGCTCCTGTGTCTAGCACTGCTTGTCTGTCTGGATACCGTCTGGTCAGCTCCAGGAAAGCGCAATAGAAGACTTGCCATGCCAGGTGTGACAAAGCCATTATGCAACATGTTTGGTTGCGACTGTCCACCCAACCAAAGGTGCTGTCGCGGCTATAGATACGACAACCGGCACAAGAAATGCAGG---AAGATAGGAAAA
>SF49_Cte_cap_78
CTGCTCCTGTGTCTAGCACTGCTTGTCTGTCTGGATACCGTCTGGTCAGCTCCAGGAAAGCGCAATAGAAGACTTGCCATGCCAGGTGTGACAAAGCCATTATGCAACATGTTTGGTTGCGACTGTCCACCCAACCAAAGGTGCTGTCGCGGCTATAGATACGACAACCGGCACAAGAAATGCAGG---AAGATAGGAAAA
>SF49_Cte_cap_94
CTGCTCCTGTGTCTAGCACTGCTTGTCTGTCTGGATACCGTCTGGTCAGCTCCAGGAAAGCGCAATAGAAGACTTGCCATGCCAGGTGTGACAAAGCCATTATGCAACATGTTTGGTTGCGACTGTCCACCCAACCAAAGGTGCTGTCGCGGCTATAGATACGACAACCGGCACAAGAAATGCAGG---AAGATAGGAAAA
>SF49_Cte_hib_340
CTGCTCCTGTGTCTAGCACTCCTTGTCTGTCTGGATACCGTCTGGTCAGCTCCAGGAAAGAATAGAAGACTTGCCAATGGATCGGGTGTAACAAAGCCATTATGCAACATGTTTGGTTGCGACTGTCCGCCTAACCAAAGGTGCTGTCGCGGCTATAGATACGACAACCGGCACAACAAATGCAGG---AAGATAGGAAAA
>SF49_Cte_hib_383
CTGCTCCTGTGTCTAGCACTCCTTGTCTGTCTGGATACCGTCTGGTCAGCTCCAGGAAAGAATAGAAGACTTGCCAATGGATCGGGTGTGACAAAGCCATTATGCAACATGTTTGGTTGCGACTGTCCGCCTAACCAAAGGTGCTGTCGCGGCTATAGATACGACAACCGGCACAACAAATGCAGG---AAGATAGGAAAA
>SF50_Cte_exl_254
TTTCAACTCGTTGTAATAGCTGCCTTTTCTGCTATTGCAGTCCAAGGAAATGTCCCTGAGCAGGATCGCTTGGCCAATTACGAACAAAGAGAAGAACAAAAATGTTTAGGAGAAGGAGAAGGATGTTTTGCATCCGGACCCTGTTGTGGAATCGCCATGTGCGTCATATGGGACAGATGGTCCAAGTGCCGTAAGTTAGGA
>SF50_Cte_exl_270
TTTCAACTCGTTGTAATAGCTGCCTTTTCTGCTATTGCAGTCCAAGGAAATGTCCCTGAGCAGGATCGCTTGGCCAATTACGAACAAAGAGAAGAACAAAAATGTTTAGGAGAAGGAGAAGGATGTTTTGCATCCGGACCCTGTTGTGGAATCGCCATGTGCGTCATATGGGACAGATGGTCCAAGTGCCGTAAGTTAGGA
>SF50_Cte_exl_290
TTTCAACTCGTTGTAATAGCTGCCTTTTCTGCTATTGCAGTCCAAGGAAATGTCCCTGAGCAGGATCGCTTGGCCAATTACGAACAAAGAGAAGAACAAAAATGTTTAGGAGAAGGAGAAGGATGTTTTGCATCCGGACCCTGTTGTGGAATCGCCATGTGCGTCATATGGGACAGATGGTCCAAGTGCCGTAAGTTAGGA
>SF50_Pho_nig_1037
TTTCAACTCGTTGTAATAGCTGCCTGTGCTGCTCTTGTAGCCCCAGGAAATGTCCCCGAGCAGGATCGCTTGGCCAACTACGAACAAAGACAAGAGCAGCGATGTTTACTGGAAGGAGCGGAATGCTTCGATTCCATACCTTGTTGCGGAGCTTTGAGGTGCGTCATATGGGACAGATGGTCCAAGTGTCGCAAGTTAGGA
>SF50_Pho_nig_978
TTTCAACTCGTTGTAATAGCTGCCTGTGCTGCTCTTGTAGCCCCAGGAAATGTCCCCGAGCAGGATCGCTTGGCCAACTACGAACAAAGACAAGAGCAGCGATGTTTACTGGAAGGAGCGGAATGCTTCGATTCCATACCTTGTTGCGGAGCTTTGAGGTGCGTCATATGGGACAGATGGTCCAAGTGTCGCAAGTTAGGA
>SF51_Iso_sp_623
ATGAAGTTCGTAATCATTTTCTTAATTTGTGTGTCTTTAAATCTTGCCGAAGAAGCAAATGAAGAAGCAAGGAGAAGAGGCGATGATTACGAATTTGACGACGAAGCTAACAATGACGATCCCTGTAAGCCAAACTGTCGAAATTGTGACAAAGGCCTTTGC------------------TGTGAATGTAAACCT------
>SF51_Pho_nig_1000
ATGAAGTTCGCAATCATTTTCTTAATTTGTGTGTCTTTAAGTCTTGCAGAAGAAGCAAATGCAAGGAGAAGAGGTGATATAGATGATTACGAATTTGACGACGATGCTAACTATGACGATCCCTGTAAGCCAAACTGTCGAAATTGTGACAAAGGCCTTTGC------------------TGCGAATGCAAACCT------
>SF51_Pho_nig_1007
ATGAAGTTCGCAATCATTTTCTTAATTTGTGTGTCTTTAAGTCTTGCAGAAGAAGCAAATGAAGAAGCAAGGAGAAGAGGTGATGATTACGAATTTGACGACGATGCTAACTATGACGATCCCTGTAAGCCAAACTGTCGAAATTGTGACAAAGGCCTTTGC------------------TGCGAATGCAAACCT------
>SF51_Pho_nig_851
ATGAAGTTCGCAATCATTTTCTTAATTTGTGTGTCTTTAAGTCTTGCAGAAGAAGCAAATGAAGAAGCAAGGAGAAGAGGTGATGATTACGAATTTGACGACGATGCTAACTATGACGATCCCTGTAAGCCAAACTGTCGAAATTGTGACAAAGGCCTTTGC------------------TGCGAATGTAAACCT------
>SF51_Pho_nig_909
ATGAAGTTCGCAATCATTTTCTTAATTTGTGTGTCTTTAAGTCTTGCAGAAGAAGCAAATGCAAGGAGAAGAGGTGATATAGATGATTACGAATTTGACGACGATGCTAACTATGACGATCCCTGTAAGCCAAACTGTCGAAATTGTGACAAAGGCCTTTGC------------------TGCGAATGCAAACCT------
>SF52_Hip_hol_556
ATGATTTATCACCTCCTTCTCATTGCCCTTTTTGGCGCAATTTTCGCTGAAGAAGTTCCTGCCGAGAATGCTGAGATAATACCGAAGGAGAGGTGGAATGACTGTATCCCTTGGCATTATCATTGCTCTAGTTATTCAAAATGTTGCAACGATCGTGGATGCAAAGCTCCTGAATACGATTACTGGTGTAAT---------
>SF52_Sph_qua_1191
ATGATTTATCAACTCCTTCTCATCGCCCTTTGTGGTGCAATTTTCGCTGAAGAAATTCCAGCCGAGAGTGCTGAGATAATACCGAAGGAGAGGTGGAATGACTGTATCCCTTGGCATTATCATTGCTCTAGTTATTCAAAATGTTGCAACGATCGTGGATGCAAAGCTCCTGAATACGATTACTGGTGTAAT---------
>SF52_Sph_qua_1192
ATGATTTATCAACTCCTTCTCATTGCCCTTTGTGGAGCGATTCTCGCCGAAGAAATTCCTGCCGAGACTGCTGAGATTATGCCGAAGGAAAGATATGATGACTGTGTCCCGTGGCATTTCCACTGCAGTCAGTCACAACGATGTTGCGAGGGGGGTAAGTGTATAGCTCCTAGATGGAAGTATTGGTGCAAC---------
>SF52_Tho_spe_1229
ATGATTTATCAACTCCTTCTCATCGCCCTTTGTGGTGCAATTTTCGCTGAAGAAATTCCAGCCGAGAGTGCTGAGATAATACCGAAGGAGAGGTGGAATGACTGTATCCCTTGGCATTATCATTGCTCTAGTTATTCAAAATGTTGCAACGATCGTGGATGCAAAGCTCCTGAATACGATTACTGGTGTAAT---------
>SF52_Tho_spe_1255
ATGATTTATCAACTCCTTCTCATTGCCCTTTGTGGAGCGATTCTCGCCGAAGAAATTCCTGCCGAGACTGCTGAGATTATGCCGAAGGAAAGATATGATGACTGTGTCCCGTGGCATTTCCACTGCAGTCAGTCACAACGTTGTTGCGAGGGGGGTAAGTGTATAGCTCCTAGATGGAAGTATTGGTGCAAC---------
>SF53_Cte_cap_106
TCTCATGTTGCACTTTTTCTGGTATTGCTCATTGTATATTCGGCGTGTGCACACGAAACAAAAGAAGTCGTAGAAGACATAGAATCTAACAGAGAAAGAAAGTGTGGAATGACTGGAGATGACTGTTACCGGTATGAACGTTGCTGT---GATGGCTACTGT---CGCTAT---AGAACTGGCCGTTGCCTG---------
>SF53_Cte_cap_134
TCTCATGTTGCACTTTTTCTGGTATTGCTCATTGTATATTCGGCGTGTGCACACGAAACAAAAGAAGTCGTAGAAGACATAGAATCTAACAGAGAAAGAAAGTGTGGAATGACTGGAGATGACTGTTACCGGTATGAACGTTGCTGT---GATGGCTACTGT---CGCTAT---AGAACTGGCCGTTGCCTG---------
>SF53_Cte_cap_160
TCTCATGTTGCACTTTTTCTGGTATTGCTCATTGTATATTCGGCGTGTGCACACGAAACAAAAGAAGTCGTAGAAGACATAGAATCTAACAGAGAAAGAAAGTGTGGAATGACTGGAGATGACTGTTACCGGTATGAACGTTGCTGT---GATGGCTACTGT---CGCTAT---AGAACTGGCCGTTGCCTG---------
>SF53_Cte_cap_79
TCTCATGTTGCACTTTTTCTGGTATTGCTCATTGTATATTCGGCGTGTGCACACGAAACAAAAGAAGTCGTAGAAGACATAGAATCTAACAGAGAAAGAAAGTGTGGAATGACTGGAGATGACTGTTACCGGTATGAACGTTGCTGT---GATGGCTACTGT---CGCTAT---AGAACTGGCCGTTGCCTG---------
>SF53_Cte_hib_355
TCTCATGTTGCACTTTTTCTGGTATTGCTCATTGTATATTCGGCGTGTGCACACGAAACAACAGAAGTCGTAGAAGACATAGAATCTAACAGAGAAAGAAAGTGTGGAATGACTGGAGATGACTGTTACCGGTATGAACGTTGCTGT---AATGGCTACTGT---CGCTAT---AGAACTGGCCGTTGCCTG---------
>SF54_Cte_cap_96
TCTCGTGTTGCATGTTTTCTGGTATTGCTCATTGCATATTCGGCGTATGCACACGAAACAAAGGAAGTGGAAGAAGACATAGAATCTAACAGAGAAAAAAAGTGTGGAACGACGGGAGATGACTGTTACGTGTACGAACGTTGCTGT---GATGGCTAC---CGTTGTCGCTACAGAACTGGCCGTTGCCTG---------
>SF54_Pho_nig_1072
TCTCGTGTTGCATGTTTTCTGGTATTGCTCATTGCATATTCGGCGTATGCACACGAAACAAAGGAAGTGGAAGAAGACATAGAATCTAACAGAGAAAAAAAGTGCGGAACGACGGGAGATGACTGTTACGCGTACGAACGTTGCTGT---GATGGCTAC---CGTTGTCGCTACAGAACTGGCCGTTGCCTG---------
>SF54_Pho_nig_883
TCTCGTGTTGCATGTTTTCTGGTATTGCTCATTGCATATTCGGCGTATGCACACGAAACAAAGGAAGTGGAAGAAGACATAGAATCTAACAGAGAAAAAAAGTGTGGAACGACGGGAGATGACTGTTACGCGTACGAACGTTGCTGT---GATGGCTAC---CGTTGTCGCTACAGAACTGGCCGTTGCCTG---------
>SF54_Pho_nig_910
TCTCGTGTTGCATGTTTTCTGGTATTGCTCATTGCATATTCGGCGTATGCACACGAAACAAAGGAAGTGGAAGAAGACATAGAATCTAACAGAGAAAAAAAGTGTGGAACGACGGGAGATGACTGTTACGTGTACGAACGTTGCTGT---GATGGCTAC---CGTTGTCGCTACAGAACTGGCCGTTGCCTG---------
>SF54_Pho_nig_947
TCTCGTGTTGCATGTTTTCTGGTATTGCTCATTGCATATTCGGCGTATGCACACGAAACAAAGGAAGTGGAAGAAGACATAGAATCTAACAGAGAAAAAAAGTGTGGAACGACGGGAGATGACTGTTACGTGTACGAACGTTGCTGT---GATGGCTAC---CGTTGTCGCTACAGAACTGGCCGTTGCCTG---------
>SF55_Cte_exl_241
AAAATATACGCGATTGTGTTTGCTGTCGCCTTGATAGCCTTTCTTGGAGCACATGCTGAAGATTCCTATGACAAAATTTTACTCGAGGAAGAAGCCAGAGCGTGTGCGGAAGCGTACAAATCATGT---GACCATTTGAAATGCTGTTGGAAACGAAACTGCCGATGTAATGTTCAAAATTGTTATTGT------CAGAAA
>SF55_Cte_exl_262
AAAATATACGCGATTGTGTTTGCTGTTGCTTTGATAGCGTTTCTTGGAGCACATGCTGAAGATTCCTATGACAAAATTTTACTCGAGGAAGAAGCCAGAGCGTGTGCGGAAGCGTACAAATCATGT---GACCATATGAAATGCTGTTGGAAACGAAACTGCCGATGTAATGTTCAAAATTGTTATTGT------CAGAAA
>SF55_Cte_hib_362
AAAATATACGCGATTTTGTTTGCTGTTGCTTTGATAGCGTTTCTTGGAGCACATGCTGAAGATTCCTATGACAAAATTTTACTCGAGGAAGAAGCCAGAGCGTGTGCGGAAGCGTACAAATCATGT---GACCATATGAAATGCTGTTGGAAACGAAACTGCCGGTGTAATGTTCAAAATTGTTATTGTCAGAAAATCAGG
>SF55_Cte_hib_372
AAAATATACGCGATTTTGTTTGCTGTTGCTTTGATAGCGTTTCTTGGAGCACATGCTGAAGATTCCTATGACAAAATTTTACTCGAGGAAGAAGCCAGAGCGTGTGCGGAAGCGTACAAATCATGT---GACCATATGAAATGCTGTTGGAAACGAAACTGCCGGTGTAATGTTCAAAATTGTTATTGTCAGAAAATCAGG
>SF55_Cte_hib_396
AAAATATACGCGATTTTGTTTGCTGTTGCTTTGATAGCGTTTCTTGGAGCACATGCTGAAGATTCCTATGACAAAATTTTACTCGAGGAAGAAGCCAGAGCGTGTGCGGAAGCGTACAAATCATGT---GACCATATGAAATGCTGTTGGAAACGAAACTGCCGGTGTAATGTTCAAAATTGTTATTGTCAGAAAATCAGG
>SF56_Cte_hib_357
AAACTACACTTGCTTGTGTTTGCTGCCGTTTTATTTGCATTTCTTGGAGTAAGTGCTGAACCAGATTCCGTTGACAAAGGTGACGAAGGCAATAGAGCAAATTGTGCGCAAGCTTGGAAGTCATGC---GATCATCGACCTTGTTGTTGGCACAGAGTCTGCCGCTGTAGTTTGTCAAATTGCGAATGTGTGACACGAGAA
>SF56_Cte_hib_384
AAACTACACTTGCTTGTGTTTGCTGCCGTTTTATTTGCATTTCTTGGAGTAAGTGCTGAACCAGATTCCGTTGACAAAGGTGACGAAGGCAATAGAGCAAATTGTGCACAAGCTTGGAAATCTTGC---GATCATCGACCTTGTTGTTGGCACAGAGTCTGCCGCTGTAGTTTGTCAAATTGCGAATGTGTGACACGAGAA
>SF56_Cte_hib_407
AAACTACACTTGCTTGTGTTTGCTGCCGTTTTATTTGCATTTCTTGGAGTAAGTGCTGAACCAGATTCCGTTGACAAAGGTGACGAAGGCAATAGAGCAAATTGTGCACAAGCTTGGAAATCTTGC---GATCATCGACCTTGTTGTTGGCACAGAGTCTGCCGCTGTAGTTTGTCAAATTGCGAATGTGTGACACGAGAA
>SF56_Lep_byr_685
AAACTACACTTGCTTGTGTTTGCTGCCGTTTTATTTGCATTTCTTGGAGTAAGTGCTGAACCAGATTCCGTTGACAAAGGTGACGAAGGCAATAGAGCAAATTGTGCACAAGCTTGGAAATCTTGC---GATCATCGACCTTGTTGTTGGAAAAGAGCTTGCCGTTGTAGTTTGACAAATTGCGAATGCGTGAGAAGTGAA
>SF56_Lep_byr_690
AAACTACACTTGCTTGTGTTTGCTGCCGTTTTATTTGCATTTCTTGGAGTAAGTGCTGAACCAGATTCCGTTGACAAAGGTGACGAAGGCAATAGAGCAAATTGTGCACAAGCTTGGAAATCTTGC---GATCATCGACCTTGTTGTTGGCACAGAGTCTGCCGCTGTAGTTTGTCAAATTGCGAATGTGTGACACGAGAA
>SF57_Cte_cap_103
AAAATGCACTTACTTTTGTTTGCTTTCGCTTTACCTGCATTGCTGCGTGCTACAGCACTACCAGATTCAGTTGACATCGCTGATGAAGAAGACAGACGAAATTGTGCAGGTGCTTGGAAGTCATGT---GATTATCGACCTTGTTGTTGGCATAGAACTTGCATGTGTAGCATGAGAAACTGCGACTGCAAAGTAGCAGAA
>SF57_Pho_nig_1038
AAAATGAACATACTTTTGTTTTCTTTCGCTTTACCTGCATTGCTGAGTGCTACAGCATCATCAGATTCAGTTGACATCGCTGATGAAGAAGACAGAGGAAAGTGTGCAGACGCTTGGGAATCATGT---GATAATCGACCTTGTTGTTGGAAAAGAGGTTGCAAGTGTAGTTTGAGAAACTGCGATTGCGTGAGATCAGAA
>SF57_Pho_nig_871
AAAATGTACATACTTTTGTTTGCTTTCGCTTTACCTGCATTGCTGAGTGCTACAGCATCATCAGATTCAGTTGACATCGCTGATGAAGAAGACAGAGGAAAGTGTGCAGATGCTTGGGAATCATGT---GATAATCGACCTTGTTGTTGGAAAAGAGGTTGCAAGTGTAGTTTGAGAAACTGCGATTGCGTGAGATCAGAA
>SF57_Pho_nig_919
CAAATGCACTTACTTTTGTTTGCTTTCGCTTTACCTGCATTGCTGAATGCTACAGCATCATCAGATTCAGTTGACATCGCTGATGAAGAAGACAGAGGAAAGTGTGCAGATGCTTGGGAATCATGT---GATAATCGACCTTGTTGTTGGAAAAGAGGTTGCAAGTGTAGTTTGAGAAACTGCGATTGCGTGAGATCAGAA
>SF57_Pho_nig_973
AAAATGAACTTACTTTTGTTTGCTTTCGCTTTACCTGCATTGCTGCGTGCTACAGCAATACCAGATTCAGTTGACATCGCTGATGAAGAAGACAGAGGAAAGTGTGCAGACGCTTGGGAATCATGT---GATAATCGACCTTGTTGTTGGAAAAGAGGTTGCAAGTGTAGTTTGAGAAACTGCTATTGCGTGAGATCAGAA
>SF58_Cte_exl_248
AGATTACCCTTACTTGTGTTTGCTGTCGCTGTAATTGCTTCTTTTGTAGCATGTGCTGAAGCAGACTCAATTGACAGCATTGAGGCAGAAGATAGAGGAAGGTGTGCACAAGCCTATAAATCATGC---GACTCAAGACCCTGCTGTTATGCAAGAGCCTGCCAATGTAATTTGACAAATTGCAAATGC------CAAAAA
>SF58_Cte_exl_275
AGATTACCCTTACTTGTGTTTGCTGTCGCTGTAATTGCTTCTTTTGTAGCATGTGCTGAAGCAGACTCAATTGACAGCATTGAGGCAGAAGATAGAGGAAGGTGTGCACAAGCCTATAAATCATGC---GACTCAAGACCCTGCTGTTATGCAAGAGCCTGCCAATGTAATTTGACAAATTGCAAATGC------CAAAAA
>SF58_Cte_exl_293
AAACTACACTTGTTCGTATTTGCTGTCGCTATAACTGCTTTTTTGGTAGCATGTACTGAAGGAGACTCAATTGACAGCATTGAAGAAGAAGACAGAAGAGGGTGTGCAAAAGCCTATAAATCATGC---GATTCAAGACCCTGTTGTTATGCAAGAACCTGCAAATGTAACGGGACAAATTGCAAGTGC------CATAAA
>SF58_Cte_exl_325
AGATTACCCTTACTTGTGTTTGCTGTCGCTGTAATTGCTTCTTTTGTAGCATGTGCTGAAGCAGACTCAATTGACAGCATTGAGGCAGAAGATAGAGGAAGGTGTGCACAAGCCTATAAATCATGC---GACTCAAGACCCTGCTGTTATGCAAGAGCCTGCCAATGTAATTTGACAAATTGCAAATGC------CAAAAA
>SF58_Lep_byr_687
AAACTACACTTGTTCGTATTTGCTGTCGCTATAACTGCTTTTTTGGTAGCATGTACTGAAGGAGACTCAATTGACAGCATTGAAGAAGAAGACAGAAGAGGGTGTGCAAAAGCCTATAAATCATGC---GATTCAAGACCCTGTTGTTATGCAAGAACCTGCAAATGTAACGGGACAAATTGCAAGTGC------CATAAA
>SF59_Cte_cap_112
AAAATGCAATTGTTTGTGCTTGCTATCGCTTTAATAGCGTTGCTTGAAGTCCATGCTGAACCAGAATCAAATGATAACAATGAAGTAGAAGAAGCCAGAGGGTGTGCCGATGCCTATAAGTCATGCAACCATCCAAGAACTTGCTGCGATGGCTATAATTGCATATGTAGTGGATCAAATTGCAAATGCAAGAAAAGCGAG
>SF59_Pho_nig_1027
AAAATGCAATTGTTTGTGCTTGCTATCGCTTTAATAGCGTTGCTTGAAGTCCATGCTGAACCAGAATCAAATGATAACAATGAAGTAGAAGAAGCCAGAGGGTGTGCCGATGCCTATAAGTCATGCAACCATCCAAGAACTTGCTGCGATGGCTATAATTGCATTTGCAGTGGATCAATTTGCAAATGCAAGAAAAGCGAG
>SF59_Pho_nig_890
AAAATGCAATTGTTTGTGCTTGCTATCGCTTTAATAGCGTTGCTTGAAGTCCATGCTGAACCAGAATCAAATGATAACAATGAAGTAGAAGAAGCCAGAGGGTGTGCCGATGCCTATAAGTCATGCAACCATCCAAGAACTTGCTGCGATGGCTATAATTGCATATGCAGTGGATCAAATTGCAAATGCAAGAAAAGCGAG
>SF59_Pho_nig_928
AAAATGCAATTGTTTGTGCTTGCTATCGCTTTAATAGCGTTGCTTGAAGTCCATGCTGAAGAATCAAATGATAACAATGAACTTGTAGAAGAAGCCAGAGGGTGTGCCGATGCCTATAAGTCATGCAACCATCCAAGAACTTGCTGCGATGGCTATAATTGCATGTGCAGTGGATCAAATTGCAAATGCAAGAAAAGCGAG
>SF59_Pho_nig_998
AAAATGCAATTGTTTGTGCTTGCTATCGCTTTAATAGCGTTGCTTGAAGTCCATGCTGAACCAGAATCAAATGATAACAATGAAGTAGAAGAAGCCAGAGGGTGTGCCGATGCCTATAAGTCATGCAACCATCCAAGAACTTGCTGCGATGGCTATAATTGCATATGCAGTGGATCAAATTGCAAATGCAAGAAAAGCGAG
>SF60_Cte_cap_116
AAAATACAAGTGCTTGTGCTCGCTATCACTTTGATTACGCTTGGAATACAGGCTGAACCA---AATTCAAGTCCAAACAACCCAGAAGAAGATAGAGCGGAATGCGCAGCTGTTTATGAGAGATGCAAAGGTTACAAGCGTTGCTGTGAAGAACGACCATGCAAATGCAATATTGACAACTGTACGTGCAAAAAATTTATA
>SF60_Iso_sp_621
AAAATACAAGTGCTTGTGCTCGCTATCACTTTGATTACGCTTGGAATACAGGCTGAACCA---AATTCAAGTCCAAACAACCCAGAAGAAGATAGAGCAGAATGCGCAGCTGTTTATGAGAGATGCAAAGGTTACAAGCGTTGCTGTGAAGAACGACCATGCAAATGCAATATTGACAACTGTACGTGCAAAAAATTTATA
>SF60_Pho_nig_1019
AAAATACAAGTGTTTGTGCTTGCTCTCACTTTGATCACGATTGGAATACAGGCTGAAGCA---AATTCAAGTCCAAACAACCCACAAGAAGAAGCTAGAGCATGTGTACCTGTTTATAAGGATTGCTATCCTGACAAACCTTGCTGTGAAAATCGACCATGTAAATGCAACATCACCGACTGCAAGTGCAAAAAATTTATA
>SF60_Pho_nig_956
AAAATACAAGTGTTTGTGCTTGCTCTCACTTTGATCACGATTGGAATACAGGCTGAAGCA---AATTCAAGTCCAAACAACCCACAAGAAGAAGCTAGAGCATGTGTACCTGTTTATAAGGATTGCTATCCTGACAAACCTTGCTGTGAAAATCGACCATGTAAATGCAACATCACCGACTGCAAGTGCAAAAAATTTATA
>SF60_Pho_nig_993
AAAATACAAGTGTTTGTGCTTGCTCTCACTTTGATCACGATTGGAATACAGGCTGAAGCA---AATTCAAGTCCAAACAACCCACAAGAAGAAGCTAGAGCATGTGTACCTGTTTATAAGGATTGCTATCCTGACAAACCTTGCTGTGAAAATCGACCATGTAAATGCAACATCACCGACTGCAAGTGCAAAAAATTTATA
>SF61_Cte_cor_195
AAAATGCAAATGATTGTGTTTGCTGTCACTTTGATTGCGCTACTTGGAATACATGCTGAACCAGATCCGAGTCCAAACAACCCGCAAGAAGAAGCTAGAGCGTGCGTACCTTATAATAAGGAATGCGCTCCTCAAAGACCCTGCTGCCCAGATCTAAAATGCAAATGTGATTGGGTGCACTGCATATGCAAGACT------
>SF61_Fec_pro_447
AAAATGCAAATGATTGTGTTTGCTGTCACTTTGATTGCGCTACTTGGAATACATGCTGAACCAGATCCGAGTCCAAACAACCCGCAAGAAGAAGCTAGAGCGTGCGTACCTTATAATAAGGAATGCGCTCCTCAAAGACCCTGCTGCCCAGATCTAAAATGCAAATGTGATTGGGTGCACTGCATATGCAAGACT------
>SF61_Nil_alb_746
AAAATGCAAATGATTGTGTTTGCTGTCACTTTGATTGCGCTACTTGGAATACATGCTGAACCAGATCCGAGTCCAAACAACCCGCAAGAAGAAGCTAGAGCGTGCGTACCTTATAATAAGGAATGCGCTCCTCAAAGACCCTGCTGCCCAGATCTAAAATGCAAATGTGATTGGGTGCACTGCATATGCAAGACT------
>SF61_Oxy_sp_814
AAAATGCAAATGATTGTGTTTGCTGTCACTTTGATTGCGCTACTTGGAATACATGCTGAACCAGATCCGAGTCCAAACAACCCGCAAGAAGAAGCTAGAGCGTGCGTACCTTATAATAAGGAATGCGCTCCTCAAAGACCCTGCTGCCCAGATCTAAAATGCAAATGTGATTGGGTGCACTGCATATGCAAGACT------
>SF61_Pse_sin_1104
AAAATGCAAATGATTGTGTTTGCTGTCACTTTGATTGCGCTACTTGGAATACATGCTGAACCAGATCCGAGTCCAAACAACCCGCAAGAAGAAGCTAGAGCGTGCGTACCTTATAATAAGGAATGCGCTCCTCAAAGACCCTGCTGCCCAGATCTAAAATGCAAATGTGATTGGGTGCACTGCATATGCAAGACT------
>SF62_Cte_cor_178
AAAATACAGGTGATTGTGATTGTTGTTGCTTTGATAGCGCTGATTGCAGTGCACGCTGAAGCAGGTGCCACTACCGCTAAGCCT---------GCCGGAGAGTGTGCGAATGTTGGAGAGGAGTGCAACAGTGAACGACCTTGCTGCAAGCCACGAAATTGCAAGTGTGGAATTAAAGCATGCAAATGCCTAAAAACTAAG
>SF62_Nil_alb_735
AAAATACAGGTGATTGTGATTGTTGTTGCTTTGATAGCGCTGATTGCAGTGCACGCTGAAGCAGGTGCCACTACCGCTAAGCCT---------GCCGGAGAGTGTGCGAATGTTGGAGAGGAGTGCAACAGTGAACGACCTTGCTGCAAGCCACGAAATTGCAAGTGTGGAATTAAAGCATGCAAATGCCTAAAAACTAAG
>SF62_Oxy_sp_796
AAAATACAGGTGATTGTGATTGTTGTTGCTTTGATAGCGCTGATTGCAGTGCACGCTGAAGCAGGTGCCACTACCGCTAAGCCT---------GCCGGAGAGTGTGCGAATGTTGGAGAGGAGTGCAACAGTGAACGACCTTGCTGCAAGCCACGAAATTGCAAGTGTGGAATTAAAGCATGCAAATGCCTAAAAACTAAG
>SF62_Pse_sin_1103
AAAATACAGGTGATTGTGATTGTTGTTGCTTTGATAGCGCTGATTGCAGTGCACGCTGAAGCAGGTGCCACTACCGCTAAGCCT---------GCCGGAGAGTGTGCGAATGTTGGAGAGGAGTGCAACAGTGAACGACCTTGCTGCAAGCCACGAAATTGCAAGTGTGGAATTAAAGCATGCAAATGCCTAAAAACTAAG
>SF62_Sph_qua_1209
AAAATACAGGTGATTGTGATTGTTGTTGCTTTGATAGCGCTGATTGGAGTGCACGCTGAAACAGGTGCCACTACCGCTAAGCCT---------GCCGGAGAGTGTGCGAATGTTGGAGAGGAGTGCAACAGTGAACGACCTTGCTGCAAGCCACGAAATTGCAAGTGTGGAATTAAAGCATGCAAATGCCTAAAAACTAAG
>SF63_Cte_cap_120
ATTCGTAAAATTTGGGGAATGATGTGGTCCGTGTTACTCATTGCTCTTTTTGCAGTTGAA------------GAATTTGTACCTGCTGCTCAATCACAGAAATGTATTTTCCCTGGCGAACCATGTAAGTCAAACTGCCAGTGCTGCTACGACACAAGATGTGAATGTTTTTGGGGCGGTTGTACGTGTAAGCCAACGACA
>SF63_Cte_cap_162
ATTCGTAAAATTTGGGGAATGATGTGGTCCGTGTTACTCATTGCTCTTTTTGCAGTTGAA------------GAATTTGTACCTGCTGCTCAATCACAGAAATGTATTTTCCCTGGCGAACCATGTAAGTCAAACTGCCAGTGCTGCTACGACACAAGATGTGAATGTTTTTGGGGCGGTTGTACGTGTAAGCCAACGACA
>SF63_Cte_cap_69
ATTCGTAAAATTTGGGGAATGATGTGGTCCGTGTTACTCATTGCTCTTTTTGCAGTTGAA------------GAATTTGTACCTGCTGCTCAATCACAGAAATGTATTTTCCCTGGCGAACCATGTAAGTCAAACTGCCAGTGCTGCTACGACACAAGATGTGAATGTTTTTGGGGCGGTTGTACGTGTAAGCCAACGACA
>SF63_Cte_cap_91
ATTCGTAAAATTTGGGGAATGATGTGGTCCGTGTTACTCATTGCTCTTTTTGCAGTTGAA------------GAATTTGTACCTGCTGCTCAATCACAGAAATGTATTTTCCCTGGCGAACCATGTAAGTCAAACTGCCAGTGCTGCTACGACACAAGATGTGAATGTTTTTGGGGCGGTTGTACGTGTAAGCCAACGACA
>SF63_Cte_hib_330
ATTCGTAAAATTTGGGGAATGATGTGGTCTGTGTTACTCATTGCTCTTTTTGCAGTTGAA------------GAATTTGTACCTGCTGCTCAATCAGAAAAATGTATTTACCCTGGTGAAGCATGTAAGTCAAACTGCCAGTGCTGCTTCGACATAAGATGTGAATGTTTTTGGGGCGGTTGTACGTGTAAGCCAACGACA
>SF64_Cte_cap_102
AAACTTCTGGGGATATTTCTGGTAGCTAGCTTTGCTTTCGTACTGAGCGTAGCCGAAGAAGAAGGTGGGGAAAGTCCTGTTGAAGGAACAGAAAGAAGTGGCTGCCTAGAACTCGGTAAGGATTGCAAAGACAACTGCCAGTGCTGCCGAGATAATGCATGCAGCTGTTATAACAAATTTTGCAAGTGCGCAGTTAATTCA
>SF64_Pho_nig_1002
AAACTTCTGGGGATATTTCTGGTAGCTAGCTTTGCTTTCGTACTGAGCGTAGCCGAAGAAGAAGGTGGGGAAAGTCCTGTTGAAGGAACAGAAAGAAGTGGCTGCCTAGAACTCGGTAAGGATTGCAAAGACAACTGCCAGTGCTGCCGAGATAATGCATGCAGCTGTTATAACAAATTTTGCAAGTGCGCAGTTAATTCA
>SF64_Pho_nig_901
AAACTTCTGGGGATATTTCTGGTAGCTAGCTTTGCTTTCGTACTGAGCGTAGCCGAAGAAGAAGGTGGGGAAAGTCCTGTTGAAGGAACAGAAAGAAGTGGCTGCCTAGAACTCGGTAAGGATTGCAAAGACAACTGCCAGTGCTGCAGAGATAATGCATGCAGCTGTTATAACAAATTTTGCAAGTGCGCAGTTAATTCA
>SF64_Pho_nig_905
AAACTTCTGGGGATATTTCTTGTAGCAAGCTTTGCTTTCGTACTCAGCTTCGCGGAAGAAGAAGGG---GAAAGTCCTCTTGAAGGAACTGAAAGAAGGGACTGCATCGAACTCAATAATGATTGCAAAGACGACTGCCAGTGCTGCCGAGATAATGCATGCAGCTGTTATAACAAATCGTGCAAGTGCTCAGTTAATTCA
>SF64_Pho_nig_945
AAACTTCTGGGGATATTTCTGGTAGCTAGCTTTGCTTTCGTACTGAGCGTAGCCGAAGAAGAAGGTGGGGAAAGTCCTGTTGAAGGAACAGAAAGAAGTGGCTGCCTAGAACTCGGTAAGGATTGCAAAGACAACTGCCAGTGCTGCAGAGATAATGCATGCAGCTGTTATAACAAATTTTGCAAGTGCGCAGTTAATTCA
>SF65_Pho_nig_1008
AAACTTCTGGGAATCATTCTTGTAGTAAGCTTTCCTTTCGTGCTCGGTTTCGCCGACATAGAAGAAGGGGAAACTCCTCTTGAAGGAGAATTGGAGAGAGGCTGCATCAATGTCGGGGACTTTTGCAAAGACGACTGCCAGTGCTGCAGAGATAATGGTTGTAGCTGTTCAGGGAAATGGTGCCGGTGCGAGGTTACTACA
>SF65_Pho_nig_1057
AAACTTCTGGAAATCATTCTTTTAGTAAGCTTTCCTTTCGTGCTGGGTTTCGCCGGCATAGAGGAAGGGGAAAATTCTGTTGAAGGAGAAGTTGAAAGAAGCTGCATCAATGTCGGGGACTTTTGCAAAGACGACTGCCAGTGCTGCAGAGATAATGCTTGTAGCTGTTCAGTGAAAACGTGCCGGTGCGAAGTTACTACA
>SF65_Pho_nig_63
AAACTTCTGGGAATCATTCTACTAGTAAGCTTTCCTTTCGTGCTGGGTTTCGCCGGCATAGAGGAAGGGGAAAATTCTGTTGAAGGAGAAGTTGAAAGAAGCTGCATCAATGTCGGGGACTTTTGCAAAGACGACTGCCAGTGCTGCAGAGATAATGCTTGTAGCTGTTCAGTGAAAACGTGCCGGTGCGAAGTTACTACA
>SF65_Pho_nig_880
AAACTTCTGGGAATCATTCTTTTAGTAAGCTTTCCTTACGTGCTGGGTTTCGCCGGCATAGAGGAAGGGGAAAATTCTGTTGAAGGAGAAGTTGAAAGAAGCTGCATCAACCACGGGGATGAATGTAAAGACGACTGCCAGTGTTGCAGATCTAATGGTTGTAGCTGTTCAGGGAAATGGTGCATTTGCGATGTTACTACA
>SF65_Pho_nig_985
AAACTTCTGGGAATCATTCTTTTAGTAAGCTTTCCTTTCGTGCTGGGTTTCGCCGGCATAGAGGAAGGGGAAAATTCTGTTGAAGGAGAAGTTGAAAGAAGCTGCATCAACCACGGGGATGAATGTAAAGACGACTGCCAGTGTTGCAGATCTAATGGTTGTAGCTGTTCAGGGAAATGGTGCCGGTGCGATGTTACTACA
>SF66_Pho_nig_1024
ATGAAAGTCGCTGTCATCATCCTCTCTATTTTGGTGCTTGCTGCTGCAAGTGAATCCATTGAAGAATACCGTGAAGACTTCAGTGAATTAGAGAGAGCTACATGTGCTGGCCAAGACAAGCCCTGCAAAGAAACTTGCGACTGCTGTGGAGAGAGAGGATGTGTTTGCGAATTGAAATACTGCATATGCAGGCAATACGTT
>SF66_Pho_nig_1067
ATGAAAGTCGCTGTCATCATCCTCTCTATTTTGGTGCTTGCTGCTGCAAGTGAATCCATTGAAGAATACCGTGAAGACTTCAGTGAATCGGAGAGAGGTACATGTGCTGGCCAAGACAAGCCCTGCAAAGAAACTTGCGACTGCTGTGGAGAGAGAGGATGTGTTTGCGCCTTGAAATACTGCATATGCAGGCAATACGTT
>SF66_Pho_nig_853
ATGAAAGTCGCTGTCATCATCCTCTCTATTTTGGTGCTTGCTGCTGCAAGTGAATCCATTGAAGAATACCGTGAAGACTTCAGTGAATTAGAGAGAGCTACATGTGCTGGCCAAGACAAGCCTTGCAAAGAAACTTGCGACTGCTGTGGAGAGAGAGGATGTGTTTGCGCCTTGAAATACTGCATATGCAGGCAATACGTT
>SF66_Pho_nig_895
ATGAAAGTCGCTGTCATCATCCTCTCTATTTTGGTGCTTGCTGCTGCAAGTGAATCCATTGAAGAATACCGTGAAGACTTCAGTGAATCGGAGAGAGGTACATGTGCTGGCCAAGACAAGCCCTGCAAAGAAACTTGCGACTGCTGTGGAGAGAGAGGATGTGTTTGCGCCTTGAAATACTGCATATGCAGGCAATACGTT
>SF66_Pho_nig_971
ATGAAAGTCGCTGTCATCATCCTCTCTATTTTGGTGCTTGCTGCTGCAAGTGAATCCATTGAAGAATACCGTGAAGAATTCAGTGAATCGGAGAGAGGTACATGTGCTGGCCAAGACAAGCCCTGCAAAGAAACTTGCGACTGCTGTGGAGAGAGAGGATGTGTTTGCGCCTTGAAATACTGCATATGCAGGCAATACGTT
>SF67_Cte_cap_117
ATGAGGCTTGCACTCCTCCTCATCGTTTCTGTTTTGGTTCTTGCTGTTGCAAGTGAATCGGAAGAAAACAGGGAAGATTTTGGAGAATTAGCGAGAGGTAAATGTGCTGCCACATTTAACCCTTGCAAAGAACATTGCGACTGCTGTGGAGAGAAAGTATGTGTTTGCGACACGAGAAGGTGCATATGCAGGGAACACATT
>SF67_Pho_nig_854
ATGAGGCTTGCACTCCTCCTCATCGTTTCTGTTTTGGTTCTTGCTGTTGCATGTGAATCAGAAGAAAACAGGGAAGATTTTGGAGAATTAGCGAGAGGTAAATGTGCTGCCACATTTAACCCTTGCAAAGAACATTGCGACTGCTGTGGAGAGAAAGTATGTGTTTGCGATACGAGAAGGTGCATATGCAGGGAACACATT
>SF67_Pho_nig_943
ATGAGGCTTGCACTCCTCCTCATCGTTTCTGTTTTGGTTCTTGCTGTTGCAAGTGAATCGGAAGAAAACAGGGAAGATTTTGGAGAATTAGCGAGAGGTAAATGTGCTGCCACATTTAACCCTTGCAAAGAACATTGCGACTGCTGTGGAGAGAAAGTATGTGTTTGCGATACGAGAAGGTGCATATGCAGGGAACACATT
>SF67_Pho_nig_944
ATGAGGCTTGCACTCCTCCTCATCGTTTCTGTTTTGGTTCTTGCTGTTGCAAGTGAATCGGAAGAAAACAGGGAAGATTTTGGAGAATTAGCGAGAGGTAAATGTGCTGCCACATTTAACCCTTGCAAAGAACATTGCGACTGCTGTGGAGAGAAAGTATGTGTTTGCGATACGAGAAGGTGCATATGCAGGGAACACATT
>SF67_Pho_nig_986
ATGAGGCTTGCACTCCTCCTCATCGTTTCTGTTTTGGTTCTTGCTGTTGCAAGTGAATCGGAAGAAAACAGGGAAGATTTTGGAGAATTAGCGAGAGGTAAATGTGCTGCCACATTTAACCCTTGCAAAGAACATTGCGACTGCTGTGGAGAGAAAGTATATATTTCCGACACGAGAAGGTGCATATGCAGGGAACACATT
>SF68_Pho_nig_1020
ATGAAGGTTGCAATCGTGTTCCTCTCTCTTCTGGTACTTGCATTTGCAAGTGAATCCATTGAAGAAAATATGGAAGAGTTCCCTGTTGAAGAATCGGCGAGATGCGGCGATATTAATGCTGCTTGCAAAGAGGATTGCGACTGCTGTGGATATACGACATGTGATTGCTATTGGAAGAGCTGTAAATGTAGAGAAGCTATT
>SF68_Pho_nig_1051
ATGAAGGTTGCAATCGTGTTCCTCTCTCTTCTGGTACTTGCTTTTGCAAGTGAATCCATTGAAGAAAATAGGGAAGAGTTCCCTGTTGAAGAATCGGCGAGATGCGGCGATATTAATGCTGCTTGCAAAGAGGATTGCGACTGCTGTGGATATACGACATGTGATTGCTATTGGAAGAGCTGTAAATGTAGAGAAGCTATT
>SF68_Pho_nig_908
ATGAAGGTTGCAATCGTGTTCCTCTCTCTTATGGTACATGCTTTTGCAAGTGAATCCATTGAAGAAAATAGGGAAGAGTTCCCTGTTGAAGAATCGGCTAGATGCGGCGATATTAAAGCCGCTTGCAAAGAGGATAGCGACTGCTGTGGATATACGACATGTGATAGCTATTGGAAGAGCTGTAAATGTAGAGAAGCTATT
>SF68_Pho_nig_938
ATGAAGGTTGCAATAGTGTTCCTCTCTCTTCTGGTACTTTCTTTTGCAAGTGAATCCATTGAAGAAAATAGGGAAGAGTTCCATGTTGAAGAATCGGCGAGATGCGGCGATATTAATGCCGCTTGCAAAGAGGATTGCGACTGCTGTGGATATACGACATGTGTTTGCTATTGGAAGAGCTGTAAATGTAGAGAAGCTATT
>SF68_Pho_nig_994
ATGAAGGTTGCAATCGTGTTCCTCTCTCTTCTGGTACTTGCTCTTGCAAGTGAATCCATTGAAGAAAATAGGGAAGAGTTCCCTGTTGAAGAATCGGCGAGATGCGGCGATATTAATGCTGCTTGCAAAGAGGATTGCGACTGCTGTGGATATACGACATGTGATTGCTATTGGAGCAGCTGTAAATGTAGGGAAGCTATT
>SF69_Cte_cap_127
ATGAAGGTTGCAATCTTCTTCATCCTCTCTCTTTTGATACTTGCTGTTGCAAGTGAATCCGAAGAAAATAGGGAAGAGTTCCCTGAATCGGCAAGAGGAAAATGCGGTAATATTAACGATCCTTGCAAAAAGGATTGCGATTGCTGTGGAGAGAGAGGATGTGATTGTTACTGGAGCAGTTGTAAATGCAGAGAAACACTT
>SF69_Cte_cap_155
ATGAAGGTTGCAATCTTCTTCATCCTCTCTCTTTTGATACTTGCTGTTGCAAGTGAATCCGAAGAAAATAGGGAAGAGTTCCCTGAATCGGCAAGAGGAAAATGCGGTAATATTAACGATCCTTGCAAAAAGGATTGCGATTGCTGTGGAGAGAGAGGATGTGATTGTTACTGGAGCAGTTGTAAATGCAGAGAAACACTT
>SF69_Cte_exl_256
ATGAAGGTTGCAATCTTCTTCATCCTTTCACTTTTGATGCTTGCTGTTGCAAGTGAATCCGAAGAAAATAGGGAAGAGTTCCCTGAATCAGCAAGAGGAAAATGCGGTAATATTAACGATCCTTGCAAAAAGGATTGCGATTGCTGTGGAGAAAGAGGATGTGATTGTTACTGGAGCAGTTGTAAATGCAGAGAAACACTT
>SF69_Cte_exl_301
ATGAAGGTTGCAATCTTCTTCATCCTTTCACTTTTGATGCTTGCTGTTGCAAGTGAATCCGAAGAAAATAGGGAAGAGTTCCCTGAATCAGCAAGAGGAAAATGCGGTAATATTAACGATCCTTGCAAAAAGGATTGCGATTGCTGTGGAGAAAGAGGATGTGATTGTTACTGGAGCAGTTGTAAATGCAGAGAAACACTT
>SF69_Cte_exl_327
ATGAAGGTTGCAATCTTCTTCATCCTTTCACTTTTGATGCTTGCTGTTGCAAGTGAATCCGAAGAAAATAGGGAAGAGTTCCCTGAATCAGCAAGAGGAAAATGCGGTAATATTAACGATCCTTGCAAAAAGGATTGCGATTGCTGTGGAGAAAGAGGATGTGATTGTTACTGGAGCAGTTGTAAATGCAGAGAAACACTT
>SF70_Cte_cap_129
ATGAAGTCTGCAGTGTTCCTCGTAATCTCTCTTTTGCTGCTTGCTGTTGCAAGTGAAGCC------ATTGAAAGAAAGTTTGGTCGAGAAGAAGAAAGGACATGTGGAAATCATGGCGACACTTGCGAGACTGCTTGCGACTGTTGTGGACCTAGATCATGTGGTTGTACCTGGAAAGAATGTGAATGCAAGACAACCGCT
>SF70_Cte_cap_164
ATGAAGTCTGCAGTGTTCCTCGTAATCTCTCTTTTGCTGCTTGCTGTTGCAAGTGAAGCT------ATGGAAAGAAAGTTTGGTCGAGAAGAAGAAAGGACATGTGGAAATCATGGCGACACTTGCGAGACTGCTTGCGACTGTTGTGGACCTAGATCATGTGGTTGTACCTGGAAAGAATGTGAATGCAAGACAACCGCT
>SF70_Cte_hib_344
ATGAAGTCTGCAGTGTTCCTCGTAATCTCTCTTTTCCTGCTTGCTGTTGCAAGTGAAGCT------ATTGAAAAAAAGTTTGGTCGAGAAGAAGAAAGGACATGTGGAAATCATGGCGACACTTGCGAGACTGCTTGCGACTGTTGTGGACCTAGATCATGTGGTTGTACCTGGAAAGAATGTGAATGCAAGACAACCGCT
>SF70_Cte_hib_365
ATGAAGTCTGCAGTGTTCCTCGTAATCTCTCTTTTCCTGCTTGCTGTTGCAAGTGAAGCT------ATTGAAAAAAAGTTTGGTCGAGAAGAAGAAAGGACATGTGGAAATCATGGCGACACTTGCGAGACTGCTTGCGACTGTTGTGGACCTAGATCATGTGGTTGTACCTGGAAAGAATGTGAATGCAAGACAACCGCT
>SF70_Cte_hib_378
ATGAAGTCTGCAGTGTTCCTCGTAATCTCTCTTTTCCTGCTTGCTGTTGCAAGTGAAGCT------ATTGAAAAAAAGTTTGGTCGAGAAGAAGAAAGGACATGTGGAAATCATGGCGACACTTGCGAGACTGCTTGCGACTGTTGTGGACCTAGATCATGTGGTTGTACCTGGAAAGAATGTGAATGCAAGACAACCGCT
>SF71_Cte_cor_198
TCCAAAATCCTTTTCAGTCTTCTTGTTGTGCTGACGCTGGCCGTATTGGTGTCTGCTCAA------------------------AATCAAAATGAGCGTCAATGTGGCTTAGTCGGCCCGATGTGTCCATTCTGCTGTGACTGCGCGGGAGGTAGATGTTGCCGCTGCACAGGAAATAATTGTCAGAGGCGTAGAACGCCA
>SF71_Hip_hol_562
TCCAAAATCCTTTTCAGTCTTCTTGTTGTGCTGACGCTGGCCGTATTGGTGTCTGCTCAA------------------------AATCAAAATGAGCGTCAATGTGGCTTAGTCGGCCCGATGTGTCCATTCTGCTGTGACTGCGCGGGAGGTAGATGTTGCCGCTGCACAGGAAATAATTGTCAGAGGCGTAGAACGCCA
>SF71_Oxy_sp_816
TCCAAAATCCTTTTCAGTCTTCTTGTTGTGCTGACGCTGGCCGTATTGGTGTCTGCTCAA------------------------AATCAAAATGAGCGTCAATGTGGCTTAGTCGGCCCGATGTGTCCATTCTGCTGTGACTGCGCGGGAGGTAGATGTTGCCGCTGCACAGGAAATAATTGTCAGAGGCGTAGAACGCCA
>SF71_Pse_sin_1085
TCCAAAATCCTTTTCAGTCTTCTTGTTGTGCTGACGCTGGCCGTATTGGTGTCTGCTCAA------------------------AATCAAAATGAGCGTCAATGTGGCTTAGTCGGCCCGATGTGTCCATTCTGCTGTGACTGCGCGGGAGGTAGATGTTGCCGCTGCACAGGAAATAATTGTCAGAGGCGTAGAACGCCA
>SF71_Sph_qua_1202
TCCAAAATCCTTTTCAGTCTTCTTGTTGTGCTGACGCTGGCCGTATTGGTGTCTGCTCAA------------------------AATCAAAATGAGCGTCAATGTGGCTTAGTCGGCCCGATGTGTCCATTCTGCTGTGACTGCGCGGGAGGTAGATGTTGCCGCTGCACAGGAAATAATTGTCAGAGGCGTAGAACGCCA
