# Supplementary material for: The deep-rooted origin of disulfide-rich spider venom toxins
Source: eLife. 2023 Feb 9;12:e83761. doi: 10.7554/eLife.83761 (PMC10017107; doi:10.7554/eLife.83761)
Supplement: Figure 4—source data 1. — A list of accession IDs for sequence data utilised in this study has also been provided. [file elife-83761-fig4-data1.zip]

Archive with 3 entries (3 files):
- Figure 4 - Source data_List_accession_ID.xlsx
- Figure 4 - Source data_Araneae_alignment.fas
- Figure 4 - Source data_Araneae_Bayesian_phylogeny.txt
