# Supplementary material for: The deep-rooted origin of disulfide-rich spider venom toxins
Source: eLife. 2023 Feb 9;12:e83761. doi: 10.7554/eLife.83761 (PMC10017107; doi:10.7554/eLife.83761)
Supplement: Figure 4—source data 1. — A list of accession IDs for sequence data utilised in this study has also been provided. [file elife-83761-fig4-data1.zip › Figure 4 - Source data_List_accession_ID.xlsx]

## Sheet: DRP accession IDs
Accession number	Internal_ID	Infraorder/ Order	Family	Scientific name	Toxin	Superfamily number
HAHJ01000551.1	U_Had_cer_1028	Mygalomorphae	Atracidae	Hadronyche cerberea	U	1
HAHJ01000695.1	U_Had_cer_1075	Mygalomorphae	Atracidae	Hadronyche cerberea	U	1
HAHJ01000075.1	U_Had_cer_886	Mygalomorphae	Atracidae	Hadronyche cerberea	U	1
HAHG01000052.1	U_Had_for_638	Mygalomorphae	Atracidae	Hadronyche formidabilis	U	1
HAHJ01000478.1	U_Had_cer_1002	Mygalomorphae	Atracidae	Hadronyche cerberea	U	2
HAHJ01000495.1	U_Had_cer_1007	Mygalomorphae	Atracidae	Hadronyche cerberea	U	2
HAHJ01000496.1	U_Had_cer_1008	Mygalomorphae	Atracidae	Hadronyche cerberea	U	2
HAHJ01000500.1	U_Had_cer_1010	Mygalomorphae	Atracidae	Hadronyche cerberea	U	2
HAHJ01000511.1	U_Had_cer_1011	Mygalomorphae	Atracidae	Hadronyche cerberea	U	2
HAHJ01000514.1	U_Had_cer_1012	Mygalomorphae	Atracidae	Hadronyche cerberea	U	2
HAHJ01000515.1	U_Had_cer_1013	Mygalomorphae	Atracidae	Hadronyche cerberea	U	2
HAHJ01000533.1	U_Had_cer_1021	Mygalomorphae	Atracidae	Hadronyche cerberea	U	2
HAHJ01000534.1	U_Had_cer_1022	Mygalomorphae	Atracidae	Hadronyche cerberea	U	2
HAHJ01000555.1	U_Had_cer_1029	Mygalomorphae	Atracidae	Hadronyche cerberea	U	2
HAHJ01000558.1	U_Had_cer_1030	Mygalomorphae	Atracidae	Hadronyche cerberea	U	2
HAHJ01000579.1	U_Had_cer_1037	Mygalomorphae	Atracidae	Hadronyche cerberea	U	2
HAHJ01000586.1	U_Had_cer_1038	Mygalomorphae	Atracidae	Hadronyche cerberea	U	2
HAHJ01000588.1	U_Had_cer_1039	Mygalomorphae	Atracidae	Hadronyche cerberea	U	2
HAHJ01000593.1	U_Had_cer_1042	Mygalomorphae	Atracidae	Hadronyche cerberea	U	2
HAHJ01000605.1	U_Had_cer_1046	Mygalomorphae	Atracidae	Hadronyche cerberea	U	2
HAHJ01000608.1	U_Had_cer_1047	Mygalomorphae	Atracidae	Hadronyche cerberea	U	2
HAHJ01000611.1	U_Had_cer_1048	Mygalomorphae	Atracidae	Hadronyche cerberea	U	2
HAHJ01000615.1	U_Had_cer_1049	Mygalomorphae	Atracidae	Hadronyche cerberea	U	2
HAHJ01000647.1	U_Had_cer_1057	Mygalomorphae	Atracidae	Hadronyche cerberea	U	2
HAHJ01000665.1	U_Had_cer_1062	Mygalomorphae	Atracidae	Hadronyche cerberea	U	2
HAHJ01000678.1	U_Had_cer_1068	Mygalomorphae	Atracidae	Hadronyche cerberea	U	2
HAHJ01000694.1	U_Had_cer_1074	Mygalomorphae	Atracidae	Hadronyche cerberea	U	2
HAHJ01000704.1	U_Had_cer_1079	Mygalomorphae	Atracidae	Hadronyche cerberea	U	2
SNX33039.1	U_Had_cer_1116	Mygalomorphae	Atracidae	Hadronyche cerberea	U25	2
SNX33583.1	U_Had_cer_1124	Mygalomorphae	Atracidae	Hadronyche cerberea	U25	2
SNX34258.1	U_Had_cer_1143	Mygalomorphae	Atracidae	Hadronyche cerberea	U25	2
SNX34908.1	U_Had_cer_1156	Mygalomorphae	Atracidae	Hadronyche cerberea	U25	2
SNX35282.1	U_Had_cer_1165	Mygalomorphae	Atracidae	Hadronyche cerberea	U25	2
SNX35356.1	U_Had_cer_1171	Mygalomorphae	Atracidae	Hadronyche cerberea	U25	2
SNX35694.1	U_Had_cer_1185	Mygalomorphae	Atracidae	Hadronyche cerberea	U25	2
SNX35770.1	U_Had_cer_1188	Mygalomorphae	Atracidae	Hadronyche cerberea	U25	2
SNX35840.1	U_Had_cer_1192	Mygalomorphae	Atracidae	Hadronyche cerberea	U25	2
SNX35868.1	U_Had_cer_1194	Mygalomorphae	Atracidae	Hadronyche cerberea	U25	2
SNX36022.1	U_Had_cer_1199	Mygalomorphae	Atracidae	Hadronyche cerberea	U25	2
SNX36223.1	U_Had_cer_1209	Mygalomorphae	Atracidae	Hadronyche cerberea	U25	2
SNX36314.1	U_Had_cer_1215	Mygalomorphae	Atracidae	Hadronyche cerberea	U25	2
SNX36536.1	U_Had_cer_1224	Mygalomorphae	Atracidae	Hadronyche cerberea	U25	2
SNX36563.1	U_Had_cer_1227	Mygalomorphae	Atracidae	Hadronyche cerberea	U25	2
SNX36838.1	U_Had_cer_1236	Mygalomorphae	Atracidae	Hadronyche cerberea	U25	2
SNX37449.1	U_Had_cer_1265	Mygalomorphae	Atracidae	Hadronyche cerberea	U25	2
HAHJ01000002.1	U_Had_cer_851	Mygalomorphae	Atracidae	Hadronyche cerberea	U	2
HAHJ01000010.1	U_Had_cer_856	Mygalomorphae	Atracidae	Hadronyche cerberea	U	2
HAHJ01000012.1	U_Had_cer_857	Mygalomorphae	Atracidae	Hadronyche cerberea	U	2
HAHJ01000014.1	U_Had_cer_858	Mygalomorphae	Atracidae	Hadronyche cerberea	U	2
HAHJ01000017.1	U_Had_cer_859	Mygalomorphae	Atracidae	Hadronyche cerberea	U	2
HAHJ01000018.1	U_Had_cer_860	Mygalomorphae	Atracidae	Hadronyche cerberea	U	2
HAHJ01000019.1	U_Had_cer_861	Mygalomorphae	Atracidae	Hadronyche cerberea	U	2
HAHJ01000025.1	U_Had_cer_863	Mygalomorphae	Atracidae	Hadronyche cerberea	U	2
HAHJ01000027.1	U_Had_cer_864	Mygalomorphae	Atracidae	Hadronyche cerberea	U	2
HAHJ01000028.1	U_Had_cer_865	Mygalomorphae	Atracidae	Hadronyche cerberea	U	2
HAHJ01000032.1	U_Had_cer_868	Mygalomorphae	Atracidae	Hadronyche cerberea	U	2
HAHJ01000041.1	U_Had_cer_872	Mygalomorphae	Atracidae	Hadronyche cerberea	U	2
HAHJ01000051.1	U_Had_cer_874	Mygalomorphae	Atracidae	Hadronyche cerberea	U	2
HAHJ01000057.1	U_Had_cer_877	Mygalomorphae	Atracidae	Hadronyche cerberea	U	2
HAHJ01000073.1	U_Had_cer_884	Mygalomorphae	Atracidae	Hadronyche cerberea	U	2
HAHJ01000074.1	U_Had_cer_885	Mygalomorphae	Atracidae	Hadronyche cerberea	U	2
HAHJ01000077.1	U_Had_cer_887	Mygalomorphae	Atracidae	Hadronyche cerberea	U	2
HAHJ01000081.1	U_Had_cer_888	Mygalomorphae	Atracidae	Hadronyche cerberea	U	2
HAHJ01000083.1	U_Had_cer_889	Mygalomorphae	Atracidae	Hadronyche cerberea	U	2
HAHJ01000093.1	U_Had_cer_895	Mygalomorphae	Atracidae	Hadronyche cerberea	U	2
HAHJ01000097.1	U_Had_cer_897	Mygalomorphae	Atracidae	Hadronyche cerberea	U	2
HAHJ01000109.1	U_Had_cer_902	Mygalomorphae	Atracidae	Hadronyche cerberea	U	2
HAHJ01000110.1	U_Had_cer_903	Mygalomorphae	Atracidae	Hadronyche cerberea	U	2
HAHJ01000115.1	U_Had_cer_905	Mygalomorphae	Atracidae	Hadronyche cerberea	U	2
HAHJ01000119.1	U_Had_cer_906	Mygalomorphae	Atracidae	Hadronyche cerberea	U	2
HAHJ01000123.1	U_Had_cer_908	Mygalomorphae	Atracidae	Hadronyche cerberea	U	2
HAHJ01000129.1	U_Had_cer_911	Mygalomorphae	Atracidae	Hadronyche cerberea	U	2
HAHJ01000134.1	U_Had_cer_914	Mygalomorphae	Atracidae	Hadronyche cerberea	U	2
HAHJ01000139.1	U_Had_cer_915	Mygalomorphae	Atracidae	Hadronyche cerberea	U	2
HAHJ01000143.1	U_Had_cer_917	Mygalomorphae	Atracidae	Hadronyche cerberea	U	2
HAHJ01000149.1	U_Had_cer_919	Mygalomorphae	Atracidae	Hadronyche cerberea	U	2
HAHJ01000154.1	U_Had_cer_920	Mygalomorphae	Atracidae	Hadronyche cerberea	U	2
HAHJ01000168.1	U_Had_cer_922	Mygalomorphae	Atracidae	Hadronyche cerberea	U	2
HAHJ01000189.1	U_Had_cer_928	Mygalomorphae	Atracidae	Hadronyche cerberea	U	2
HAHJ01000192.1	U_Had_cer_929	Mygalomorphae	Atracidae	Hadronyche cerberea	U	2
HAHJ01000195.1	U_Had_cer_930	Mygalomorphae	Atracidae	Hadronyche cerberea	U	2
HAHJ01000201.1	U_Had_cer_931	Mygalomorphae	Atracidae	Hadronyche cerberea	U	2
HAHJ01000205.1	U_Had_cer_933	Mygalomorphae	Atracidae	Hadronyche cerberea	U	2
HAHJ01000207.1	U_Had_cer_935	Mygalomorphae	Atracidae	Hadronyche cerberea	U	2
HAHJ01000213.1	U_Had_cer_936	Mygalomorphae	Atracidae	Hadronyche cerberea	U	2
HAHJ01000217.1	U_Had_cer_937	Mygalomorphae	Atracidae	Hadronyche cerberea	U	2
HAHJ01000224.1	U_Had_cer_938	Mygalomorphae	Atracidae	Hadronyche cerberea	U	2
HAHJ01000227.1	U_Had_cer_939	Mygalomorphae	Atracidae	Hadronyche cerberea	U	2
HAHJ01000236.1	U_Had_cer_940	Mygalomorphae	Atracidae	Hadronyche cerberea	U	2
HAHJ01000238.1	U_Had_cer_941	Mygalomorphae	Atracidae	Hadronyche cerberea	U	2
HAHJ01000239.1	U_Had_cer_942	Mygalomorphae	Atracidae	Hadronyche cerberea	U	2
HAHJ01000255.1	U_Had_cer_943	Mygalomorphae	Atracidae	Hadronyche cerberea	U	2
HAHJ01000256.1	U_Had_cer_944	Mygalomorphae	Atracidae	Hadronyche cerberea	U	2
HAHJ01000262.1	U_Had_cer_945	Mygalomorphae	Atracidae	Hadronyche cerberea	U	2
HAHJ01000266.1	U_Had_cer_946	Mygalomorphae	Atracidae	Hadronyche cerberea	U	2
HAHJ01000279.1	U_Had_cer_949	Mygalomorphae	Atracidae	Hadronyche cerberea	U	2
HAHJ01000296.1	U_Had_cer_954	Mygalomorphae	Atracidae	Hadronyche cerberea	U	2
HAHJ01000305.1	U_Had_cer_955	Mygalomorphae	Atracidae	Hadronyche cerberea	U	2
HAHJ01000324.1	U_Had_cer_956	Mygalomorphae	Atracidae	Hadronyche cerberea	U	2
HAHJ01000354.1	U_Had_cer_965	Mygalomorphae	Atracidae	Hadronyche cerberea	U	2
HAHJ01000361.1	U_Had_cer_967	Mygalomorphae	Atracidae	Hadronyche cerberea	U	2
HAHJ01000363.1	U_Had_cer_968	Mygalomorphae	Atracidae	Hadronyche cerberea	U	2
HAHJ01000365.1	U_Had_cer_969	Mygalomorphae	Atracidae	Hadronyche cerberea	U	2
HAHJ01000366.1	U_Had_cer_970	Mygalomorphae	Atracidae	Hadronyche cerberea	U	2
HAHJ01000369.1	U_Had_cer_971	Mygalomorphae	Atracidae	Hadronyche cerberea	U	2
HAHJ01000381.1	U_Had_cer_972	Mygalomorphae	Atracidae	Hadronyche cerberea	U	2
HAHJ01000383.1	U_Had_cer_973	Mygalomorphae	Atracidae	Hadronyche cerberea	U	2
HAHJ01000386.1	U_Had_cer_975	Mygalomorphae	Atracidae	Hadronyche cerberea	U	2
HAHJ01000391.1	U_Had_cer_978	Mygalomorphae	Atracidae	Hadronyche cerberea	U	2
HAHJ01000415.1	U_Had_cer_985	Mygalomorphae	Atracidae	Hadronyche cerberea	U	2
HAHJ01000438.1	U_Had_cer_990	Mygalomorphae	Atracidae	Hadronyche cerberea	U	2
HAHJ01000458.1	U_Had_cer_994	Mygalomorphae	Atracidae	Hadronyche cerberea	U	2
HAHJ01000463.1	U_Had_cer_995	Mygalomorphae	Atracidae	Hadronyche cerberea	U	2
HAHJ01000469.1	U_Had_cer_997	Mygalomorphae	Atracidae	Hadronyche cerberea	U	2
HAHG01000016.1	U_Had_for_615	Mygalomorphae	Atracidae	Hadronyche formidabilis	U	2
HAHG01000021.1	U_Had_for_618	Mygalomorphae	Atracidae	Hadronyche formidabilis	U	2
HAHG01000027.1	U_Had_for_623	Mygalomorphae	Atracidae	Hadronyche formidabilis	U	2
HAHG01000039.1	U_Had_for_630	Mygalomorphae	Atracidae	Hadronyche formidabilis	U	2
HAHG01000040.1	U_Had_for_631	Mygalomorphae	Atracidae	Hadronyche formidabilis	U	2
HAHG01000050.1	U_Had_for_637	Mygalomorphae	Atracidae	Hadronyche formidabilis	U	2
HAHG01000057.1	U_Had_for_641	Mygalomorphae	Atracidae	Hadronyche formidabilis	U	2
HAHG01000060.1	U_Had_for_643	Mygalomorphae	Atracidae	Hadronyche formidabilis	U	2
HAHG01000062.1	U_Had_for_645	Mygalomorphae	Atracidae	Hadronyche formidabilis	U	2
HAHG01000094.1	U_Had_for_661	Mygalomorphae	Atracidae	Hadronyche formidabilis	U	2
HAHG01000114.1	U_Had_for_671	Mygalomorphae	Atracidae	Hadronyche formidabilis	U	2
HAHG01000116.1	U_Had_for_672	Mygalomorphae	Atracidae	Hadronyche formidabilis	U	2
HAHG01000127.1	U_Had_for_677	Mygalomorphae	Atracidae	Hadronyche formidabilis	U	2
HAHG01000129.1	U_Had_for_678	Mygalomorphae	Atracidae	Hadronyche formidabilis	U	2
HAHG01000142.1	U_Had_for_680	Mygalomorphae	Atracidae	Hadronyche formidabilis	U	2
HAHG01000149.1	U_Had_for_684	Mygalomorphae	Atracidae	Hadronyche formidabilis	U	2
HAHG01000150.1	U_Had_for_685	Mygalomorphae	Atracidae	Hadronyche formidabilis	U	2
HAHG01000187.1	U_Had_for_701	Mygalomorphae	Atracidae	Hadronyche formidabilis	U	2
HAHG01000208.1	U_Had_for_708	Mygalomorphae	Atracidae	Hadronyche formidabilis	U	2
HAHG01000223.1	U_Had_for_714	Mygalomorphae	Atracidae	Hadronyche formidabilis	U	2
HAHG01000231.1	U_Had_for_718	Mygalomorphae	Atracidae	Hadronyche formidabilis	U	2
HAHG01000240.1	U_Had_for_722	Mygalomorphae	Atracidae	Hadronyche formidabilis	U	2
HAHG01000249.1	U_Had_for_728	Mygalomorphae	Atracidae	Hadronyche formidabilis	U	2
HAHG01000252.1	U_Had_for_729	Mygalomorphae	Atracidae	Hadronyche formidabilis	U	2
HAHG01000264.1	U_Had_for_733	Mygalomorphae	Atracidae	Hadronyche formidabilis	U	2
HAHG01000266.1	U_Had_for_734	Mygalomorphae	Atracidae	Hadronyche formidabilis	U	2
HAHG01000268.1	U_Had_for_735	Mygalomorphae	Atracidae	Hadronyche formidabilis	U	2
HAHG01000277.1	U_Had_for_738	Mygalomorphae	Atracidae	Hadronyche formidabilis	U	2
HAHG01000278.1	U_Had_for_739	Mygalomorphae	Atracidae	Hadronyche formidabilis	U	2
HAHG01000280.1	U_Had_for_741	Mygalomorphae	Atracidae	Hadronyche formidabilis	U	2
HAHG01000314.1	U_Had_for_756	Mygalomorphae	Atracidae	Hadronyche formidabilis	U	2
HAHG01000322.1	U_Had_for_759	Mygalomorphae	Atracidae	Hadronyche formidabilis	U	2
HAHG01000334.1	U_Had_for_762	Mygalomorphae	Atracidae	Hadronyche formidabilis	U	2
HAHG01000352.1	U_Had_for_769	Mygalomorphae	Atracidae	Hadronyche formidabilis	U	2
HAHG01000356.1	U_Had_for_771	Mygalomorphae	Atracidae	Hadronyche formidabilis	U	2
HAHG01000361.1	U_Had_for_775	Mygalomorphae	Atracidae	Hadronyche formidabilis	U	2
HAHG01000370.1	U_Had_for_779	Mygalomorphae	Atracidae	Hadronyche formidabilis	U	2
HAHG01000378.1	U_Had_for_784	Mygalomorphae	Atracidae	Hadronyche formidabilis	U	2
HAHG01000379.1	U_Had_for_785	Mygalomorphae	Atracidae	Hadronyche formidabilis	U	2
HAHG01000393.1	U_Had_for_788	Mygalomorphae	Atracidae	Hadronyche formidabilis	U	2
HAHG01000412.1	U_Had_for_792	Mygalomorphae	Atracidae	Hadronyche formidabilis	U	2
HAHG01000462.1	U_Had_for_800	Mygalomorphae	Atracidae	Hadronyche formidabilis	U	2
HAHG01000481.1	U_Had_for_804	Mygalomorphae	Atracidae	Hadronyche formidabilis	U	2
HAHG01000484.1	U_Had_for_805	Mygalomorphae	Atracidae	Hadronyche formidabilis	U	2
HAHG01000492.1	U_Had_for_808	Mygalomorphae	Atracidae	Hadronyche formidabilis	U	2
HAHG01000494.1	U_Had_for_809	Mygalomorphae	Atracidae	Hadronyche formidabilis	U	2
HAHG01000505.1	U_Had_for_815	Mygalomorphae	Atracidae	Hadronyche formidabilis	U	2
HAHG01000524.1	U_Had_for_821	Mygalomorphae	Atracidae	Hadronyche formidabilis	U	2
HAHG01000532.1	U_Had_for_825	Mygalomorphae	Atracidae	Hadronyche formidabilis	U	2
HAHG01000542.1	U_Had_for_831	Mygalomorphae	Atracidae	Hadronyche formidabilis	U	2
HAHG01000551.1	U_Had_for_832	Mygalomorphae	Atracidae	Hadronyche formidabilis	U	2
HAHG01000559.1	U_Had_for_833	Mygalomorphae	Atracidae	Hadronyche formidabilis	U	2
HAHG01000566.1	U_Had_for_836	Mygalomorphae	Atracidae	Hadronyche formidabilis	U	2
HAHG01000582.1	U_Had_for_842	Mygalomorphae	Atracidae	Hadronyche formidabilis	U	2
HAHG01000590.1	U_Had_for_845	Mygalomorphae	Atracidae	Hadronyche formidabilis	U	2
HAHG01000596.1	U_Had_for_846	Mygalomorphae	Atracidae	Hadronyche formidabilis	U	2
HAHG01000599.1	U_Had_for_849	Mygalomorphae	Atracidae	Hadronyche formidabilis	U	2
HAHG01000600.1	U_Had_for_850	Mygalomorphae	Atracidae	Hadronyche formidabilis	U	2
HACE01000005.1	U_Had_inf_556	Mygalomorphae	Atracidae	Hadronyche infensa	U1-hexatoxin-Hi1d	2
HACE01000024.1	U_Had_inf_567	Mygalomorphae	Atracidae	Hadronyche infensa	U1-hexatoxin-Hi1c	2
HACE01000058.1	U_Had_inf_580	Mygalomorphae	Atracidae	Hadronyche infensa	U1-hexatoxin-Hi1d	2
HACE01000064.1	U_Had_inf_583	Mygalomorphae	Atracidae	Hadronyche infensa	U1-hexatoxin-Hi1d	2
HACE01000069.1	U_Had_inf_588	Mygalomorphae	Atracidae	Hadronyche infensa	U1-hexatoxin-Hi1b	2
HACE01000071.1	U_Had_inf_590	Mygalomorphae	Atracidae	Hadronyche infensa	U1-hexatoxin-Hi1c	2
HAHJ01000104.1	U_Had_cer_900	Mygalomorphae	Atracidae	Hadronyche cerberea	U	3
HAHG01000598.1	U_Had_for_848	Mygalomorphae	Atracidae	Hadronyche formidabilis	U	3
HACE01000101.1	U_Had_inf_1388	Mygalomorphae	Atracidae	Hadronyche infensa	U	3
HACE01000038.1	U_Had_inf_574	Mygalomorphae	Atracidae	Hadronyche infensa	U2-hexatoxin-Hi1a	3
HACE01000066.1	U_Had_inf_585	Mygalomorphae	Atracidae	Hadronyche infensa	U2-hexatoxin-Hi1a	3
HAHJ01000474.1	U_Had_cer_1000	Mygalomorphae	Atracidae	Hadronyche cerberea	U	4
HAHJ01000479.1	U_Had_cer_1003	Mygalomorphae	Atracidae	Hadronyche cerberea	U	4
HAHJ01000486.1	U_Had_cer_1005	Mygalomorphae	Atracidae	Hadronyche cerberea	U	4
HAHJ01000497.1	U_Had_cer_1009	Mygalomorphae	Atracidae	Hadronyche cerberea	U	4
HAHJ01000520.1	U_Had_cer_1015	Mygalomorphae	Atracidae	Hadronyche cerberea	U	4
HAHJ01000532.1	U_Had_cer_1020	Mygalomorphae	Atracidae	Hadronyche cerberea	U	4
HAHJ01000547.1	U_Had_cer_1026	Mygalomorphae	Atracidae	Hadronyche cerberea	U	4
HAHJ01000548.1	U_Had_cer_1027	Mygalomorphae	Atracidae	Hadronyche cerberea	U	4
HAHJ01000598.1	U_Had_cer_1045	Mygalomorphae	Atracidae	Hadronyche cerberea	U	4
HAHJ01000654.1	U_Had_cer_1058	Mygalomorphae	Atracidae	Hadronyche cerberea	U	4
HAHJ01000659.1	U_Had_cer_1059	Mygalomorphae	Atracidae	Hadronyche cerberea	U	4
HAHJ01000668.1	U_Had_cer_1063	Mygalomorphae	Atracidae	Hadronyche cerberea	U	4
HAHJ01000701.1	U_Had_cer_1078	Mygalomorphae	Atracidae	Hadronyche cerberea	U	4
SNX32996.1	U_Had_cer_1113	Mygalomorphae	Atracidae	Hadronyche cerberea	U17	4
SNX33834.1	U_Had_cer_1133	Mygalomorphae	Atracidae	Hadronyche cerberea	U17	4
SNX34312.1	U_Had_cer_1145	Mygalomorphae	Atracidae	Hadronyche cerberea	U17	4
SNX35079.1	U_Had_cer_1158	Mygalomorphae	Atracidae	Hadronyche cerberea	U17	4
SNX35287.1	U_Had_cer_1167	Mygalomorphae	Atracidae	Hadronyche cerberea	U17	4
SNX35362.1	U_Had_cer_1173	Mygalomorphae	Atracidae	Hadronyche cerberea	U17	4
SNX35507.1	U_Had_cer_1178	Mygalomorphae	Atracidae	Hadronyche cerberea	U17	4
SNX35736.1	U_Had_cer_1187	Mygalomorphae	Atracidae	Hadronyche cerberea	U17	4
SNX35778.1	U_Had_cer_1189	Mygalomorphae	Atracidae	Hadronyche cerberea	U17	4
SNX36157.1	U_Had_cer_1207	Mygalomorphae	Atracidae	Hadronyche cerberea	U17	4
SNX36491.1	U_Had_cer_1221	Mygalomorphae	Atracidae	Hadronyche cerberea	U14	4
SNX37385.1	U_Had_cer_1261	Mygalomorphae	Atracidae	Hadronyche cerberea	U17	4
HAHJ01000003.1	U_Had_cer_852	Mygalomorphae	Atracidae	Hadronyche cerberea	U	4
HAHJ01000009.1	U_Had_cer_855	Mygalomorphae	Atracidae	Hadronyche cerberea	U	4
HAHJ01000031.1	U_Had_cer_867	Mygalomorphae	Atracidae	Hadronyche cerberea	U	4
HAHJ01000084.1	U_Had_cer_890	Mygalomorphae	Atracidae	Hadronyche cerberea	U	4
HAHJ01000091.1	U_Had_cer_893	Mygalomorphae	Atracidae	Hadronyche cerberea	U	4
HAHJ01000120.1	U_Had_cer_907	Mygalomorphae	Atracidae	Hadronyche cerberea	U	4
HAHJ01000133.1	U_Had_cer_913	Mygalomorphae	Atracidae	Hadronyche cerberea	U	4
HAHJ01000141.1	U_Had_cer_916	Mygalomorphae	Atracidae	Hadronyche cerberea	U	4
HAHJ01000146.1	U_Had_cer_918	Mygalomorphae	Atracidae	Hadronyche cerberea	U	4
HAHJ01000173.1	U_Had_cer_923	Mygalomorphae	Atracidae	Hadronyche cerberea	U	4
HAHJ01000174.1	U_Had_cer_924	Mygalomorphae	Atracidae	Hadronyche cerberea	U	4
HAHJ01000291.1	U_Had_cer_953	Mygalomorphae	Atracidae	Hadronyche cerberea	U	4
HAHJ01000329.1	U_Had_cer_957	Mygalomorphae	Atracidae	Hadronyche cerberea	U	4
HAHJ01000340.1	U_Had_cer_960	Mygalomorphae	Atracidae	Hadronyche cerberea	U	4
HAHJ01000342.1	U_Had_cer_961	Mygalomorphae	Atracidae	Hadronyche cerberea	U	4
HAHJ01000346.1	U_Had_cer_963	Mygalomorphae	Atracidae	Hadronyche cerberea	U	4
HAHJ01000355.1	U_Had_cer_966	Mygalomorphae	Atracidae	Hadronyche cerberea	U	4
HAHJ01000410.1	U_Had_cer_983	Mygalomorphae	Atracidae	Hadronyche cerberea	U	4
HAHJ01000411.1	U_Had_cer_984	Mygalomorphae	Atracidae	Hadronyche cerberea	U	4
HAHJ01000449.1	U_Had_cer_992	Mygalomorphae	Atracidae	Hadronyche cerberea	U	4
SNX32914.1	U_Had_for_1112	Mygalomorphae	Atracidae	Hadronyche formidabilis	U14	4
SNX33002.1	U_Had_for_1114	Mygalomorphae	Atracidae	Hadronyche formidabilis	U14	4
SNX33097.1	U_Had_for_1117	Mygalomorphae	Atracidae	Hadronyche formidabilis	U14	4
SNX33613.1	U_Had_for_1126	Mygalomorphae	Atracidae	Hadronyche formidabilis	U14	4
SNX33828.1	U_Had_for_1132	Mygalomorphae	Atracidae	Hadronyche formidabilis	U14	4
SNX34106.1	U_Had_for_1138	Mygalomorphae	Atracidae	Hadronyche formidabilis	U14	4
SNX34227.1	U_Had_for_1141	Mygalomorphae	Atracidae	Hadronyche formidabilis	U14	4
SNX34403.1	U_Had_for_1147	Mygalomorphae	Atracidae	Hadronyche formidabilis	U14	4
SNX34453.1	U_Had_for_1150	Mygalomorphae	Atracidae	Hadronyche formidabilis	U14	4
SNX34827.1	U_Had_for_1155	Mygalomorphae	Atracidae	Hadronyche formidabilis	U14	4
SNX35020.1	U_Had_for_1157	Mygalomorphae	Atracidae	Hadronyche formidabilis	U14	4
SNX35160.1	U_Had_for_1161	Mygalomorphae	Atracidae	Hadronyche formidabilis	U14	4
SNX35275.1	U_Had_for_1164	Mygalomorphae	Atracidae	Hadronyche formidabilis	U14	4
SNX35360.1	U_Had_for_1172	Mygalomorphae	Atracidae	Hadronyche formidabilis	U14	4
SNX35623.1	U_Had_for_1179	Mygalomorphae	Atracidae	Hadronyche formidabilis	U14	4
SNX35687.1	U_Had_for_1183	Mygalomorphae	Atracidae	Hadronyche formidabilis	U14	4
SNX35691.1	U_Had_for_1184	Mygalomorphae	Atracidae	Hadronyche formidabilis	U14	4
SNX35823.1	U_Had_for_1191	Mygalomorphae	Atracidae	Hadronyche formidabilis	U14	4
SNX35968.1	U_Had_for_1196	Mygalomorphae	Atracidae	Hadronyche formidabilis	U14	4
SNX35995.1	U_Had_for_1197	Mygalomorphae	Atracidae	Hadronyche formidabilis	U14	4
SNX36077.1	U_Had_for_1201	Mygalomorphae	Atracidae	Hadronyche formidabilis	U14	4
SNX36085.1	U_Had_for_1202	Mygalomorphae	Atracidae	Hadronyche formidabilis	U14	4
SNX36114.1	U_Had_for_1204	Mygalomorphae	Atracidae	Hadronyche formidabilis	U14	4
SNX36148.1	U_Had_for_1206	Mygalomorphae	Atracidae	Hadronyche formidabilis	U14	4
SNX36158.1	U_Had_for_1208	Mygalomorphae	Atracidae	Hadronyche formidabilis	U14	4
SNX36234.1	U_Had_for_1210	Mygalomorphae	Atracidae	Hadronyche formidabilis	U14	4
SNX36263.1	U_Had_for_1211	Mygalomorphae	Atracidae	Hadronyche formidabilis	U14	4
SNX36281.1	U_Had_for_1212	Mygalomorphae	Atracidae	Hadronyche formidabilis	U14	4
SNX36303.1	U_Had_for_1214	Mygalomorphae	Atracidae	Hadronyche formidabilis	U14	4
SNX36379.1	U_Had_for_1216	Mygalomorphae	Atracidae	Hadronyche formidabilis	U14	4
SNX36408.1	U_Had_for_1217	Mygalomorphae	Atracidae	Hadronyche formidabilis	U14	4
SNX36434.1	U_Had_for_1219	Mygalomorphae	Atracidae	Hadronyche formidabilis	U14	4
SNX36516.1	U_Had_for_1223	Mygalomorphae	Atracidae	Hadronyche formidabilis	U14	4
SNX36562.1	U_Had_for_1226	Mygalomorphae	Atracidae	Hadronyche formidabilis	U14	4
SNX36572.1	U_Had_for_1228	Mygalomorphae	Atracidae	Hadronyche formidabilis	U14	4
SNX36754.1	U_Had_for_1233	Mygalomorphae	Atracidae	Hadronyche formidabilis	U14	4
SNX36865.1	U_Had_for_1238	Mygalomorphae	Atracidae	Hadronyche formidabilis	U14	4
SNX36907.1	U_Had_for_1242	Mygalomorphae	Atracidae	Hadronyche formidabilis	U14	4
SNX36951.1	U_Had_for_1244	Mygalomorphae	Atracidae	Hadronyche formidabilis	U14	4
SNX37110.1	U_Had_for_1249	Mygalomorphae	Atracidae	Hadronyche formidabilis	U14	4
SNX37120.1	U_Had_for_1252	Mygalomorphae	Atracidae	Hadronyche formidabilis	U14	4
SNX37171.1	U_Had_for_1254	Mygalomorphae	Atracidae	Hadronyche formidabilis	U14	4
SNX37179.1	U_Had_for_1255	Mygalomorphae	Atracidae	Hadronyche formidabilis	U14	4
HAHG01000009.1	U_Had_for_609	Mygalomorphae	Atracidae	Hadronyche formidabilis	U	4
HAHG01000025.1	U_Had_for_621	Mygalomorphae	Atracidae	Hadronyche formidabilis	U	4
HAHG01000033.1	U_Had_for_624	Mygalomorphae	Atracidae	Hadronyche formidabilis	U	4
HAHG01000054.1	U_Had_for_639	Mygalomorphae	Atracidae	Hadronyche formidabilis	U	4
HAHG01000071.1	U_Had_for_651	Mygalomorphae	Atracidae	Hadronyche formidabilis	U	4
HAHG01000072.1	U_Had_for_652	Mygalomorphae	Atracidae	Hadronyche formidabilis	U	4
HAHG01000081.1	U_Had_for_656	Mygalomorphae	Atracidae	Hadronyche formidabilis	U	4
HAHG01000097.1	U_Had_for_662	Mygalomorphae	Atracidae	Hadronyche formidabilis	U	4
HAHG01000100.1	U_Had_for_663	Mygalomorphae	Atracidae	Hadronyche formidabilis	U	4
HAHG01000104.1	U_Had_for_666	Mygalomorphae	Atracidae	Hadronyche formidabilis	U	4
HAHG01000110.1	U_Had_for_669	Mygalomorphae	Atracidae	Hadronyche formidabilis	U	4
HAHG01000134.1	U_Had_for_679	Mygalomorphae	Atracidae	Hadronyche formidabilis	U	4
HAHG01000164.1	U_Had_for_691	Mygalomorphae	Atracidae	Hadronyche formidabilis	U	4
HAHG01000171.1	U_Had_for_695	Mygalomorphae	Atracidae	Hadronyche formidabilis	U	4
HAHG01000184.1	U_Had_for_699	Mygalomorphae	Atracidae	Hadronyche formidabilis	U	4
HAHG01000185.1	U_Had_for_700	Mygalomorphae	Atracidae	Hadronyche formidabilis	U	4
HAHG01000198.1	U_Had_for_704	Mygalomorphae	Atracidae	Hadronyche formidabilis	U	4
HAHG01000212.1	U_Had_for_709	Mygalomorphae	Atracidae	Hadronyche formidabilis	U	4
HAHG01000221.1	U_Had_for_713	Mygalomorphae	Atracidae	Hadronyche formidabilis	U	4
HAHG01000254.1	U_Had_for_730	Mygalomorphae	Atracidae	Hadronyche formidabilis	U	4
HAHG01000354.1	U_Had_for_770	Mygalomorphae	Atracidae	Hadronyche formidabilis	U	4
HAHG01000385.1	U_Had_for_786	Mygalomorphae	Atracidae	Hadronyche formidabilis	U	4
HAHG01000398.1	U_Had_for_790	Mygalomorphae	Atracidae	Hadronyche formidabilis	U	4
HAHG01000450.1	U_Had_for_796	Mygalomorphae	Atracidae	Hadronyche formidabilis	U	4
HAHG01000453.1	U_Had_for_797	Mygalomorphae	Atracidae	Hadronyche formidabilis	U	4
HAHG01000455.1	U_Had_for_798	Mygalomorphae	Atracidae	Hadronyche formidabilis	U	4
HAHG01000463.1	U_Had_for_801	Mygalomorphae	Atracidae	Hadronyche formidabilis	U	4
HAHG01000489.1	U_Had_for_807	Mygalomorphae	Atracidae	Hadronyche formidabilis	U	4
HAHG01000498.1	U_Had_for_810	Mygalomorphae	Atracidae	Hadronyche formidabilis	U	4
HAHG01000503.1	U_Had_for_814	Mygalomorphae	Atracidae	Hadronyche formidabilis	U	4
HAHG01000531.1	U_Had_for_824	Mygalomorphae	Atracidae	Hadronyche formidabilis	U	4
HAHG01000537.1	U_Had_for_828	Mygalomorphae	Atracidae	Hadronyche formidabilis	U	4
HAHG01000577.1	U_Had_for_840	Mygalomorphae	Atracidae	Hadronyche formidabilis	U	4
HAHG01000584.1	U_Had_for_843	Mygalomorphae	Atracidae	Hadronyche formidabilis	U	4
HACE01000008.1	U_Had_inf_1370	Mygalomorphae	Atracidae	Hadronyche infensa	U17	4
HACE01000032.1	U_Had_inf_1373	Mygalomorphae	Atracidae	Hadronyche infensa	U18	4
HACE01000044.1	U_Had_inf_1375	Mygalomorphae	Atracidae	Hadronyche infensa	U	4
HACE01000103.1	U_Had_inf_1389	Mygalomorphae	Atracidae	Hadronyche infensa	U	4
HACE01000002.1	U_Had_inf_554	Mygalomorphae	Atracidae	Hadronyche infensa	U3-hexatoxin-Hi1a	4
HACE01000012.1	U_Had_inf_559	Mygalomorphae	Atracidae	Hadronyche infensa	U3-hexatoxin-Hi1c	4
HACE01000027.1	U_Had_inf_569	Mygalomorphae	Atracidae	Hadronyche infensa	U3-hexatoxin-Hi1c	4
HACE01000035.1	U_Had_inf_572	Mygalomorphae	Atracidae	Hadronyche infensa	U3-hexatoxin-Hi1c	4
HACE01000056.1	U_Had_inf_579	Mygalomorphae	Atracidae	Hadronyche infensa	U3-hexatoxin-Hib	4
HACE01000059.1	U_Had_inf_581	Mygalomorphae	Atracidae	Hadronyche infensa	U3-hexatoxin-Hi1a	4
HACE01000068.1	U_Had_inf_587	Mygalomorphae	Atracidae	Hadronyche infensa	U3-hexatoxin-Hi1c	4
HAHJ01000530.1	U_Had_cer_1018	Mygalomorphae	Atracidae	Hadronyche cerberea	U	6
HAHG01000055.1	U_Had_for_640	Mygalomorphae	Atracidae	Hadronyche formidabilis	U	6
HACE01000039.1	U_Had_inf_1374	Mygalomorphae	Atracidae	Hadronyche infensa	U18	6
HACE01000019.1	U_Had_inf_564	Mygalomorphae	Atracidae	Hadronyche infensa	U4-hexatoxin-Hi1a	6
HACE01000077.1	U_Had_inf_591	Mygalomorphae	Atracidae	Hadronyche infensa	U4-hexatoxin-Hi1b	6
HACE01000086.1	U_Had_inf_593	Mygalomorphae	Atracidae	Hadronyche infensa	U4-hexatoxin-Hi1c	6
SNX32663.1	U_Had_cer_1107	Mygalomorphae	Atracidae	Hadronyche cerberea	U9	7
SNX34244.1	U_Had_cer_1142	Mygalomorphae	Atracidae	Hadronyche cerberea	U9	7
SNX35851.1	U_Had_cer_1193	Mygalomorphae	Atracidae	Hadronyche cerberea	U9	7
SNX37113.1	U_Had_cer_1250	Mygalomorphae	Atracidae	Hadronyche cerberea	U9	7
SNX37116.1	U_Had_cer_1251	Mygalomorphae	Atracidae	Hadronyche cerberea	U9	7
SNX37142.1	U_Had_cer_1253	Mygalomorphae	Atracidae	Hadronyche cerberea	U9	7
SNX37180.1	U_Had_cer_1256	Mygalomorphae	Atracidae	Hadronyche cerberea	U9	7
SNX33111.1	U_Had_for_1119	Mygalomorphae	Atracidae	Hadronyche formidabilis	U7	7
SNX35648.1	U_Had_for_1181	Mygalomorphae	Atracidae	Hadronyche formidabilis	U7	7
SNX35655.1	U_Had_for_1182	Mygalomorphae	Atracidae	Hadronyche formidabilis	U7	7
SNX35961.1	U_Had_for_1195	Mygalomorphae	Atracidae	Hadronyche formidabilis	U7	7
SNX36097.1	U_Had_for_1203	Mygalomorphae	Atracidae	Hadronyche formidabilis	U7	7
SNX36549.1	U_Had_for_1225	Mygalomorphae	Atracidae	Hadronyche formidabilis	U7	7
SNX36842.1	U_Had_for_1237	Mygalomorphae	Atracidae	Hadronyche formidabilis	U7	7
SNX37099.1	U_Had_for_1247	Mygalomorphae	Atracidae	Hadronyche formidabilis	U7	7
HAHJ01000577.1	U_Had_cer_1036	Mygalomorphae	Atracidae	Hadronyche cerberea	U	8
HAHJ01000618.1	U_Had_cer_1050	Mygalomorphae	Atracidae	Hadronyche cerberea	U	8
HAHJ01000004.1	U_Had_cer_853	Mygalomorphae	Atracidae	Hadronyche cerberea	U	8
HAHJ01000105.1	U_Had_cer_901	Mygalomorphae	Atracidae	Hadronyche cerberea	U	8
HAHJ01000114.1	U_Had_cer_904	Mygalomorphae	Atracidae	Hadronyche cerberea	U	8
HAHJ01000290.1	U_Had_cer_952	Mygalomorphae	Atracidae	Hadronyche cerberea	U	8
HAHG01000147.1	U_Had_for_683	Mygalomorphae	Atracidae	Hadronyche formidabilis	U	8
HAHG01000201.1	U_Had_for_706	Mygalomorphae	Atracidae	Hadronyche formidabilis	U	8
HAHG01000315.1	U_Had_for_757	Mygalomorphae	Atracidae	Hadronyche formidabilis	U	8
HACE01000034.1	U_Had_inf_571	Mygalomorphae	Atracidae	Hadronyche infensa	U6-hexatoxin-Hi1a	8
HAHJ01000273.1	K_Had_cer_948	Mygalomorphae	Atracidae	Hadronyche cerberea	kappa-Hexatoxin-Hc1a	9
HAHJ01000283.1	K_Had_cer_951	Mygalomorphae	Atracidae	Hadronyche cerberea	kappa-Hexatoxin-Hc1a	9
HG001310.1	K_Had_ver_1105	Mygalomorphae	Atracidae	Hadronyche versuta	kappa-hexatoxin-Hv1e	9
HG001311.1	K_Had_ver_1106	Mygalomorphae	Atracidae	Hadronyche versuta	kappa-hexatoxin-Hv1d	9
EF523494.1	O_Atr_rob_65	Mygalomorphae	Atracidae	Atrax robustus	omega-atracotoxin-Ar1a	9
EF523495.1	O_Atr_rob_66	Mygalomorphae	Atracidae	Atrax robustus	omega-atracotoxin-Ar1b	9
EF523496.1	O_Atr_rob_67	Mygalomorphae	Atracidae	Atrax robustus	omega-atracotoxin-Ar1c	9
EF523497.1	O_Atr_rob_68	Mygalomorphae	Atracidae	Atrax robustus	omega-atracotoxin-Ar1d	9
EF523498.1	O_Atr_rob_69	Mygalomorphae	Atracidae	Atrax robustus	omega-atracotoxin-Ar1e	9
EF523499.1	O_Atr_rob_70	Mygalomorphae	Atracidae	Atrax robustus	omega-atracotoxin-Ar1f	9
HAHJ01000544.1	O_Had_cer_1025	Mygalomorphae	Atracidae	Hadronyche cerberea	omega-Hexatoxin-Hc1b	9
HAHJ01000590.1	O_Had_cer_1040	Mygalomorphae	Atracidae	Hadronyche cerberea	omega-Hexatoxin-Hc1e	9
HAHJ01000636.1	O_Had_cer_1054	Mygalomorphae	Atracidae	Hadronyche cerberea	omega-Hexatoxin-Hc1a	9
HAHJ01000661.1	O_Had_cer_1060	Mygalomorphae	Atracidae	Hadronyche cerberea	omega-Hexatoxin-Hc1f	9
HAHJ01000671.1	O_Had_cer_1065	Mygalomorphae	Atracidae	Hadronyche cerberea	omega-Hexatoxin-Hc1a	9
HAHJ01000679.1	O_Had_cer_1069	Mygalomorphae	Atracidae	Hadronyche cerberea	omega-Hexatoxin-Hc1a	9
SNX33652.1	O_Had_cer_1288	Mygalomorphae	Atracidae	Hadronyche cerberea	omegaHexatoxin	9
SNX36609.1	O_Had_cer_1289	Mygalomorphae	Atracidae	Hadronyche cerberea	omegaHexatoxin	9
SNX36194.1	O_Had_cer_1292	Mygalomorphae	Atracidae	Hadronyche cerberea	omegaHexatoxin	9
HAHJ01000061.1	O_Had_cer_880	Mygalomorphae	Atracidae	Hadronyche cerberea	omega-Hexatoxin-Hc1b	9
HAHJ01000206.1	O_Had_cer_934	Mygalomorphae	Atracidae	Hadronyche cerberea	omega-Hexatoxin-Hc1b	9
HAHJ01000427.1	O_Had_cer_988	Mygalomorphae	Atracidae	Hadronyche cerberea	omega-Hexatoxin-Hc1b	9
SNX36192.1	O_Had_for_1295	Mygalomorphae	Atracidae	Hadronyche formidabilis	omegaHexatoxin	9
SNX35560.1	O_Had_for_1296	Mygalomorphae	Atracidae	Hadronyche formidabilis	omegaHexatoxin	9
SNX35534.1	O_Had_for_1297	Mygalomorphae	Atracidae	Hadronyche formidabilis	omegaHexatoxin	9
SNX35411.1	O_Had_for_1298	Mygalomorphae	Atracidae	Hadronyche formidabilis	omegaHexatoxin	9
SNX34810.1	O_Had_for_1299	Mygalomorphae	Atracidae	Hadronyche formidabilis	omegaHexatoxin	9
SNX35377.1	O_Had_for_1300	Mygalomorphae	Atracidae	Hadronyche formidabilis	omegaHexatoxin	9
SNX34986.1	O_Had_for_1301	Mygalomorphae	Atracidae	Hadronyche formidabilis	omegaHexatoxin	9
SNX37127.1	O_Had_for_1302	Mygalomorphae	Atracidae	Hadronyche formidabilis	omegaHexatoxin	9
SNX33685.1	O_Had_for_1303	Mygalomorphae	Atracidae	Hadronyche formidabilis	omegaHexatoxin	9
SNX33164.1	O_Had_for_1304	Mygalomorphae	Atracidae	Hadronyche formidabilis	omegaHexatoxin	9
SNX36452.1	O_Had_for_1305	Mygalomorphae	Atracidae	Hadronyche formidabilis	omegaHexatoxin	9
SNX36584.1	O_Had_for_1306	Mygalomorphae	Atracidae	Hadronyche formidabilis	omegaHexatoxin	9
SNX35788.1	O_Had_for_1307	Mygalomorphae	Atracidae	Hadronyche formidabilis	omegaHexatoxin	9
SNX36042.1	O_Had_for_1308	Mygalomorphae	Atracidae	Hadronyche formidabilis	omegaHexatoxin	9
SNX32744.1	O_Had_for_1309	Mygalomorphae	Atracidae	Hadronyche formidabilis	omegaHexatoxin	9
SNX36083.1	O_Had_for_1310	Mygalomorphae	Atracidae	Hadronyche formidabilis	omegaHexatoxin	9
SNX35133.1	O_Had_for_1311	Mygalomorphae	Atracidae	Hadronyche formidabilis	omegaHexatoxin	9
SNX36861.1	O_Had_for_1312	Mygalomorphae	Atracidae	Hadronyche formidabilis	omegaHexatoxin	9
SNX35774.1	O_Had_for_1313	Mygalomorphae	Atracidae	Hadronyche formidabilis	omegaHexatoxin	9
SNX33536.1	O_Had_for_1314	Mygalomorphae	Atracidae	Hadronyche formidabilis	omegaHexatoxin	9
SNX33714.1	O_Had_for_1315	Mygalomorphae	Atracidae	Hadronyche formidabilis	omegaHexatoxin	9
SNX33013.1	O_Had_for_1316	Mygalomorphae	Atracidae	Hadronyche formidabilis	omegaHexatoxin	9
SNX35783.1	O_Had_for_1317	Mygalomorphae	Atracidae	Hadronyche formidabilis	omegaHexatoxin	9
SNX35869.1	O_Had_for_1318	Mygalomorphae	Atracidae	Hadronyche formidabilis	omegaHexatoxin	9
SNX36580.1	O_Had_for_1319	Mygalomorphae	Atracidae	Hadronyche formidabilis	omegaHexatoxin	9
SNX35313.1	O_Had_for_1320	Mygalomorphae	Atracidae	Hadronyche formidabilis	omegaHexatoxin	9
SNX35401.1	O_Had_for_1321	Mygalomorphae	Atracidae	Hadronyche formidabilis	omegaHexatoxin	9
SNX33523.1	O_Had_for_1322	Mygalomorphae	Atracidae	Hadronyche formidabilis	omegaHexatoxin	9
SNX35873.1	O_Had_for_1323	Mygalomorphae	Atracidae	Hadronyche formidabilis	omegaHexatoxin	9
SNX36371.1	O_Had_for_1324	Mygalomorphae	Atracidae	Hadronyche formidabilis	omegaHexatoxin	9
SNX35460.1	O_Had_for_1325	Mygalomorphae	Atracidae	Hadronyche formidabilis	omegaHexatoxin	9
SNX33815.1	O_Had_for_1326	Mygalomorphae	Atracidae	Hadronyche formidabilis	omegaHexatoxin	9
SNX37022.1	O_Had_for_1327	Mygalomorphae	Atracidae	Hadronyche formidabilis	omegaHexatoxin	9
SNX36837.1	O_Had_for_1328	Mygalomorphae	Atracidae	Hadronyche formidabilis	omegaHexatoxin	9
SNX32705.1	O_Had_for_1329	Mygalomorphae	Atracidae	Hadronyche formidabilis	omegaHexatoxin	9
SNX36118.1	O_Had_for_1330	Mygalomorphae	Atracidae	Hadronyche formidabilis	omegaHexatoxin	9
SNX36941.1	O_Had_for_1331	Mygalomorphae	Atracidae	Hadronyche formidabilis	omegaHexatoxin	9
SNX35511.1	O_Had_for_1332	Mygalomorphae	Atracidae	Hadronyche formidabilis	omegaHexatoxin	9
SNX35482.1	O_Had_for_1333	Mygalomorphae	Atracidae	Hadronyche formidabilis	omegaHexatoxin	9
SNX36767.1	O_Had_for_1334	Mygalomorphae	Atracidae	Hadronyche formidabilis	omegaHexatoxin	9
SNX35667.1	O_Had_for_1335	Mygalomorphae	Atracidae	Hadronyche formidabilis	omegaHexatoxin	9
SNX37040.1	O_Had_for_1336	Mygalomorphae	Atracidae	Hadronyche formidabilis	omegaHexatoxin	9
HG001283.1	O_Had_inf_1081	Mygalomorphae	Atracidae	Hadronyche infensa	omega-hexatoxin-Hi1f	9
HG001284.1	O_Had_inf_1082	Mygalomorphae	Atracidae	Hadronyche infensa	omega-hexatoxin-Hi1e	9
HG001286.1	O_Had_inf_1084	Mygalomorphae	Atracidae	Hadronyche infensa	omega-hexatoxin-Hi1d	9
HG001304.1	O_Had_inf_1099	Mygalomorphae	Atracidae	Hadronyche infensa	omega-hexatoxin-Hi1g	9
HG001305.1	O_Had_inf_1100	Mygalomorphae	Atracidae	Hadronyche infensa	omega-hexatoxin-Hi1g	9
HG001306.1	O_Had_inf_1101	Mygalomorphae	Atracidae	Hadronyche infensa	omega-hexatoxin-Hi1g	9
HG001307.1	O_Had_inf_1102	Mygalomorphae	Atracidae	Hadronyche infensa	omega-hexatoxin-Hi1g	9
CDZ18847.1	O_Had_inf_1359	Mygalomorphae	Atracidae	Hadronyche infensa	omegaHexatoxin	9
CDZ18854.1	O_Had_inf_1360	Mygalomorphae	Atracidae	Hadronyche infensa	omegaHexatoxin	9
CDZ18875.1	O_Had_inf_1361	Mygalomorphae	Atracidae	Hadronyche infensa	omegaHexatoxin	9
CDZ18880.1	O_Had_inf_1362	Mygalomorphae	Atracidae	Hadronyche infensa	omegaHexatoxin	9
CDZ18886.1	O_Had_inf_1363	Mygalomorphae	Atracidae	Hadronyche infensa	omegaHexatoxin	9
CDZ18892.1	O_Had_inf_1364	Mygalomorphae	Atracidae	Hadronyche infensa	omegaHexatoxin	9
CDZ18895.1	O_Had_inf_1365	Mygalomorphae	Atracidae	Hadronyche infensa	omegaHexatoxin	9
CDZ18896.1	O_Had_inf_1366	Mygalomorphae	Atracidae	Hadronyche infensa	omegaHexatoxin	9
CDZ18898.1	O_Had_inf_1367	Mygalomorphae	Atracidae	Hadronyche infensa	omegaHexatoxin	9
CDZ18900.1	O_Had_inf_1368	Mygalomorphae	Atracidae	Hadronyche infensa	omegaHexatoxin	9
CDZ18901.1	O_Had_inf_1369	Mygalomorphae	Atracidae	Hadronyche infensa	omegaHexatoxin	9
HG001285.1	O_Had_ven_1083	Mygalomorphae	Atracidae	Hadronyche venenata	omega-hexatoxin-Hvn1a	9
HG001287.1	O_Had_ven_1085	Mygalomorphae	Atracidae	Hadronyche venenata	omega-hexatoxin-Hvn1b	9
HG001288.1	O_Had_ven_1086	Mygalomorphae	Atracidae	Hadronyche venenata	omega-hexatoxin-Hvn1b	9
HG001289.1	O_Had_ven_1087	Mygalomorphae	Atracidae	Hadronyche venenata	omega-hexatoxin-Hvn1b	9
HG001290.1	O_Had_ven_1088	Mygalomorphae	Atracidae	Hadronyche venenata	omega-hexatoxin-Hvn1b	9
HG001291.1	O_Had_ven_1089	Mygalomorphae	Atracidae	Hadronyche venenata	omega-hexatoxin-Hvn1b	9
HG001292.1	O_Had_ven_1090	Mygalomorphae	Atracidae	Hadronyche venenata	omega-hexatoxin-Hvn1b	9
HG001293.1	OK_Atr_rob_1091	Mygalomorphae	Atracidae	Atrax robustus	Omega/Kappa-hexatoxin-Ar1g	9
HG001294.1	OK_Atr_rob_1092	Mygalomorphae	Atracidae	Atrax robustus	Omega/Kappa-hexatoxin-Ar1g	9
HG001295.1	OK_Atr_rob_1093	Mygalomorphae	Atracidae	Atrax robustus	Omega/Kappa-hexatoxin-Ar1g	9
HG001296.1	OK_Atr_rob_1094	Mygalomorphae	Atracidae	Atrax robustus	Omega/Kappa-hexatoxin-Ar1g	9
HG001298.1	OK_Had_ver_1095	Mygalomorphae	Atracidae	Hadronyche versuta	Omega/Kappa-hexatoxin-Hv1g	9
HG001301.1	OK_Had_ver_1096	Mygalomorphae	Atracidae	Hadronyche versuta	Omega/Kappa-hexatoxin-Hv1g	9
HG001302.1	OK_Had_ver_1097	Mygalomorphae	Atracidae	Hadronyche versuta	Omega/Kappa-hexatoxin-Hv1g	9
HG001303.1	OK_Had_ver_1098	Mygalomorphae	Atracidae	Hadronyche versuta	Omega/Kappa-hexatoxin-Hv1g	9
HG001308.1	OK_Had_ver_1103	Mygalomorphae	Atracidae	Hadronyche versuta	Omega/Kappa-hexatoxin-Hv1h	9
HG001309.1	OK_Had_ver_1104	Mygalomorphae	Atracidae	Hadronyche versuta	Omega/Kappa-hexatoxin-Hv1g	9
HAHG01000069.1	U_Had_for_650	Mygalomorphae	Atracidae	Hadronyche formidabilis	U	9
HAHG01000281.1	U_Had_for_742	Mygalomorphae	Atracidae	Hadronyche formidabilis	U	9
HACE01000110.1	U_Had_inf_1393	Mygalomorphae	Atracidae	Hadronyche infensa	U	9
CDZ18815.1	O_Had_inf_1356	Mygalomorphae	Atracidae	Hadronyche infensa	omegaHexatoxin	10
AF329444.1	O2_Atr_ill_56	Mygalomorphae	Atracidae	Atrax sp. Illawarra	omega-atracotoxin-As2a	10
AF329445.1	O2_Atr_ill_57	Mygalomorphae	Atracidae	Atrax sp. Illawarra	omega-atracotoxin-As2b	10
HAHJ01000481.1	O2_Had_cer_1004	Mygalomorphae	Atracidae	Hadronyche cerberea	omega-Hexatoxin-Hc2c	10
HAHJ01000576.1	O2_Had_cer_1035	Mygalomorphae	Atracidae	Hadronyche cerberea	omega-Hexatoxin-Hc2c	10
HAHJ01000672.1	O2_Had_cer_1066	Mygalomorphae	Atracidae	Hadronyche cerberea	omega-Hexatoxin-Hc2a	10
HAHJ01000696.1	O2_Had_cer_1076	Mygalomorphae	Atracidae	Hadronyche cerberea	omega-Hexatoxin-Hc2a	10
HAHJ01000698.1	O2_Had_cer_1077	Mygalomorphae	Atracidae	Hadronyche cerberea	omega-Hexatoxin-Hc2e	10
SNX36483.1	O2_Had_cer_1339	Mygalomorphae	Atracidae	Hadronyche cerberea	omegaHexatoxin	10
SNX33605.1	O2_Had_cer_1341	Mygalomorphae	Atracidae	Hadronyche cerberea	omegaHexatoxin	10
SNX36889.1	O2_Had_cer_1342	Mygalomorphae	Atracidae	Hadronyche cerberea	omegaHexatoxin	10
SNX37020.1	O2_Had_cer_1347	Mygalomorphae	Atracidae	Hadronyche cerberea	omegaHexatoxin	10
SNX36210.1	O2_Had_cer_1350	Mygalomorphae	Atracidae	Hadronyche cerberea	omegaHexatoxin	10
SNX34712.1	O2_Had_cer_1352	Mygalomorphae	Atracidae	Hadronyche cerberea	omegaHexatoxin	10
SNX36217.1	O2_Had_cer_1353	Mygalomorphae	Atracidae	Hadronyche cerberea	omegaHexatoxin	10
SNX32679.1	O2_Had_for_1343	Mygalomorphae	Atracidae	Hadronyche formidabilis	omegaHexatoxin	10
SNX36851.1	O2_Had_for_1344	Mygalomorphae	Atracidae	Hadronyche formidabilis	omegaHexatoxin	10
SNX34934.1	O2_Had_for_1345	Mygalomorphae	Atracidae	Hadronyche formidabilis	omegaHexatoxin	10
SNX36731.1	O2_Had_for_1346	Mygalomorphae	Atracidae	Hadronyche formidabilis	omegaHexatoxin	10
CDZ18787.1	O2_Had_inf_1354	Mygalomorphae	Atracidae	Hadronyche infensa	omegaHexatoxin	10
CDZ18804.1	O2_Had_inf_1355	Mygalomorphae	Atracidae	Hadronyche infensa	omegaHexatoxin	10
CDZ18831.1	O2_Had_inf_1358	Mygalomorphae	Atracidae	Hadronyche infensa	omegaHexatoxin	10
AF329442.1	O2_Had_inf_54	Mygalomorphae	Atracidae	Hadronyche infensa	omega-atracotoxin-Hi2b	10
AF329443.1	O2_Had_inf_55	Mygalomorphae	Atracidae	Hadronyche infensa	omega-atracotoxin-Hi2a	10
HAHJ01000113.1	U_Had_cer_1406	Mygalomorphae	Atracidae	Hadronyche cerberea	U	10
HAHJ01000709.1	D_Had_cer_1080	Mygalomorphae	Atracidae	Hadronyche cerberea	delta-Hexatoxin-Hc1c	13
SNX35039.1	D_Had_cer_1277	Mygalomorphae	Atracidae	Hadronyche cerberea	delta-Hexatoxin	13
SNX36595.1	D_Had_cer_1282	Mygalomorphae	Atracidae	Hadronyche cerberea	delta-Hexatoxin	13
SNX36786.1	D_Had_cer_1284	Mygalomorphae	Atracidae	Hadronyche cerberea	delta-Hexatoxin	13
SNX37019.1	D_Had_for_1267	Mygalomorphae	Atracidae	Hadronyche formidabilis	delta-Hexatoxin	13
SNX35956.1	D_Had_for_1268	Mygalomorphae	Atracidae	Hadronyche formidabilis	delta-Hexatoxin	13
SNX36944.1	D_Had_for_1269	Mygalomorphae	Atracidae	Hadronyche formidabilis	delta-Hexatoxin	13
SNX37105.1	D_Had_for_1270	Mygalomorphae	Atracidae	Hadronyche formidabilis	delta-Hexatoxin	13
SNX37083.1	D_Had_for_1271	Mygalomorphae	Atracidae	Hadronyche formidabilis	delta-Hexatoxin	13
SNX33267.1	D_Had_for_1273	Mygalomorphae	Atracidae	Hadronyche formidabilis	delta-Hexatoxin	13
SNX32809.1	D_Had_for_1274	Mygalomorphae	Atracidae	Hadronyche formidabilis	delta-Hexatoxin	13
SNX35714.1	D_Had_for_1275	Mygalomorphae	Atracidae	Hadronyche formidabilis	delta-Hexatoxin	13
SNX36218.1	D_Had_for_1276	Mygalomorphae	Atracidae	Hadronyche formidabilis	delta-Hexatoxin	13
SNX33027.1	D_Had_for_1278	Mygalomorphae	Atracidae	Hadronyche formidabilis	delta-Hexatoxin	13
SNX34767.1	D_Had_for_1279	Mygalomorphae	Atracidae	Hadronyche formidabilis	delta-Hexatoxin	13
SNX34782.1	D_Had_for_1280	Mygalomorphae	Atracidae	Hadronyche formidabilis	delta-Hexatoxin	13
SNX36206.1	D_Had_for_1281	Mygalomorphae	Atracidae	Hadronyche formidabilis	delta-Hexatoxin	13
CDZ18785.1	D_Had_inf_1285	Mygalomorphae	Atracidae	Hadronyche infensa	delta-Hexatoxin	13
CDZ18821.1	D_Had_inf_1286	Mygalomorphae	Atracidae	Hadronyche infensa	delta-Hexatoxin	13
SNX35638.1	U_Had_for_1272	Mygalomorphae	Atracidae	Hadronyche formidabilis	U27	13
HAHG01000318.1	U_Had_for_758	Mygalomorphae	Atracidae	Hadronyche formidabilis	U	13
HAHJ01000494.1	U_Had_cer_1006	Mygalomorphae	Atracidae	Hadronyche cerberea	U	14
HAHJ01000517.1	U_Had_cer_1014	Mygalomorphae	Atracidae	Hadronyche cerberea	U	14
HAHJ01000529.1	U_Had_cer_1017	Mygalomorphae	Atracidae	Hadronyche cerberea	U	14
HAHJ01000595.1	U_Had_cer_1043	Mygalomorphae	Atracidae	Hadronyche cerberea	U	14
HAHJ01000681.1	U_Had_cer_1070	Mygalomorphae	Atracidae	Hadronyche cerberea	U	14
HAHJ01000034.1	U_Had_cer_870	Mygalomorphae	Atracidae	Hadronyche cerberea	U	14
HAHJ01000089.1	U_Had_cer_892	Mygalomorphae	Atracidae	Hadronyche cerberea	U	14
HAHJ01000128.1	U_Had_cer_910	Mygalomorphae	Atracidae	Hadronyche cerberea	U	14
HAHJ01000204.1	U_Had_cer_932	Mygalomorphae	Atracidae	Hadronyche cerberea	U	14
HAHJ01000353.1	U_Had_cer_964	Mygalomorphae	Atracidae	Hadronyche cerberea	U	14
HAHJ01000385.1	U_Had_cer_974	Mygalomorphae	Atracidae	Hadronyche cerberea	U	14
HAHG01000010.1	U_Had_for_610	Mygalomorphae	Atracidae	Hadronyche formidabilis	U	14
HAHG01000011.1	U_Had_for_611	Mygalomorphae	Atracidae	Hadronyche formidabilis	U	14
HAHG01000015.1	U_Had_for_614	Mygalomorphae	Atracidae	Hadronyche formidabilis	U	14
HAHG01000036.1	U_Had_for_627	Mygalomorphae	Atracidae	Hadronyche formidabilis	U	14
HAHG01000061.1	U_Had_for_644	Mygalomorphae	Atracidae	Hadronyche formidabilis	U	14
HAHG01000064.1	U_Had_for_646	Mygalomorphae	Atracidae	Hadronyche formidabilis	U	14
HAHG01000066.1	U_Had_for_648	Mygalomorphae	Atracidae	Hadronyche formidabilis	U	14
HAHG01000073.1	U_Had_for_653	Mygalomorphae	Atracidae	Hadronyche formidabilis	U	14
HAHG01000145.1	U_Had_for_681	Mygalomorphae	Atracidae	Hadronyche formidabilis	U	14
HAHG01000146.1	U_Had_for_682	Mygalomorphae	Atracidae	Hadronyche formidabilis	U	14
HAHG01000153.1	U_Had_for_687	Mygalomorphae	Atracidae	Hadronyche formidabilis	U	14
HAHG01000163.1	U_Had_for_690	Mygalomorphae	Atracidae	Hadronyche formidabilis	U	14
HAHG01000173.1	U_Had_for_696	Mygalomorphae	Atracidae	Hadronyche formidabilis	U	14
HAHG01000193.1	U_Had_for_703	Mygalomorphae	Atracidae	Hadronyche formidabilis	U	14
HAHG01000200.1	U_Had_for_705	Mygalomorphae	Atracidae	Hadronyche formidabilis	U	14
HAHG01000219.1	U_Had_for_712	Mygalomorphae	Atracidae	Hadronyche formidabilis	U	14
HAHG01000238.1	U_Had_for_720	Mygalomorphae	Atracidae	Hadronyche formidabilis	U	14
HAHG01000263.1	U_Had_for_732	Mygalomorphae	Atracidae	Hadronyche formidabilis	U	14
HAHG01000279.1	U_Had_for_740	Mygalomorphae	Atracidae	Hadronyche formidabilis	U	14
HAHG01000283.1	U_Had_for_743	Mygalomorphae	Atracidae	Hadronyche formidabilis	U	14
HAHG01000286.1	U_Had_for_745	Mygalomorphae	Atracidae	Hadronyche formidabilis	U	14
HAHG01000325.1	U_Had_for_761	Mygalomorphae	Atracidae	Hadronyche formidabilis	U	14
HAHG01000337.1	U_Had_for_765	Mygalomorphae	Atracidae	Hadronyche formidabilis	U	14
HAHG01000366.1	U_Had_for_776	Mygalomorphae	Atracidae	Hadronyche formidabilis	U	14
HAHG01000367.1	U_Had_for_777	Mygalomorphae	Atracidae	Hadronyche formidabilis	U	14
HAHG01000369.1	U_Had_for_778	Mygalomorphae	Atracidae	Hadronyche formidabilis	U	14
HAHG01000416.1	U_Had_for_793	Mygalomorphae	Atracidae	Hadronyche formidabilis	U	14
HAHG01000487.1	U_Had_for_806	Mygalomorphae	Atracidae	Hadronyche formidabilis	U	14
HAHG01000499.1	U_Had_for_811	Mygalomorphae	Atracidae	Hadronyche formidabilis	U	14
HAHG01000502.1	U_Had_for_813	Mygalomorphae	Atracidae	Hadronyche formidabilis	U	14
HAHG01000511.1	U_Had_for_817	Mygalomorphae	Atracidae	Hadronyche formidabilis	U	14
HAHG01000530.1	U_Had_for_823	Mygalomorphae	Atracidae	Hadronyche formidabilis	U	14
HAHG01000534.1	U_Had_for_826	Mygalomorphae	Atracidae	Hadronyche formidabilis	U	14
HAHG01000536.1	U_Had_for_827	Mygalomorphae	Atracidae	Hadronyche formidabilis	U	14
HAHG01000565.1	U_Had_for_835	Mygalomorphae	Atracidae	Hadronyche formidabilis	U	14
HAHG01000576.1	U_Had_for_839	Mygalomorphae	Atracidae	Hadronyche formidabilis	U	14
HACE01000018.1	U_Had_inf_563	Mygalomorphae	Atracidae	Hadronyche infensa	U9-hexatoxin-Hi1a	14
SNX37060.1	U_Had_for_1246	Mygalomorphae	Atracidae	Hadronyche formidabilis	U11	16
HAHJ01000476.1	U_Had_cer_1001	Mygalomorphae	Atracidae	Hadronyche cerberea	U	17
HAHJ01000531.1	U_Had_cer_1019	Mygalomorphae	Atracidae	Hadronyche cerberea	U	17
HAHJ01000591.1	U_Had_cer_1041	Mygalomorphae	Atracidae	Hadronyche cerberea	U	17
HAHJ01000670.1	U_Had_cer_1064	Mygalomorphae	Atracidae	Hadronyche cerberea	U	17
HAHJ01000686.1	U_Had_cer_1073	Mygalomorphae	Atracidae	Hadronyche cerberea	U	17
HAHJ01000063.1	U_Had_cer_881	Mygalomorphae	Atracidae	Hadronyche cerberea	U	17
HAHJ01000066.1	U_Had_cer_882	Mygalomorphae	Atracidae	Hadronyche cerberea	U	17
HAHJ01000390.1	U_Had_cer_977	Mygalomorphae	Atracidae	Hadronyche cerberea	U	17
HAHJ01000418.1	U_Had_cer_986	Mygalomorphae	Atracidae	Hadronyche cerberea	U	17
HAHG01000024.1	U_Had_for_620	Mygalomorphae	Atracidae	Hadronyche formidabilis	U	17
HAHG01000041.1	U_Had_for_632	Mygalomorphae	Atracidae	Hadronyche formidabilis	U	17
HAHG01000065.1	U_Had_for_647	Mygalomorphae	Atracidae	Hadronyche formidabilis	U	17
HAHG01000105.1	U_Had_for_667	Mygalomorphae	Atracidae	Hadronyche formidabilis	U	17
HAHG01000118.1	U_Had_for_674	Mygalomorphae	Atracidae	Hadronyche formidabilis	U	17
HAHG01000225.1	U_Had_for_715	Mygalomorphae	Atracidae	Hadronyche formidabilis	U	17
HAHG01000230.1	U_Had_for_717	Mygalomorphae	Atracidae	Hadronyche formidabilis	U	17
HAHG01000244.1	U_Had_for_724	Mygalomorphae	Atracidae	Hadronyche formidabilis	U	17
HAHG01000246.1	U_Had_for_725	Mygalomorphae	Atracidae	Hadronyche formidabilis	U	17
HACE01000016.1	U_Had_inf_562	Mygalomorphae	Atracidae	Hadronyche infensa	U12-hexatoxin-Hi1a	17
HACE01000022.1	U_Had_inf_565	Mygalomorphae	Atracidae	Hadronyche infensa	U12-hexatoxin-Hi1b	17
HACE01000025.1	U_Had_inf_568	Mygalomorphae	Atracidae	Hadronyche infensa	U12-hexatoxin-Hi1b	17
HACE01000050.1	U_Had_inf_578	Mygalomorphae	Atracidae	Hadronyche infensa	U12-hexatoxin-Hi1b	17
SNX36302.1	U_Had_cer_1213	Mygalomorphae	Atracidae	Hadronyche cerberea	U30	19
SNX37228.1	U_Had_cer_1257	Mygalomorphae	Atracidae	Hadronyche cerberea	U30	19
SNX37428.1	U_Had_cer_1263	Mygalomorphae	Atracidae	Hadronyche cerberea	U30	19
HAHJ01000699.1	U_Had_cer_1409	Mygalomorphae	Atracidae	Hadronyche cerberea	U	19
SNX33401.1	U_Had_for_1122	Mygalomorphae	Atracidae	Hadronyche formidabilis	U23	19
SNX33753.1	U_Had_for_1128	Mygalomorphae	Atracidae	Hadronyche formidabilis	U23	19
SNX34537.1	U_Had_for_1152	Mygalomorphae	Atracidae	Hadronyche formidabilis	U23	19
SNX34574.1	U_Had_for_1153	Mygalomorphae	Atracidae	Hadronyche formidabilis	U23	19
SNX36818.1	U_Had_for_1235	Mygalomorphae	Atracidae	Hadronyche formidabilis	U23	19
HAHG01000031.1	U_Had_for_1396	Mygalomorphae	Atracidae	Hadronyche formidabilis	U	19
HAHG01000107.1	U_Had_for_1399	Mygalomorphae	Atracidae	Hadronyche formidabilis	U	19
HAHG01000156.1	U_Had_for_1401	Mygalomorphae	Atracidae	Hadronyche formidabilis	U	19
HAHG01000195.1	U_Had_for_1403	Mygalomorphae	Atracidae	Hadronyche formidabilis	U	19
HAHG01000518.1	U_Had_for_1404	Mygalomorphae	Atracidae	Hadronyche formidabilis	U	19
HACE01000090.1	U_Had_inf_1386	Mygalomorphae	Atracidae	Hadronyche infensa	U	19
HACE01000105.1	U_Had_inf_1390	Mygalomorphae	Atracidae	Hadronyche infensa	U	19
HAHJ01000420.1	U_Had_inf_1407	Mygalomorphae	Atracidae	Hadronyche cerberea	U	19
HAHJ01000662.1	U_Had_cer_1061	Mygalomorphae	Atracidae	Hadronyche cerberea	U	20
HAHJ01000685.1	U_Had_cer_1072	Mygalomorphae	Atracidae	Hadronyche cerberea	U	20
SNX37504.1	U_Had_cer_1266	Mygalomorphae	Atracidae	Hadronyche cerberea	U9	20
HAHJ01000614.1	U_Had_cer_1408	Mygalomorphae	Atracidae	Hadronyche cerberea	U	20
HAHJ01000092.1	U_Had_cer_894	Mygalomorphae	Atracidae	Hadronyche cerberea	U	20
HAHJ01000130.1	U_Had_cer_912	Mygalomorphae	Atracidae	Hadronyche cerberea	U	20
HAHJ01000335.1	U_Had_cer_958	Mygalomorphae	Atracidae	Hadronyche cerberea	U	20
HAHJ01000343.1	U_Had_cer_962	Mygalomorphae	Atracidae	Hadronyche cerberea	U	20
HAHJ01000388.1	U_Had_cer_976	Mygalomorphae	Atracidae	Hadronyche cerberea	U	20
HAHJ01000397.1	U_Had_cer_980	Mygalomorphae	Atracidae	Hadronyche cerberea	U	20
HAHJ01000454.1	U_Had_cer_993	Mygalomorphae	Atracidae	Hadronyche cerberea	U	20
HAHG01000012.1	U_Had_for_612	Mygalomorphae	Atracidae	Hadronyche formidabilis	U	20
HAHG01000035.1	U_Had_for_626	Mygalomorphae	Atracidae	Hadronyche formidabilis	U	20
HAHG01000038.1	U_Had_for_629	Mygalomorphae	Atracidae	Hadronyche formidabilis	U	20
HAHG01000126.1	U_Had_for_676	Mygalomorphae	Atracidae	Hadronyche formidabilis	U	20
HAHG01000180.1	U_Had_for_698	Mygalomorphae	Atracidae	Hadronyche formidabilis	U	20
HAHG01000205.1	U_Had_for_707	Mygalomorphae	Atracidae	Hadronyche formidabilis	U	20
HAHG01000215.1	U_Had_for_710	Mygalomorphae	Atracidae	Hadronyche formidabilis	U	20
HAHG01000247.1	U_Had_for_726	Mygalomorphae	Atracidae	Hadronyche formidabilis	U	20
HAHG01000294.1	U_Had_for_750	Mygalomorphae	Atracidae	Hadronyche formidabilis	U	20
HAHG01000360.1	U_Had_for_774	Mygalomorphae	Atracidae	Hadronyche formidabilis	U	20
HAHG01000377.1	U_Had_for_783	Mygalomorphae	Atracidae	Hadronyche formidabilis	U	20
HAHG01000470.1	U_Had_for_802	Mygalomorphae	Atracidae	Hadronyche formidabilis	U	20
HACE01000028.1	U_Had_inf_1372	Mygalomorphae	Atracidae	Hadronyche infensa	U18	20
HACE01000109.1	U_Had_inf_1392	Mygalomorphae	Atracidae	Hadronyche infensa	U	20
HACE01000119.1	U_Had_inf_1394	Mygalomorphae	Atracidae	Hadronyche infensa	U	20
HACE01000006.1	U_Had_inf_557	Mygalomorphae	Atracidae	Hadronyche infensa	U15-hexatoxin-Hi1a	20
HACE01000009.1	U_Had_inf_558	Mygalomorphae	Atracidae	Hadronyche infensa	U15-hexatoxin-Hi1a	20
HACE01000013.1	U_Had_inf_560	Mygalomorphae	Atracidae	Hadronyche infensa	U15-hexatoxin-Hi1a	20
HAHJ01000563.1	U_Had_cer_1031	Mygalomorphae	Atracidae	Hadronyche cerberea	U	23
HAHJ01000186.1	U_Had_cer_927	Mygalomorphae	Atracidae	Hadronyche cerberea	U	23
HACE01000062.1	U_Had_inf_1378	Mygalomorphae	Atracidae	Hadronyche infensa	U	23
HACE01000015.1	U_Had_inf_561	Mygalomorphae	Atracidae	Hadronyche infensa	U18-hexatoxin-Hi1b	23
HACE01000079.1	U_Had_inf_592	Mygalomorphae	Atracidae	Hadronyche infensa	U18-hexatoxin-Hi1b	23
HACE01000088.1	U_Had_inf_594	Mygalomorphae	Atracidae	Hadronyche infensa	U18-hexatoxin-Hi1a	23
HAHJ01000638.1	U_Had_cer_1055	Mygalomorphae	Atracidae	Hadronyche cerberea	U	24
HAHJ01000181.1	U_Had_cer_926	Mygalomorphae	Atracidae	Hadronyche cerberea	U	24
HAHJ01000406.1	U_Had_cer_982	Mygalomorphae	Atracidae	Hadronyche cerberea	U	24
HAHG01000287.1	U_Had_for_746	Mygalomorphae	Atracidae	Hadronyche formidabilis	U	24
HAHG01000433.1	U_Had_for_794	Mygalomorphae	Atracidae	Hadronyche formidabilis	U	24
HACE01000023.1	U_Had_inf_566	Mygalomorphae	Atracidae	Hadronyche infensa	U19-hexatoxin	24
HACE01000045.1	U_Had_inf_575	Mygalomorphae	Atracidae	Hadronyche infensa	U19-hexatoxin	24
HACE01000067.1	U_Had_inf_586	Mygalomorphae	Atracidae	Hadronyche infensa	U19-hexatoxin	24
HAHJ01000521.1	U_Had_cer_1016	Mygalomorphae	Atracidae	Hadronyche cerberea	U	26
HAHJ01000538.1	U_Had_cer_1023	Mygalomorphae	Atracidae	Hadronyche cerberea	U	26
HAHJ01000541.1	U_Had_cer_1024	Mygalomorphae	Atracidae	Hadronyche cerberea	U	26
HAHJ01000564.1	U_Had_cer_1032	Mygalomorphae	Atracidae	Hadronyche cerberea	U	26
HAHJ01000570.1	U_Had_cer_1033	Mygalomorphae	Atracidae	Hadronyche cerberea	U	26
HAHJ01000634.1	U_Had_cer_1053	Mygalomorphae	Atracidae	Hadronyche cerberea	U	26
HAHJ01000646.1	U_Had_cer_1056	Mygalomorphae	Atracidae	Hadronyche cerberea	U	26
HAHJ01000684.1	U_Had_cer_1071	Mygalomorphae	Atracidae	Hadronyche cerberea	U	26
SNX33012.1	U_Had_cer_1115	Mygalomorphae	Atracidae	Hadronyche cerberea	U20	26
SNX33098.1	U_Had_cer_1118	Mygalomorphae	Atracidae	Hadronyche cerberea	U20	26
SNX33332.1	U_Had_cer_1120	Mygalomorphae	Atracidae	Hadronyche cerberea	U20	26
SNX34215.1	U_Had_cer_1140	Mygalomorphae	Atracidae	Hadronyche cerberea	U20	26
SNX34510.1	U_Had_cer_1151	Mygalomorphae	Atracidae	Hadronyche cerberea	U20	26
SNX35259.1	U_Had_cer_1163	Mygalomorphae	Atracidae	Hadronyche cerberea	U20	26
SNX35285.1	U_Had_cer_1166	Mygalomorphae	Atracidae	Hadronyche cerberea	U20	26
SNX35291.1	U_Had_cer_1168	Mygalomorphae	Atracidae	Hadronyche cerberea	U20	26
SNX35641.1	U_Had_cer_1180	Mygalomorphae	Atracidae	Hadronyche cerberea	U20	26
SNX35815.1	U_Had_cer_1190	Mygalomorphae	Atracidae	Hadronyche cerberea	U10	26
SNX36006.1	U_Had_cer_1198	Mygalomorphae	Atracidae	Hadronyche cerberea	U20	26
SNX36036.1	U_Had_cer_1200	Mygalomorphae	Atracidae	Hadronyche cerberea	U20	26
SNX36410.1	U_Had_cer_1218	Mygalomorphae	Atracidae	Hadronyche cerberea	U20	26
SNX36506.1	U_Had_cer_1222	Mygalomorphae	Atracidae	Hadronyche cerberea	U20	26
SNX36726.1	U_Had_cer_1231	Mygalomorphae	Atracidae	Hadronyche cerberea	U20	26
SNX36736.1	U_Had_cer_1232	Mygalomorphae	Atracidae	Hadronyche cerberea	U20	26
SNX36789.1	U_Had_cer_1234	Mygalomorphae	Atracidae	Hadronyche cerberea	U20	26
SNX36901.1	U_Had_cer_1241	Mygalomorphae	Atracidae	Hadronyche cerberea	U20	26
SNX36969.1	U_Had_cer_1245	Mygalomorphae	Atracidae	Hadronyche cerberea	U20	26
SNX37437.1	U_Had_cer_1264	Mygalomorphae	Atracidae	Hadronyche cerberea	U20	26
HAHJ01000024.1	U_Had_cer_862	Mygalomorphae	Atracidae	Hadronyche cerberea	U	26
HAHJ01000053.1	U_Had_cer_875	Mygalomorphae	Atracidae	Hadronyche cerberea	U	26
HAHJ01000056.1	U_Had_cer_876	Mygalomorphae	Atracidae	Hadronyche cerberea	U	26
HAHJ01000059.1	U_Had_cer_878	Mygalomorphae	Atracidae	Hadronyche cerberea	U	26
HAHJ01000060.1	U_Had_cer_879	Mygalomorphae	Atracidae	Hadronyche cerberea	U	26
HAHJ01000085.1	U_Had_cer_891	Mygalomorphae	Atracidae	Hadronyche cerberea	U	26
HAHJ01000124.1	U_Had_cer_909	Mygalomorphae	Atracidae	Hadronyche cerberea	U	26
HAHJ01000177.1	U_Had_cer_925	Mygalomorphae	Atracidae	Hadronyche cerberea	U	26
HAHJ01000423.1	U_Had_cer_987	Mygalomorphae	Atracidae	Hadronyche cerberea	U	26
HAHJ01000467.1	U_Had_cer_996	Mygalomorphae	Atracidae	Hadronyche cerberea	U	26
SNX33451.1	U_Had_for_1123	Mygalomorphae	Atracidae	Hadronyche formidabilis	U13	26
SNX33593.1	U_Had_for_1125	Mygalomorphae	Atracidae	Hadronyche formidabilis	U13	26
SNX33800.1	U_Had_for_1129	Mygalomorphae	Atracidae	Hadronyche formidabilis	U13	26
SNX33808.1	U_Had_for_1131	Mygalomorphae	Atracidae	Hadronyche formidabilis	U13	26
SNX33895.1	U_Had_for_1134	Mygalomorphae	Atracidae	Hadronyche formidabilis	U13	26
SNX33941.1	U_Had_for_1135	Mygalomorphae	Atracidae	Hadronyche formidabilis	U13	26
SNX34337.1	U_Had_for_1146	Mygalomorphae	Atracidae	Hadronyche formidabilis	U13	26
SNX34442.1	U_Had_for_1149	Mygalomorphae	Atracidae	Hadronyche formidabilis	U13	26
SNX35187.1	U_Had_for_1162	Mygalomorphae	Atracidae	Hadronyche formidabilis	U13	26
SNX36873.1	U_Had_for_1239	Mygalomorphae	Atracidae	Hadronyche formidabilis	U13	26
HAHG01000001.1	U_Had_for_603	Mygalomorphae	Atracidae	Hadronyche formidabilis	U	26
HAHG01000007.1	U_Had_for_607	Mygalomorphae	Atracidae	Hadronyche formidabilis	U	26
HAHG01000018.1	U_Had_for_616	Mygalomorphae	Atracidae	Hadronyche formidabilis	U	26
HAHG01000022.1	U_Had_for_619	Mygalomorphae	Atracidae	Hadronyche formidabilis	U	26
HAHG01000026.1	U_Had_for_622	Mygalomorphae	Atracidae	Hadronyche formidabilis	U	26
HAHG01000048.1	U_Had_for_635	Mygalomorphae	Atracidae	Hadronyche formidabilis	U	26
HAHG01000067.1	U_Had_for_649	Mygalomorphae	Atracidae	Hadronyche formidabilis	U	26
HAHG01000117.1	U_Had_for_673	Mygalomorphae	Atracidae	Hadronyche formidabilis	U	26
HAHG01000124.1	U_Had_for_675	Mygalomorphae	Atracidae	Hadronyche formidabilis	U	26
HAHG01000154.1	U_Had_for_688	Mygalomorphae	Atracidae	Hadronyche formidabilis	U	26
HAHG01000166.1	U_Had_for_693	Mygalomorphae	Atracidae	Hadronyche formidabilis	U	26
HAHG01000177.1	U_Had_for_697	Mygalomorphae	Atracidae	Hadronyche formidabilis	U	26
HAHG01000228.1	U_Had_for_716	Mygalomorphae	Atracidae	Hadronyche formidabilis	U	26
HAHG01000241.1	U_Had_for_723	Mygalomorphae	Atracidae	Hadronyche formidabilis	U	26
HAHG01000248.1	U_Had_for_727	Mygalomorphae	Atracidae	Hadronyche formidabilis	U	26
HAHG01000271.1	U_Had_for_736	Mygalomorphae	Atracidae	Hadronyche formidabilis	U	26
HAHG01000336.1	U_Had_for_764	Mygalomorphae	Atracidae	Hadronyche formidabilis	U	26
HAHG01000342.1	U_Had_for_767	Mygalomorphae	Atracidae	Hadronyche formidabilis	U	26
HAHG01000371.1	U_Had_for_780	Mygalomorphae	Atracidae	Hadronyche formidabilis	U	26
HAHG01000372.1	U_Had_for_781	Mygalomorphae	Atracidae	Hadronyche formidabilis	U	26
HAHG01000388.1	U_Had_for_787	Mygalomorphae	Atracidae	Hadronyche formidabilis	U	26
HAHG01000539.1	U_Had_for_829	Mygalomorphae	Atracidae	Hadronyche formidabilis	U	26
HAHG01000574.1	U_Had_for_837	Mygalomorphae	Atracidae	Hadronyche formidabilis	U	26
HAHG01000597.1	U_Had_for_847	Mygalomorphae	Atracidae	Hadronyche formidabilis	U	26
Phoneutria_nigriventer_female_H_IBSP_221739_clean_trinity_Trinity_TRINITY_DN2070_c0_g1_i1	Pho_nig_859	Araneomorphae	Ctenidae	Phoneutria nigriventer	Ctenitoxin	34
Phoneutria_nigriventer_female_I_IBSP_221740_clean_trinity_Trinity_TRINITY_DN1890_c0_g1_i1	Pho_nig_892	Araneomorphae	Ctenidae	Phoneutria nigriventer	Ctenitoxin	34
Phoneutria_nigriventer_female_J_IBSP_221741_clean_trinity_Trinity_TRINITY_DN228_c0_g1_i1	Pho_nig_915	Araneomorphae	Ctenidae	Phoneutria nigriventer	Ctenitoxin	34
Phoneutria_nigriventer_male_A_IBSP_214012_clean_trinity_Trinity_TRINITY_DN195_c0_g1_i2	Pho_nig_951	Araneomorphae	Ctenidae	Phoneutria nigriventer	Ctenitoxin	34
Phoneutria_nigriventer_male_C_IBSP_214014_clean_trinity_Trinity_TRINITY_DN240_c0_g1_i1	Pho_nig_1022	Araneomorphae	Ctenidae	Phoneutria nigriventer	Ctenitoxin	34
Anahita_punctulata_male_tjc00297_clean_trinity_Trinity_TRINITY_DN7619_c0_g2_i2	Ana_pun_27	Araneomorphae	Ctenidae	Anahita punctulata	Ctenitoxin	34
Ctenus_captiosis_female_tjc00311_clean_trinity_Trinity_TRINITY_DN1131_c0_g1_i2	Cte_cap_87	Araneomorphae	Ctenidae	Ctenus captiosis	Ctenitoxin	34
Ctenus_captiosis_female_tjc00311_clean_trinity_Trinity_TRINITY_DN430_c0_g2_i3	Cte_cap_108	Araneomorphae	Ctenidae	Ctenus captiosis	Ctenitoxin	34
Ctenus_captiosis_male_tjc00303_clean_trinity_Trinity_TRINITY_DN860_c1_g2_i3	Cte_cap_139	Araneomorphae	Ctenidae	Ctenus captiosis	Ctenitoxin	34
Ctenus_exlineae_female_tjc00244_clean_trinity_Trinity_TRINITY_DN2324_c0_g2_i2	Cte_exl_220	Araneomorphae	Ctenidae	Ctenus exlineae	Ctenitoxin	34
Ctenus_exlineae_female_tjc00245_clean_trinity_Trinity_TRINITY_DN674_c0_g6_i1	Cte_exl_257	Araneomorphae	Ctenidae	Ctenus exlineae	Ctenitoxin	34
Ctenus_exlineae_male_tjc00242_clean_trinity_Trinity_TRINITY_DN381_c0_g1_i1	Cte_exl_292	Araneomorphae	Ctenidae	Ctenus exlineae	Ctenitoxin	34
Ctenus_exlineae_male_tjc00242_clean_trinity_Trinity_TRINITY_DN686_c0_g1_i1	Cte_exl_299	Araneomorphae	Ctenidae	Ctenus exlineae	Ctenitoxin	34
Ctenus_hibernalis_male_tjc00148_clean_trinity_Trinity_TRINITY_DN103_c0_g1_i4	Cte_hib_393	Araneomorphae	Ctenidae	Ctenus hibernalis	Ctenitoxin	34
Isoctenus_aff_ordinario_female_G_IBSP_221742_clean_trinity_Trinity_TRINITY_DN3418_c0_g1_i1	Iso_ord_605	Araneomorphae	Ctenidae	Isoctenus ordinario	Ctenitoxin	34
Isoctenus_sp_female_F_IBSP_221743_clean_trinity_Trinity_TRINITY_DN286_c0_g1_i2	Iso_sp_632	Araneomorphae	Ctenidae	Isoctenus sp	Ctenitoxin	34
Leptoctenus_byrrhus_male_tjc00222_clean_trinity_Trinity_TRINITY_DN4382_c0_g1_i10	Lep_byr_702	Araneomorphae	Ctenidae	Leptoctenus byrrhus	Ctenitoxin	34
Phoneutria_nigriventer_female_J_IBSP_221741_clean_trinity_Trinity_TRINITY_DN7050_c0_g1_i2	Pho_nig_936	Araneomorphae	Ctenidae	Phoneutria nigriventer	Ctenitoxin	34
Phoneutria_nigriventer_male_B_IBSP_214013_clean_trinity_Trinity_TRINITY_DN2423_c0_g1_i4	Pho_nig_984	Araneomorphae	Ctenidae	Phoneutria nigriventer	Ctenitoxin	34
Phoneutria_nigriventer_sra_clean_trinity_Trinity_TRINITY_DN225_c0_g1_i1	Pho_nig_1058	Araneomorphae	Ctenidae	Phoneutria nigriventer	Ctenitoxin	34
Phoneutria_nigriventer_female_I_IBSP_221740_clean_trinity_Trinity_TRINITY_DN2354_c0_g1_i1	Pho_nig_894	Araneomorphae	Ctenidae	Phoneutria nigriventer	Ctenitoxin	35
Phoneutria_nigriventer_female_H_IBSP_221739_clean_trinity_Trinity_TRINITY_DN589_c0_g1_i1	Pho_nig_873	Araneomorphae	Ctenidae	Phoneutria nigriventer	Ctenitoxin	35
Phoneutria_nigriventer_female_J_IBSP_221741_clean_trinity_Trinity_TRINITY_DN92_c0_g2_i1	Pho_nig_940	Araneomorphae	Ctenidae	Phoneutria nigriventer	Ctenitoxin	35
Phoneutria_nigriventer_male_A_IBSP_214012_clean_trinity_Trinity_TRINITY_DN2528_c0_g1_i1	Pho_nig_954	Araneomorphae	Ctenidae	Phoneutria nigriventer	Ctenitoxin	35
Phoneutria_nigriventer_male_B_IBSP_214013_clean_trinity_Trinity_TRINITY_DN1414_c0_g1_i1	Pho_nig_976	Araneomorphae	Ctenidae	Phoneutria nigriventer	Ctenitoxin	35
Phoneutria_nigriventer_male_C_IBSP_214014_clean_trinity_Trinity_TRINITY_DN36779_c0_g1_i1	Pho_nig_1030	Araneomorphae	Ctenidae	Phoneutria nigriventer	Ctenitoxin	35
Phoneutria_nigriventer_sra_clean_trinity_Trinity_TRINITY_DN1257_c0_g1_i2	Pho_nig_1049	Araneomorphae	Ctenidae	Phoneutria nigriventer	Ctenitoxin	35
Phoneutria_nigriventer_male_C_IBSP_214014_clean_trinity_Trinity_TRINITY_DN34216_c0_g1_i1	Pho_nig_1025	Araneomorphae	Ctenidae	Phoneutria nigriventer	Ctenitoxin	36
Anahita_punctulata_male_tjc00297_clean_trinity_Trinity_TRINITY_DN2881_c0_g1_i2	Ana_pun_9	Araneomorphae	Ctenidae	Anahita punctulata	Ctenitoxin	36
Ctenus_captiosis_male_tjc00306_clean_trinity_Trinity_TRINITY_DN17688_c0_g1_i1	Cte_cap_149	Araneomorphae	Ctenidae	Ctenus captiosis	Ctenitoxin	36
Ctenus_corniger_sra_clean_trinity_Trinity_TRINITY_DN66103_c0_g1_i1	Cte_cor_197	Araneomorphae	Ctenidae	Ctenus corniger	Ctenitoxin	36
Ctenus_exlineae_female_tjc00244_clean_trinity_Trinity_TRINITY_DN86_c0_g1_i1	Cte_exl_237	Araneomorphae	Ctenidae	Ctenus exlineae	Ctenitoxin	36
Ctenus_exlineae_female_tjc00245_clean_trinity_Trinity_TRINITY_DN162_c0_g1_i6	Cte_exl_239	Araneomorphae	Ctenidae	Ctenus exlineae	Ctenitoxin	36
Ctenus_exlineae_female_tjc00247_clean_trinity_Trinity_TRINITY_DN288_c0_g1_i2	Cte_exl_267	Araneomorphae	Ctenidae	Ctenus exlineae	Ctenitoxin	36
Ctenus_exlineae_male_tjc00242_clean_trinity_Trinity_TRINITY_DN46_c0_g2_i1	Cte_exl_295	Araneomorphae	Ctenidae	Ctenus exlineae	Ctenitoxin	36
Ctenus_exlineae_male_tjc00246_clean_trinity_Trinity_TRINITY_DN15277_c0_g1_i1	Cte_exl_309	Araneomorphae	Ctenidae	Ctenus exlineae	Ctenitoxin	36
Ctenus_hibernalis_female_4926_BCB_0001_clean_trinity_Trinity_TRINITY_DN2349_c0_g2_i1	Cte_hib_337	Araneomorphae	Ctenidae	Ctenus hibernalis	Ctenitoxin	36
Ctenus_hibernalis_female_tjc00091_clean_trinity_Trinity_TRINITY_DN91590_c0_g1_i1	Cte_hib_370	Araneomorphae	Ctenidae	Ctenus hibernalis	Ctenitoxin	36
Ctenus_hibernalis_female_tjc00092_clean_trinity_Trinity_TRINITY_DN1689_c0_g2_i1	Cte_hib_373	Araneomorphae	Ctenidae	Ctenus hibernalis	Ctenitoxin	36
Ctenus_hibernalis_male_tjc00148_clean_trinity_Trinity_TRINITY_DN37608_c0_g1_i1	Cte_hib_405	Araneomorphae	Ctenidae	Ctenus hibernalis	Ctenitoxin	36
Isoctenus_aff_ordinario_female_G_IBSP_221742_clean_trinity_Trinity_TRINITY_DN46_c0_g2_i1	Iso_ord_606	Araneomorphae	Ctenidae	Isoctenus ordinario	Ctenitoxin	36
Leptoctenus_byrrhus_female_tjc00136_clean_trinity_Trinity_TRINITY_DN24514_c0_g1_i1	Lep_byr_653	Araneomorphae	Ctenidae	Leptoctenus byrrhus	Ctenitoxin	36
Leptoctenus_byrrhus_male_tjc00213_clean_trinity_Trinity_TRINITY_DN8989_c0_g1_i1	Lep_byr_686	Araneomorphae	Ctenidae	Leptoctenus byrrhus	Ctenitoxin	36
Leptoctenus_byrrhus_male_tjc00222_clean_trinity_Trinity_TRINITY_DN16379_c0_g1_i1	Lep_byr_693	Araneomorphae	Ctenidae	Leptoctenus byrrhus	Ctenitoxin	36
Phoneutria_nigriventer_female_H_IBSP_221739_clean_trinity_Trinity_TRINITY_DN2956_c0_g1_i1	Pho_nig_865	Araneomorphae	Ctenidae	Phoneutria nigriventer	Ctenitoxin	36
Phoneutria_nigriventer_female_I_IBSP_221740_clean_trinity_Trinity_TRINITY_DN1566_c0_g1_i1	Pho_nig_889	Araneomorphae	Ctenidae	Phoneutria nigriventer	Ctenitoxin	36
Phoneutria_nigriventer_female_J_IBSP_221741_clean_trinity_Trinity_TRINITY_DN53334_c0_g1_i1	Pho_nig_930	Araneomorphae	Ctenidae	Phoneutria nigriventer	Ctenitoxin	36
Phoneutria_nigriventer_male_B_IBSP_214013_clean_trinity_Trinity_TRINITY_DN18144_c0_g1_i1	Pho_nig_979	Araneomorphae	Ctenidae	Phoneutria nigriventer	Ctenitoxin	36
Phoneutria_nigriventer_sra_clean_trinity_Trinity_TRINITY_DN2743_c0_g2_i1	Pho_nig_1060	Araneomorphae	Ctenidae	Phoneutria nigriventer	Ctenitoxin	36
Isoctenus_aff_ordinario_female_G_IBSP_221742_clean_trinity_Trinity_TRINITY_DN52542_c0_g1_i1	Iso_ord_609	Araneomorphae	Ctenidae	Isoctenus ordinario	Ctenitoxin	37
Ctenus_captiosis_female_tjc00305_clean_trinity_Trinity_TRINITY_DN41773_c0_g1_i1	Cte_cap_76	Araneomorphae	Ctenidae	Ctenus captiosis	Ctenitoxin	37
Ctenus_captiosis_female_tjc00311_clean_trinity_Trinity_TRINITY_DN19035_c0_g1_i1	Cte_cap_93	Araneomorphae	Ctenidae	Ctenus captiosis	Ctenitoxin	37
Ctenus_captiosis_male_tjc00303_clean_trinity_Trinity_TRINITY_DN4770_c0_g1_i1	Cte_cap_131	Araneomorphae	Ctenidae	Ctenus captiosis	Ctenitoxin	37
Ctenus_captiosis_male_tjc00306_clean_trinity_Trinity_TRINITY_DN7413_c0_g1_i1	Cte_cap_161	Araneomorphae	Ctenidae	Ctenus captiosis	Ctenitoxin	37
Ctenus_corniger_sra_clean_trinity_Trinity_TRINITY_DN2182_c0_g1_i1	Cte_cor_179	Araneomorphae	Ctenidae	Ctenus corniger	Ctenitoxin	37
Ctenus_exlineae_female_tjc00244_clean_trinity_Trinity_TRINITY_DN41279_c0_g1_i1	Cte_exl_226	Araneomorphae	Ctenidae	Ctenus exlineae	Ctenitoxin	37
Ctenus_exlineae_female_tjc00245_clean_trinity_Trinity_TRINITY_DN3178_c0_g1_i1	Cte_exl_251	Araneomorphae	Ctenidae	Ctenus exlineae	Ctenitoxin	37
Ctenus_exlineae_female_tjc00247_clean_trinity_Trinity_TRINITY_DN8383_c0_g3_i2	Cte_exl_279	Araneomorphae	Ctenidae	Ctenus exlineae	Ctenitoxin	37
Ctenus_exlineae_male_tjc00242_clean_trinity_Trinity_TRINITY_DN43308_c0_g1_i1	Cte_exl_294	Araneomorphae	Ctenidae	Ctenus exlineae	Ctenitoxin	37
Ctenus_hibernalis_female_4926_BCB_0001_clean_trinity_Trinity_TRINITY_DN2151_c0_g1_i1	Cte_hib_335	Araneomorphae	Ctenidae	Ctenus hibernalis	Ctenitoxin	37
Ctenus_hibernalis_female_tjc00091_clean_trinity_Trinity_TRINITY_DN84528_c0_g1_i1	Cte_hib_366	Araneomorphae	Ctenidae	Ctenus hibernalis	Ctenitoxin	37
Ctenus_hibernalis_female_tjc00092_clean_trinity_Trinity_TRINITY_DN3380_c0_g1_i1	Cte_hib_380	Araneomorphae	Ctenidae	Ctenus hibernalis	Ctenitoxin	37
Ctenus_hibernalis_male_tjc00148_clean_trinity_Trinity_TRINITY_DN100380_c0_g1_i1	Cte_hib_392	Araneomorphae	Ctenidae	Ctenus hibernalis	Ctenitoxin	37
Leptoctenus_byrrhus_female_tjc00136_clean_trinity_Trinity_TRINITY_DN2829_c0_g1_i1	Lep_byr_658	Araneomorphae	Ctenidae	Leptoctenus byrrhus	Ctenitoxin	37
Leptoctenus_byrrhus_male_tjc00213_clean_trinity_Trinity_TRINITY_DN3316_c0_g1_i1	Lep_byr_676	Araneomorphae	Ctenidae	Leptoctenus byrrhus	Ctenitoxin	37
Leptoctenus_byrrhus_male_tjc00222_clean_trinity_Trinity_TRINITY_DN8847_c0_g1_i1	Lep_byr_709	Araneomorphae	Ctenidae	Leptoctenus byrrhus	Ctenitoxin	37
Phoneutria_nigriventer_female_H_IBSP_221739_clean_trinity_Trinity_TRINITY_DN48166_c0_g1_i1	Pho_nig_870	Araneomorphae	Ctenidae	Phoneutria nigriventer	Ctenitoxin	37
Homalonychus_theologus_sra_clean_trinity_Trinity_TRINITY_DN3081_c0_g1_i1	Hom_the_585	Araneomorphae	Homalonychidae	Homalonychus theologus	Homatoxin	37
Psechrus_singaporensis_sra_clean_trinity_Trinity_TRINITY_DN748_c0_g1_i1	Pse_sin_1108	Araneomorphae	Psechridae	Psechrus singaporensis	Psechritoxin	37
Phoneutria_nigriventer_female_I_IBSP_221740_clean_trinity_Trinity_TRINITY_DN62328_c0_g1_i1	Pho_nig_902	Araneomorphae	Ctenidae	Phoneutria nigriventer	Ctenitoxin	38
Anahita_punctulata_male_tjc00297_clean_trinity_Trinity_TRINITY_DN3196_c0_g2_i1	Ana_pun_11	Araneomorphae	Ctenidae	Anahita punctulata	Ctenitoxin	38
Ctenus_captiosis_female_tjc00305_clean_trinity_Trinity_TRINITY_DN1711_c1_g1_i1	Cte_cap_68	Araneomorphae	Ctenidae	Ctenus captiosis	Ctenitoxin	38
Ctenus_captiosis_female_tjc00311_clean_trinity_Trinity_TRINITY_DN7720_c0_g1_i1	Cte_cap_114	Araneomorphae	Ctenidae	Ctenus captiosis	Ctenitoxin	38
Ctenus_captiosis_male_tjc00303_clean_trinity_Trinity_TRINITY_DN1980_c0_g2_i4	Cte_cap_126	Araneomorphae	Ctenidae	Ctenus captiosis	Ctenitoxin	38
Ctenus_exlineae_male_tjc00242_clean_trinity_Trinity_TRINITY_DN717_c0_g1_i8	Cte_exl_300	Araneomorphae	Ctenidae	Ctenus exlineae	Ctenitoxin	38
Ctenus_exlineae_male_tjc00246_clean_trinity_Trinity_TRINITY_DN70_c0_g1_i1	Cte_exl_323	Araneomorphae	Ctenidae	Ctenus exlineae	Ctenitoxin	38
Ctenus_hibernalis_female_tjc00091_clean_trinity_Trinity_TRINITY_DN2044_c0_g1_i6	Cte_hib_354	Araneomorphae	Ctenidae	Ctenus hibernalis	Ctenitoxin	38
Ctenus_hibernalis_female_tjc00092_clean_trinity_Trinity_TRINITY_DN7859_c0_g1_i1	Cte_hib_388	Araneomorphae	Ctenidae	Ctenus hibernalis	Ctenitoxin	38
Ctenus_hibernalis_male_tjc00148_clean_trinity_Trinity_TRINITY_DN10820_c0_g1_i1	Cte_hib_394	Araneomorphae	Ctenidae	Ctenus hibernalis	Ctenitoxin	38
Phoneutria_nigriventer_female_H_IBSP_221739_clean_trinity_Trinity_TRINITY_DN53421_c0_g1_i1	Pho_nig_872	Araneomorphae	Ctenidae	Phoneutria nigriventer	Ctenitoxin	38
Phoneutria_nigriventer_female_J_IBSP_221741_clean_trinity_Trinity_TRINITY_DN1721_c0_g1_i1	Pho_nig_913	Araneomorphae	Ctenidae	Phoneutria nigriventer	Ctenitoxin	38
Phoneutria_nigriventer_male_A_IBSP_214012_clean_trinity_Trinity_TRINITY_DN41516_c0_g1_i1	Pho_nig_964	Araneomorphae	Ctenidae	Phoneutria nigriventer	Ctenitoxin	38
Phoneutria_nigriventer_male_B_IBSP_214013_clean_trinity_Trinity_TRINITY_DN44526_c0_g1_i1	Pho_nig_992	Araneomorphae	Ctenidae	Phoneutria nigriventer	Ctenitoxin	38
Ctenus_corniger_sra_clean_trinity_Trinity_TRINITY_DN8463_c0_g1_i1	Cte_cor_207	Araneomorphae	Ctenidae	Ctenus corniger	Ctenitoxin	39
Hippasa_holmerae_sundaica_sra_clean_trinity_Trinity_TRINITY_DN11054_c0_g1_i1	Hip_hol_549	Araneomorphae	Lycosidae	Hippasa holmerae	Lycotoxin	39
Oxyopes_sp_sra_clean_trinity_Trinity_TRINITY_DN145_c0_g1_i2	Oxy_sp_784	Araneomorphae	Oxyopidae	Oxyopes sp	Oxotoxin	39
Nilus_albocinctus_sra_clean_trinity_Trinity_TRINITY_DN26548_c0_g1_i1	Nil_alb_734	Araneomorphae	Pisauridae	Nilus albocinctus	Pisautoxin	39
Sphedanus_quadrimaculatus_sra_clean_trinity_Trinity_TRINITY_DN5247_c0_g1_i2	Sph_qua_1207	Araneomorphae	Pisauridae	Sphedanus quadrimaculatus	Pisautoxin	39
Fecenia_protensa_sra_clean_trinity_Trinity_TRINITY_DN16752_c0_g1_i1	Fec_pro_453	Araneomorphae	Psechridae	Fecenia protensa	Psechritoxin	39
Psechrus_singaporensis_sra_clean_trinity_Trinity_TRINITY_DN9713_c0_g1_i1	Pse_sin_1111	Araneomorphae	Psechridae	Psechrus singaporensis	Psechritoxin	39
Ctenus_exlineae_female_tjc00244_clean_trinity_Trinity_TRINITY_DN7173_c0_g3_i2	Cte_exl_235	Araneomorphae	Ctenidae	Ctenus exlineae	Ctenitoxin	40
Ctenus_captiosis_female_tjc00305_clean_trinity_Trinity_TRINITY_DN3325_c0_g2_i9	Cte_cap_72	Araneomorphae	Ctenidae	Ctenus captiosis	Ctenitoxin	40
Ctenus_captiosis_female_tjc00305_clean_trinity_Trinity_TRINITY_DN3446_c0_g1_i2	Cte_cap_73	Araneomorphae	Ctenidae	Ctenus captiosis	Ctenitoxin	40
Ctenus_captiosis_female_tjc00311_clean_trinity_Trinity_TRINITY_DN295_c0_g3_i4	Cte_cap_100	Araneomorphae	Ctenidae	Ctenus captiosis	Ctenitoxin	40
Ctenus_captiosis_female_tjc00311_clean_trinity_Trinity_TRINITY_DN393_c1_g2_i6	Cte_cap_104	Araneomorphae	Ctenidae	Ctenus captiosis	Ctenitoxin	40
Ctenus_captiosis_male_tjc00303_clean_trinity_Trinity_TRINITY_DN3798_c0_g1_i2	Cte_cap_130	Araneomorphae	Ctenidae	Ctenus captiosis	Ctenitoxin	40
Ctenus_captiosis_male_tjc00303_clean_trinity_Trinity_TRINITY_DN5582_c0_g1_i2	Cte_cap_133	Araneomorphae	Ctenidae	Ctenus captiosis	Ctenitoxin	40
Ctenus_captiosis_male_tjc00306_clean_trinity_Trinity_TRINITY_DN131_c0_g4_i1	Cte_cap_144	Araneomorphae	Ctenidae	Ctenus captiosis	Ctenitoxin	40
Ctenus_captiosis_male_tjc00306_clean_trinity_Trinity_TRINITY_DN1311_c0_g1_i1	Cte_cap_145	Araneomorphae	Ctenidae	Ctenus captiosis	Ctenitoxin	40
Ctenus_corniger_sra_clean_trinity_Trinity_TRINITY_DN118342_c0_g1_i1	Cte_cor_173	Araneomorphae	Ctenidae	Ctenus corniger	Ctenitoxin	40
Ctenus_exlineae_female_tjc00244_clean_trinity_Trinity_TRINITY_DN4528_c0_g1_i1	Cte_exl_227	Araneomorphae	Ctenidae	Ctenus exlineae	Ctenitoxin	40
Ctenus_exlineae_female_tjc00244_clean_trinity_Trinity_TRINITY_DN69_c0_g1_i1	Cte_exl_234	Araneomorphae	Ctenidae	Ctenus exlineae	Ctenitoxin	40
Ctenus_exlineae_female_tjc00245_clean_trinity_Trinity_TRINITY_DN90_c0_g1_i3	Cte_exl_260	Araneomorphae	Ctenidae	Ctenus exlineae	Ctenitoxin	40
Ctenus_exlineae_female_tjc00247_clean_trinity_Trinity_TRINITY_DN173_c0_g1_i5	Cte_exl_264	Araneomorphae	Ctenidae	Ctenus exlineae	Ctenitoxin	40
Ctenus_exlineae_female_tjc00247_clean_trinity_Trinity_TRINITY_DN2225_c0_g1_i2	Cte_exl_265	Araneomorphae	Ctenidae	Ctenus exlineae	Ctenitoxin	40
Ctenus_exlineae_male_tjc00242_clean_trinity_Trinity_TRINITY_DN32666_c0_g1_i1	Cte_exl_289	Araneomorphae	Ctenidae	Ctenus exlineae	Ctenitoxin	40
Ctenus_exlineae_male_tjc00242_clean_trinity_Trinity_TRINITY_DN59633_c0_g1_i1	Cte_exl_296	Araneomorphae	Ctenidae	Ctenus exlineae	Ctenitoxin	40
Ctenus_exlineae_male_tjc00246_clean_trinity_Trinity_TRINITY_DN1013_c0_g1_i1	Cte_exl_307	Araneomorphae	Ctenidae	Ctenus exlineae	Ctenitoxin	40
Ctenus_exlineae_male_tjc00246_clean_trinity_Trinity_TRINITY_DN61_c0_g1_i3	Cte_exl_322	Araneomorphae	Ctenidae	Ctenus exlineae	Ctenitoxin	40
Ctenus_hibernalis_female_4926_BCB_0001_clean_trinity_Trinity_TRINITY_DN73_c0_g1_i1	Cte_hib_349	Araneomorphae	Ctenidae	Ctenus hibernalis	Ctenitoxin	40
Ctenus_hibernalis_female_tjc00092_clean_trinity_Trinity_TRINITY_DN687_c0_g1_i2	Cte_hib_387	Araneomorphae	Ctenidae	Ctenus hibernalis	Ctenitoxin	40
Ctenus_hibernalis_male_tjc00148_clean_trinity_Trinity_TRINITY_DN5854_c0_g1_i1	Cte_hib_413	Araneomorphae	Ctenidae	Ctenus hibernalis	Ctenitoxin	40
Ctenus_hibernalis_male_tjc00148_clean_trinity_Trinity_TRINITY_DN829_c0_g1_i1	Cte_hib_415	Araneomorphae	Ctenidae	Ctenus hibernalis	Ctenitoxin	40
Isoctenus_sp_female_F_IBSP_221743_clean_trinity_Trinity_TRINITY_DN2318_c0_g1_i1	Iso_sp_627	Araneomorphae	Ctenidae	Isoctenus sp	Ctenitoxin	40
Phoneutria_nigriventer_female_H_IBSP_221739_clean_trinity_Trinity_TRINITY_DN2446_c0_g1_i1	Pho_nig_862	Araneomorphae	Ctenidae	Phoneutria nigriventer	Ctenitoxin	40
Phoneutria_nigriventer_female_H_IBSP_221739_clean_trinity_Trinity_TRINITY_DN2925_c0_g1_i1	Pho_nig_863	Araneomorphae	Ctenidae	Phoneutria nigriventer	Ctenitoxin	40
Phoneutria_nigriventer_female_H_IBSP_221739_clean_trinity_Trinity_TRINITY_DN2925_c0_g4_i2	Pho_nig_864	Araneomorphae	Ctenidae	Phoneutria nigriventer	Ctenitoxin	40
Phoneutria_nigriventer_female_H_IBSP_221739_clean_trinity_Trinity_TRINITY_DN76_c0_g2_i1	Pho_nig_877	Araneomorphae	Ctenidae	Phoneutria nigriventer	Ctenitoxin	40
Phoneutria_nigriventer_female_I_IBSP_221740_clean_trinity_Trinity_TRINITY_DN70_c0_g1_i1	Pho_nig_904	Araneomorphae	Ctenidae	Phoneutria nigriventer	Ctenitoxin	40
Phoneutria_nigriventer_female_J_IBSP_221741_clean_trinity_Trinity_TRINITY_DN1713_c0_g1_i11	Pho_nig_912	Araneomorphae	Ctenidae	Phoneutria nigriventer	Ctenitoxin	40
Phoneutria_nigriventer_female_J_IBSP_221741_clean_trinity_Trinity_TRINITY_DN67_c0_g1_i1	Pho_nig_935	Araneomorphae	Ctenidae	Phoneutria nigriventer	Ctenitoxin	40
Phoneutria_nigriventer_male_A_IBSP_214012_clean_trinity_Trinity_TRINITY_DN43_c0_g1_i14	Pho_nig_965	Araneomorphae	Ctenidae	Phoneutria nigriventer	Ctenitoxin	40
Phoneutria_nigriventer_male_A_IBSP_214012_clean_trinity_Trinity_TRINITY_DN70_c0_g3_i1	Pho_nig_970	Araneomorphae	Ctenidae	Phoneutria nigriventer	Ctenitoxin	40
Phoneutria_nigriventer_male_B_IBSP_214013_clean_trinity_Trinity_TRINITY_DN860_c0_g1_i1	Pho_nig_1004	Araneomorphae	Ctenidae	Phoneutria nigriventer	Ctenitoxin	40
Phoneutria_nigriventer_male_B_IBSP_214013_clean_trinity_Trinity_TRINITY_DN92_c0_g2_i10	Pho_nig_1005	Araneomorphae	Ctenidae	Phoneutria nigriventer	Ctenitoxin	40
Phoneutria_nigriventer_male_C_IBSP_214014_clean_trinity_Trinity_TRINITY_DN191_c3_g1_i1	Pho_nig_1014	Araneomorphae	Ctenidae	Phoneutria nigriventer	Ctenitoxin	40
Phoneutria_nigriventer_male_C_IBSP_214014_clean_trinity_Trinity_TRINITY_DN20_c0_g1_i1	Pho_nig_1017	Araneomorphae	Ctenidae	Phoneutria nigriventer	Ctenitoxin	40
Phoneutria_nigriventer_sra_clean_trinity_Trinity_TRINITY_DN4456_c0_g1_i1	Pho_nig_1065	Araneomorphae	Ctenidae	Phoneutria nigriventer	Ctenitoxin	40
Phoneutria_nigriventer_sra_clean_trinity_Trinity_TRINITY_DN6_c1_g1_i4	Pho_nig_1069	Araneomorphae	Ctenidae	Phoneutria nigriventer	Ctenitoxin	40
Oxyopes_sp_sra_clean_trinity_Trinity_TRINITY_DN72795_c0_g1_i1	Oxy_sp_812	Araneomorphae	Oxyopidae	Oxyopes sp	Oxotoxin	40
Fecenia_protensa_sra_clean_trinity_Trinity_TRINITY_DN100791_c0_g1_i1	Fec_pro_445	Araneomorphae	Psechridae	Fecenia protensa	Psechritoxin	40
Fecenia_protensa_sra_clean_trinity_Trinity_TRINITY_DN67_c0_g1_i1	Fec_pro_466	Araneomorphae	Psechridae	Fecenia protensa	Psechritoxin	40
Odo_patricius_sra_clean_trinity_Trinity_TRINITY_DN35295_c0_g1_i1	Odo_pat_765	Araneomorphae	Xenoctenidae	Odo patricius	Xenoctenitoxin	40
Ctenus_corniger_sra_clean_trinity_Trinity_TRINITY_DN27263_c0_g1_i1	Cte_cor_182	Araneomorphae	Ctenidae	Ctenus corniger	Ctenitoxin	41
Oxyopes_sp_sra_clean_trinity_Trinity_TRINITY_DN2003_c0_g1_i1	Oxy_sp_789	Araneomorphae	Oxyopidae	Oxyopes sp	Oxotoxin	41
Oxyopes_sp_sra_clean_trinity_Trinity_TRINITY_DN2003_c0_g2_i1	Oxy_sp_790	Araneomorphae	Oxyopidae	Oxyopes sp	Oxotoxin	41
Oxyopes_sp_sra_clean_trinity_Trinity_TRINITY_DN595_c0_g1_i1	Oxy_sp_805	Araneomorphae	Oxyopidae	Oxyopes sp	Oxotoxin	41
Nilus_albocinctus_sra_clean_trinity_Trinity_TRINITY_DN7156_c0_g1_i3	Nil_alb_745	Araneomorphae	Pisauridae	Nilus albocinctus	Pisautoxin	41
Sphedanus_quadrimaculatus_sra_clean_trinity_Trinity_TRINITY_DN4249_c0_g1_i2	Sph_qua_1204	Araneomorphae	Pisauridae	Sphedanus quadrimaculatus	Pisautoxin	41
Fecenia_protensa_sra_clean_trinity_Trinity_TRINITY_DN95966_c0_g1_i1	Fec_pro_475	Araneomorphae	Psechridae	Fecenia protensa	Psechritoxin	41
Psechrus_singaporensis_sra_clean_trinity_Trinity_TRINITY_DN4808_c0_g1_i2	Pse_sin_1102	Araneomorphae	Psechridae	Psechrus singaporensis	Psechritoxin	41
Ctenus_corniger_sra_clean_trinity_Trinity_TRINITY_DN94115_c0_g1_i1	Cte_cor_214	Araneomorphae	Ctenidae	Ctenus corniger	Ctenitoxin	42
Anahita_punctulata_male_tjc00297_clean_trinity_Trinity_TRINITY_DN49079_c0_g1_i1	Ana_pun_18	Araneomorphae	Ctenidae	Anahita punctulata	Ctenitoxin	42
Ctenus_captiosis_female_tjc00311_clean_trinity_Trinity_TRINITY_DN2670_c0_g2_i1	Cte_cap_98	Araneomorphae	Ctenidae	Ctenus captiosis	Ctenitoxin	42
Ctenus_captiosis_male_tjc00303_clean_trinity_Trinity_TRINITY_DN2858_c0_g1_i6	Cte_cap_128	Araneomorphae	Ctenidae	Ctenus captiosis	Ctenitoxin	42
Ctenus_exlineae_female_tjc00244_clean_trinity_Trinity_TRINITY_DN518_c0_g2_i2	Cte_exl_231	Araneomorphae	Ctenidae	Ctenus exlineae	Ctenitoxin	42
Ctenus_exlineae_female_tjc00245_clean_trinity_Trinity_TRINITY_DN5225_c0_g1_i1	Cte_exl_255	Araneomorphae	Ctenidae	Ctenus exlineae	Ctenitoxin	42
Ctenus_exlineae_male_tjc00242_clean_trinity_Trinity_TRINITY_DN23901_c0_g1_i1	Cte_exl_287	Araneomorphae	Ctenidae	Ctenus exlineae	Ctenitoxin	42
Ctenus_exlineae_male_tjc00246_clean_trinity_Trinity_TRINITY_DN1017_c0_g1_i1	Cte_exl_308	Araneomorphae	Ctenidae	Ctenus exlineae	Ctenitoxin	42
Ctenus_hibernalis_female_4926_BCB_0001_clean_trinity_Trinity_TRINITY_DN178_c1_g2_i1	Cte_hib_332	Araneomorphae	Ctenidae	Ctenus hibernalis	Ctenitoxin	42
Ctenus_hibernalis_female_tjc00092_clean_trinity_Trinity_TRINITY_DN186_c0_g2_i1	Cte_hib_374	Araneomorphae	Ctenidae	Ctenus hibernalis	Ctenitoxin	42
Isoctenus_aff_ordinario_female_G_IBSP_221742_clean_trinity_Trinity_TRINITY_DN167_c0_g1_i5	Iso_ord_598	Araneomorphae	Ctenidae	Isoctenus ordinario	Ctenitoxin	42
Isoctenus_sp_female_F_IBSP_221743_clean_trinity_Trinity_TRINITY_DN2656_c0_g1_i1	Iso_sp_628	Araneomorphae	Ctenidae	Isoctenus sp	Ctenitoxin	42
Leptoctenus_byrrhus_female_tjc00136_clean_trinity_Trinity_TRINITY_DN2803_c0_g1_i1	Lep_byr_657	Araneomorphae	Ctenidae	Leptoctenus byrrhus	Ctenitoxin	42
Leptoctenus_byrrhus_male_tjc00222_clean_trinity_Trinity_TRINITY_DN8990_c0_g5_i1	Lep_byr_710	Araneomorphae	Ctenidae	Leptoctenus byrrhus	Ctenitoxin	42
Phoneutria_nigriventer_female_I_IBSP_221740_clean_trinity_Trinity_TRINITY_DN49_c0_g1_i4	Pho_nig_900	Araneomorphae	Ctenidae	Phoneutria nigriventer	Ctenitoxin	42
Phoneutria_nigriventer_female_J_IBSP_221741_clean_trinity_Trinity_TRINITY_DN218_c0_g1_i10	Pho_nig_914	Araneomorphae	Ctenidae	Phoneutria nigriventer	Ctenitoxin	42
Phoneutria_nigriventer_male_A_IBSP_214012_clean_trinity_Trinity_TRINITY_DN150_c0_g1_i5	Pho_nig_946	Araneomorphae	Ctenidae	Phoneutria nigriventer	Ctenitoxin	42
Phoneutria_nigriventer_male_A_IBSP_214012_clean_trinity_Trinity_TRINITY_DN2376_c0_g1_i4	Pho_nig_953	Araneomorphae	Ctenidae	Phoneutria nigriventer	Ctenitoxin	42
Phoneutria_nigriventer_male_B_IBSP_214013_clean_trinity_Trinity_TRINITY_DN211_c0_g1_i1	Pho_nig_982	Araneomorphae	Ctenidae	Phoneutria nigriventer	Ctenitoxin	42
Phoneutria_nigriventer_male_B_IBSP_214013_clean_trinity_Trinity_TRINITY_DN4886_c0_g1_i1	Pho_nig_995	Araneomorphae	Ctenidae	Phoneutria nigriventer	Ctenitoxin	42
Phoneutria_nigriventer_male_C_IBSP_214014_clean_trinity_Trinity_TRINITY_DN1389_c0_g1_i1	Pho_nig_1012	Araneomorphae	Ctenidae	Phoneutria nigriventer	Ctenitoxin	42
Phoneutria_nigriventer_male_C_IBSP_214014_clean_trinity_Trinity_TRINITY_DN4352_c0_g1_i2	Pho_nig_1035	Araneomorphae	Ctenidae	Phoneutria nigriventer	Ctenitoxin	42
Phoneutria_nigriventer_sra_clean_trinity_Trinity_TRINITY_DN26_c0_g1_i1	Pho_nig_1059	Araneomorphae	Ctenidae	Phoneutria nigriventer	Ctenitoxin	42
Fecenia_protensa_sra_clean_trinity_Trinity_TRINITY_DN68206_c0_g1_i1	Fec_pro_468	Araneomorphae	Psechridae	Fecenia protensa	Psechritoxin	42
Psechrus_singaporensis_sra_clean_trinity_Trinity_TRINITY_DN209_c0_g1_i1	Pse_sin_1089	Araneomorphae	Psechridae	Psechrus singaporensis	Psechritoxin	42
Ctenus_exlineae_male_tjc00246_clean_trinity_Trinity_TRINITY_DN2229_c0_g1_i1	Cte_exl_313	Araneomorphae	Ctenidae	Ctenus exlineae	Ctenitoxin	43
Anahita_punctulata_male_tjc00297_clean_trinity_Trinity_TRINITY_DN147_c0_g1_i1	Ana_pun_1	Araneomorphae	Ctenidae	Anahita punctulata	Ctenitoxin	43
Ctenus_exlineae_female_tjc00244_clean_trinity_Trinity_TRINITY_DN51478_c0_g1_i1	Cte_exl_230	Araneomorphae	Ctenidae	Ctenus exlineae	Ctenitoxin	43
Ctenus_exlineae_male_tjc00246_clean_trinity_Trinity_TRINITY_DN2229_c0_g2_i2	Cte_exl_314	Araneomorphae	Ctenidae	Ctenus exlineae	Ctenitoxin	43
Ctenus_hibernalis_female_4926_BCB_0001_clean_trinity_Trinity_TRINITY_DN2159_c0_g1_i2	Cte_hib_336	Araneomorphae	Ctenidae	Ctenus hibernalis	Ctenitoxin	43
Ctenus_hibernalis_female_tjc00092_clean_trinity_Trinity_TRINITY_DN68366_c0_g1_i1	Cte_hib_386	Araneomorphae	Ctenidae	Ctenus hibernalis	Ctenitoxin	43
Ctenus_hibernalis_male_tjc00148_clean_trinity_Trinity_TRINITY_DN138931_c0_g1_i1	Cte_hib_397	Araneomorphae	Ctenidae	Ctenus hibernalis	Ctenitoxin	43
Phoneutria_nigriventer_female_I_IBSP_221740_clean_trinity_Trinity_TRINITY_DN42_c0_g2_i1	Pho_nig_898	Araneomorphae	Ctenidae	Phoneutria nigriventer	Ctenitoxin	44
Ctenus_captiosis_female_tjc00305_clean_trinity_Trinity_TRINITY_DN51_c0_g1_i1	Cte_cap_77	Araneomorphae	Ctenidae	Ctenus captiosis	Ctenitoxin	44
Ctenus_captiosis_female_tjc00311_clean_trinity_Trinity_TRINITY_DN40_c0_g1_i2	Cte_cap_105	Araneomorphae	Ctenidae	Ctenus captiosis	Ctenitoxin	44
Ctenus_captiosis_male_tjc00303_clean_trinity_Trinity_TRINITY_DN52_c0_g1_i1	Cte_cap_132	Araneomorphae	Ctenidae	Ctenus captiosis	Ctenitoxin	44
Ctenus_captiosis_male_tjc00306_clean_trinity_Trinity_TRINITY_DN46_c0_g1_i1	Cte_cap_157	Araneomorphae	Ctenidae	Ctenus captiosis	Ctenitoxin	44
Ctenus_exlineae_female_tjc00244_clean_trinity_Trinity_TRINITY_DN216_c0_g1_i2	Cte_exl_219	Araneomorphae	Ctenidae	Ctenus exlineae	Ctenitoxin	44
Ctenus_exlineae_female_tjc00245_clean_trinity_Trinity_TRINITY_DN845_c0_g1_i1	Cte_exl_259	Araneomorphae	Ctenidae	Ctenus exlineae	Ctenitoxin	44
Ctenus_exlineae_female_tjc00247_clean_trinity_Trinity_TRINITY_DN826_c0_g1_i2	Cte_exl_278	Araneomorphae	Ctenidae	Ctenus exlineae	Ctenitoxin	44
Isoctenus_aff_ordinario_female_G_IBSP_221742_clean_trinity_Trinity_TRINITY_DN97_c0_g1_i2	Iso_ord_618	Araneomorphae	Ctenidae	Isoctenus ordinario	Ctenitoxin	44
Isoctenus_sp_female_F_IBSP_221743_clean_trinity_Trinity_TRINITY_DN282_c0_g1_i2	Iso_sp_631	Araneomorphae	Ctenidae	Isoctenus sp	Ctenitoxin	44
Leptoctenus_byrrhus_female_tjc00136_clean_trinity_Trinity_TRINITY_DN103_c0_g1_i2	Lep_byr_647	Araneomorphae	Ctenidae	Leptoctenus byrrhus	Ctenitoxin	44
Leptoctenus_byrrhus_male_tjc00213_clean_trinity_Trinity_TRINITY_DN53_c0_g1_i1	Lep_byr_681	Araneomorphae	Ctenidae	Leptoctenus byrrhus	Ctenitoxin	44
Leptoctenus_byrrhus_male_tjc00222_clean_trinity_Trinity_TRINITY_DN33_c0_g1_i2	Lep_byr_698	Araneomorphae	Ctenidae	Leptoctenus byrrhus	Ctenitoxin	44
Phoneutria_nigriventer_female_H_IBSP_221739_clean_trinity_Trinity_TRINITY_DN2419_c0_g1_i1	Pho_nig_861	Araneomorphae	Ctenidae	Phoneutria nigriventer	Ctenitoxin	44
Phoneutria_nigriventer_female_J_IBSP_221741_clean_trinity_Trinity_TRINITY_DN33_c0_g1_i2	Pho_nig_923	Araneomorphae	Ctenidae	Phoneutria nigriventer	Ctenitoxin	44
Phoneutria_nigriventer_male_A_IBSP_214012_clean_trinity_Trinity_TRINITY_DN64_c0_g3_i1	Pho_nig_967	Araneomorphae	Ctenidae	Phoneutria nigriventer	Ctenitoxin	44
Phoneutria_nigriventer_male_B_IBSP_214013_clean_trinity_Trinity_TRINITY_DN83_c0_g1_i4	Pho_nig_1003	Araneomorphae	Ctenidae	Phoneutria nigriventer	Ctenitoxin	44
Phoneutria_nigriventer_male_C_IBSP_214014_clean_trinity_Trinity_TRINITY_DN1981_c0_g1_i1	Pho_nig_1016	Araneomorphae	Ctenidae	Phoneutria nigriventer	Ctenitoxin	44
Phoneutria_nigriventer_sra_clean_trinity_Trinity_TRINITY_DN899_c0_g1_i11	Pho_nig_1076	Araneomorphae	Ctenidae	Phoneutria nigriventer	Ctenitoxin	44
Ctenus_captiosis_female_tjc00311_clean_trinity_Trinity_TRINITY_DN1648_c0_g2_i1	Cte_cap_90	Araneomorphae	Ctenidae	Ctenus captiosis	Ctenitoxin	45
Ctenus_captiosis_female_tjc00305_clean_trinity_Trinity_TRINITY_DN10221_c0_g4_i4	Cte_cap_64	Araneomorphae	Ctenidae	Ctenus captiosis	Ctenitoxin	45
Ctenus_captiosis_male_tjc00303_clean_trinity_Trinity_TRINITY_DN1428_c0_g1_i2	Cte_cap_123	Araneomorphae	Ctenidae	Ctenus captiosis	Ctenitoxin	45
Ctenus_corniger_sra_clean_trinity_Trinity_TRINITY_DN2814_c0_g1_i1	Cte_cor_184	Araneomorphae	Ctenidae	Ctenus corniger	Ctenitoxin	45
Ctenus_exlineae_female_tjc00244_clean_trinity_Trinity_TRINITY_DN3639_c1_g1_i10	Cte_exl_224	Araneomorphae	Ctenidae	Ctenus exlineae	Ctenitoxin	45
Ctenus_exlineae_female_tjc00245_clean_trinity_Trinity_TRINITY_DN3604_c0_g2_i3	Cte_exl_253	Araneomorphae	Ctenidae	Ctenus exlineae	Ctenitoxin	45
Ctenus_exlineae_female_tjc00247_clean_trinity_Trinity_TRINITY_DN5802_c1_g3_i4	Cte_exl_273	Araneomorphae	Ctenidae	Ctenus exlineae	Ctenitoxin	45
Ctenus_exlineae_male_tjc00246_clean_trinity_Trinity_TRINITY_DN342_c0_g1_i1	Cte_exl_318	Araneomorphae	Ctenidae	Ctenus exlineae	Ctenitoxin	45
Ctenus_hibernalis_female_4926_BCB_0001_clean_trinity_Trinity_TRINITY_DN1977_c0_g1_i3	Cte_hib_334	Araneomorphae	Ctenidae	Ctenus hibernalis	Ctenitoxin	45
Ctenus_hibernalis_female_tjc00091_clean_trinity_Trinity_TRINITY_DN1308_c0_g1_i2	Cte_hib_350	Araneomorphae	Ctenidae	Ctenus hibernalis	Ctenitoxin	45
Ctenus_hibernalis_female_tjc00092_clean_trinity_Trinity_TRINITY_DN1200_c0_g1_i2	Cte_hib_371	Araneomorphae	Ctenidae	Ctenus hibernalis	Ctenitoxin	45
Ctenus_hibernalis_male_tjc00148_clean_trinity_Trinity_TRINITY_DN2257_c0_g1_i4	Cte_hib_402	Araneomorphae	Ctenidae	Ctenus hibernalis	Ctenitoxin	45
Leptoctenus_byrrhus_male_tjc00213_clean_trinity_Trinity_TRINITY_DN1556_c0_g1_i2	Lep_byr_672	Araneomorphae	Ctenidae	Leptoctenus byrrhus	Ctenitoxin	45
Ctenus_exlineae_male_tjc00246_clean_trinity_Trinity_TRINITY_DN475_c0_g1_i1	Cte_exl_321	Araneomorphae	Ctenidae	Ctenus exlineae	Ctenitoxin	46
Anahita_punctulata_male_tjc00297_clean_trinity_Trinity_TRINITY_DN734_c0_g1_i1	Ana_pun_25	Araneomorphae	Ctenidae	Anahita punctulata	Ctenitoxin	46
Ctenus_captiosis_female_tjc00311_clean_trinity_Trinity_TRINITY_DN2208_c0_g1_i1	Cte_cap_95	Araneomorphae	Ctenidae	Ctenus captiosis	Ctenitoxin	46
Ctenus_captiosis_male_tjc00303_clean_trinity_Trinity_TRINITY_DN8953_c0_g2_i1	Cte_cap_140	Araneomorphae	Ctenidae	Ctenus captiosis	Ctenitoxin	46
Ctenus_captiosis_male_tjc00306_clean_trinity_Trinity_TRINITY_DN1489_c0_g2_i2	Cte_cap_147	Araneomorphae	Ctenidae	Ctenus captiosis	Ctenitoxin	46
Ctenus_exlineae_female_tjc00244_clean_trinity_Trinity_TRINITY_DN3675_c0_g1_i2	Cte_exl_225	Araneomorphae	Ctenidae	Ctenus exlineae	Ctenitoxin	46
Ctenus_exlineae_female_tjc00245_clean_trinity_Trinity_TRINITY_DN8186_c0_g2_i1	Cte_exl_258	Araneomorphae	Ctenidae	Ctenus exlineae	Ctenitoxin	46
Ctenus_exlineae_female_tjc00247_clean_trinity_Trinity_TRINITY_DN996_c0_g1_i3	Cte_exl_280	Araneomorphae	Ctenidae	Ctenus exlineae	Ctenitoxin	46
Ctenus_exlineae_male_tjc00242_clean_trinity_Trinity_TRINITY_DN1879_c0_g1_i2	Cte_exl_284	Araneomorphae	Ctenidae	Ctenus exlineae	Ctenitoxin	46
Ctenus_hibernalis_female_4926_BCB_0001_clean_trinity_Trinity_TRINITY_DN177_c0_g1_i1	Cte_hib_331	Araneomorphae	Ctenidae	Ctenus hibernalis	Ctenitoxin	46
Ctenus_hibernalis_female_tjc00091_clean_trinity_Trinity_TRINITY_DN135_c0_g1_i1	Cte_hib_351	Araneomorphae	Ctenidae	Ctenus hibernalis	Ctenitoxin	46
Ctenus_hibernalis_female_tjc00092_clean_trinity_Trinity_TRINITY_DN84_c0_g1_i2	Cte_hib_389	Araneomorphae	Ctenidae	Ctenus hibernalis	Ctenitoxin	46
Ctenus_hibernalis_male_tjc00148_clean_trinity_Trinity_TRINITY_DN193_c0_g1_i4	Cte_hib_400	Araneomorphae	Ctenidae	Ctenus hibernalis	Ctenitoxin	46
Isoctenus_aff_ordinario_female_G_IBSP_221742_clean_trinity_Trinity_TRINITY_DN4622_c0_g2_i1	Iso_ord_607	Araneomorphae	Ctenidae	Isoctenus ordinario	Ctenitoxin	46
Isoctenus_sp_female_F_IBSP_221743_clean_trinity_Trinity_TRINITY_DN190_c0_g1_i1	Iso_sp_624	Araneomorphae	Ctenidae	Isoctenus sp	Ctenitoxin	46
Leptoctenus_byrrhus_female_tjc00136_clean_trinity_Trinity_TRINITY_DN2539_c0_g1_i1	Lep_byr_654	Araneomorphae	Ctenidae	Leptoctenus byrrhus	Ctenitoxin	46
Leptoctenus_byrrhus_male_tjc00213_clean_trinity_Trinity_TRINITY_DN2570_c0_g1_i1	Lep_byr_674	Araneomorphae	Ctenidae	Leptoctenus byrrhus	Ctenitoxin	46
Leptoctenus_byrrhus_male_tjc00222_clean_trinity_Trinity_TRINITY_DN3889_c0_g1_i1	Lep_byr_699	Araneomorphae	Ctenidae	Leptoctenus byrrhus	Ctenitoxin	46
Phoneutria_nigriventer_female_H_IBSP_221739_clean_trinity_Trinity_TRINITY_DN1389_c0_g1_i1	Pho_nig_855	Araneomorphae	Ctenidae	Phoneutria nigriventer	Ctenitoxin	46
Phoneutria_nigriventer_male_A_IBSP_214012_clean_trinity_Trinity_TRINITY_DN302_c0_g1_i1	Pho_nig_959	Araneomorphae	Ctenidae	Phoneutria nigriventer	Ctenitoxin	46
Phoneutria_nigriventer_male_B_IBSP_214013_clean_trinity_Trinity_TRINITY_DN1222_c0_g1_i2	Pho_nig_974	Araneomorphae	Ctenidae	Phoneutria nigriventer	Ctenitoxin	46
Phoneutria_nigriventer_sra_clean_trinity_Trinity_TRINITY_DN455_c0_g1_i1	Pho_nig_1066	Araneomorphae	Ctenidae	Phoneutria nigriventer	Ctenitoxin	46
Sphedanus_quadrimaculatus_sra_clean_trinity_Trinity_TRINITY_DN3147_c0_g1_i1	Sph_qua_1201	Araneomorphae	Pisauridae	Sphedanus quadrimaculatus	Pisautoxin	47
Ctenus_captiosis_female_tjc00305_clean_trinity_Trinity_TRINITY_DN9510_c0_g1_i1	Cte_cap_84	Araneomorphae	Ctenidae	Ctenus captiosis	Ctenitoxin	47
Ctenus_captiosis_male_tjc00303_clean_trinity_Trinity_TRINITY_DN1938_c0_g1_i1	Cte_cap_125	Araneomorphae	Ctenidae	Ctenus captiosis	Ctenitoxin	47
Ctenus_captiosis_male_tjc00306_clean_trinity_Trinity_TRINITY_DN9225_c0_g1_i1	Cte_cap_165	Araneomorphae	Ctenidae	Ctenus captiosis	Ctenitoxin	47
Ctenus_corniger_sra_clean_trinity_Trinity_TRINITY_DN3260_c0_g1_i5	Cte_cor_187	Araneomorphae	Ctenidae	Ctenus corniger	Ctenitoxin	47
Ctenus_exlineae_female_tjc00245_clean_trinity_Trinity_TRINITY_DN2900_c0_g1_i1	Cte_exl_249	Araneomorphae	Ctenidae	Ctenus exlineae	Ctenitoxin	47
Ctenus_exlineae_male_tjc00242_clean_trinity_Trinity_TRINITY_DN257_c0_g2_i1	Cte_exl_288	Araneomorphae	Ctenidae	Ctenus exlineae	Ctenitoxin	47
Ctenus_exlineae_male_tjc00246_clean_trinity_Trinity_TRINITY_DN24788_c0_g1_i1	Cte_exl_315	Araneomorphae	Ctenidae	Ctenus exlineae	Ctenitoxin	47
Ctenus_hibernalis_female_4926_BCB_0001_clean_trinity_Trinity_TRINITY_DN70049_c0_g1_i1	Cte_hib_348	Araneomorphae	Ctenidae	Ctenus hibernalis	Ctenitoxin	47
Leptoctenus_byrrhus_female_tjc00136_clean_trinity_Trinity_TRINITY_DN33889_c0_g1_i1	Lep_byr_661	Araneomorphae	Ctenidae	Leptoctenus byrrhus	Ctenitoxin	47
Leptoctenus_byrrhus_male_tjc00213_clean_trinity_Trinity_TRINITY_DN1365_c0_g1_i1	Lep_byr_671	Araneomorphae	Ctenidae	Leptoctenus byrrhus	Ctenitoxin	47
Leptoctenus_byrrhus_male_tjc00222_clean_trinity_Trinity_TRINITY_DN16629_c0_g1_i1	Lep_byr_694	Araneomorphae	Ctenidae	Leptoctenus byrrhus	Ctenitoxin	47
Sergiolus_capulatus_sra_clean_trinity_Trinity_TRINITY_DN3652_c0_g2_i2	Ser_cap_1135	Araneomorphae	Gnaphosidae	Sergiolus capulatus	Gnaphotoxin	47
Peucetia_longipalpis_sra_clean_trinity_Trinity_TRINITY_DN18701_c0_g1_i1	Peu_lon_833	Araneomorphae	Oxyopidae	Peucetia longipalpis	Oxotoxin	47
Nilus_albocinctus_sra_clean_trinity_Trinity_TRINITY_DN4598_c0_g1_i1	Nil_alb_739	Araneomorphae	Pisauridae	Nilus albocinctus	Pisautoxin	47
Pisaurina_mira_sra_clean_trinity_Trinity_TRINITY_DN179_c0_g1_i1	Pis_mir_1078	Araneomorphae	Pisauridae	Pisaurina mira	Pisautoxin	47
Psechrus_singaporensis_sra_clean_trinity_Trinity_TRINITY_DN9260_c0_g1_i1	Pse_sin_1110	Araneomorphae	Psechridae	Psechrus singaporensis	Psechritoxin	47
Habronattus_signatus_sra_clean_trinity_Trinity_TRINITY_DN4981_c0_g1_i1	Hab_sig_507	Araneomorphae	Salticidae	Habronattus signatus	Saltitoxin	47
Ctenus_captiosis_female_tjc00305_clean_trinity_Trinity_TRINITY_DN4_c0_g1_i1	Cte_cap_75	Araneomorphae	Ctenidae	Ctenus captiosis	Ctenitoxin	48
Ctenus_captiosis_female_tjc00311_clean_trinity_Trinity_TRINITY_DN583_c0_g1_i1	Cte_cap_113	Araneomorphae	Ctenidae	Ctenus captiosis	Ctenitoxin	48
Ctenus_captiosis_male_tjc00303_clean_trinity_Trinity_TRINITY_DN788_c0_g1_i2	Cte_cap_137	Araneomorphae	Ctenidae	Ctenus captiosis	Ctenitoxin	48
Ctenus_captiosis_male_tjc00306_clean_trinity_Trinity_TRINITY_DN3596_c0_g1_i2	Cte_cap_156	Araneomorphae	Ctenidae	Ctenus captiosis	Ctenitoxin	48
Ctenus_hibernalis_female_4926_BCB_0001_clean_trinity_Trinity_TRINITY_DN5539_c1_g2_i7	Cte_hib_346	Araneomorphae	Ctenidae	Ctenus hibernalis	Ctenitoxin	48
Ctenus_hibernalis_female_tjc00091_clean_trinity_Trinity_TRINITY_DN8641_c0_g1_i1	Cte_hib_367	Araneomorphae	Ctenidae	Ctenus hibernalis	Ctenitoxin	48
Ctenus_hibernalis_female_tjc00092_clean_trinity_Trinity_TRINITY_DN4978_c0_g1_i1	Cte_hib_381	Araneomorphae	Ctenidae	Ctenus hibernalis	Ctenitoxin	48
Ctenus_hibernalis_male_tjc00148_clean_trinity_Trinity_TRINITY_DN1721_c1_g1_i1	Cte_hib_399	Araneomorphae	Ctenidae	Ctenus hibernalis	Ctenitoxin	48
Isoctenus_aff_ordinario_female_G_IBSP_221742_clean_trinity_Trinity_TRINITY_DN279_c0_g1_i1	Iso_ord_603	Araneomorphae	Ctenidae	Isoctenus ordinario	Ctenitoxin	48
Isoctenus_sp_female_F_IBSP_221743_clean_trinity_Trinity_TRINITY_DN409_c0_g1_i1	Iso_sp_637	Araneomorphae	Ctenidae	Isoctenus sp	Ctenitoxin	48
Leptoctenus_byrrhus_female_tjc00136_clean_trinity_Trinity_TRINITY_DN2019_c0_g1_i1	Lep_byr_651	Araneomorphae	Ctenidae	Leptoctenus byrrhus	Ctenitoxin	48
Leptoctenus_byrrhus_male_tjc00213_clean_trinity_Trinity_TRINITY_DN3154_c0_g1_i1	Lep_byr_675	Araneomorphae	Ctenidae	Leptoctenus byrrhus	Ctenitoxin	48
Leptoctenus_byrrhus_male_tjc00222_clean_trinity_Trinity_TRINITY_DN469_c0_g1_i1	Lep_byr_705	Araneomorphae	Ctenidae	Leptoctenus byrrhus	Ctenitoxin	48
Phoneutria_nigriventer_sra_clean_trinity_Trinity_TRINITY_DN1044_c0_g1_i1	Pho_nig_1045	Araneomorphae	Ctenidae	Phoneutria nigriventer	Ctenitoxin	48
Hippasa_holmerae_sundaica_sra_clean_trinity_Trinity_TRINITY_DN1732_c0_g1_i2	Hip_hol_554	Araneomorphae	Lycosidae	Hippasa holmerae	Lycotoxin	48
Oxyopes_sp_sra_clean_trinity_Trinity_TRINITY_DN72068_c0_g1_i1	Oxy_sp_811	Araneomorphae	Oxyopidae	Oxyopes sp	Oxotoxin	48
Fecenia_protensa_sra_clean_trinity_Trinity_TRINITY_DN9331_c0_g2_i2	Fec_pro_474	Araneomorphae	Psechridae	Fecenia protensa	Psechritoxin	48
Ctenus_hibernalis_female_4926_BCB_0001_clean_trinity_Trinity_TRINITY_DN3165_c0_g1_i1	Cte_hib_340	Araneomorphae	Ctenidae	Ctenus hibernalis	Ctenitoxin	49
Ctenus_captiosis_female_tjc00305_clean_trinity_Trinity_TRINITY_DN524_c0_g1_i1	Cte_cap_78	Araneomorphae	Ctenidae	Ctenus captiosis	Ctenitoxin	49
Ctenus_captiosis_female_tjc00311_clean_trinity_Trinity_TRINITY_DN2094_c0_g1_i11	Cte_cap_94	Araneomorphae	Ctenidae	Ctenus captiosis	Ctenitoxin	49
Ctenus_captiosis_male_tjc00306_clean_trinity_Trinity_TRINITY_DN20_c0_g1_i3	Cte_cap_152	Araneomorphae	Ctenidae	Ctenus captiosis	Ctenitoxin	49
Ctenus_hibernalis_female_tjc00092_clean_trinity_Trinity_TRINITY_DN562_c0_g2_i6	Cte_hib_383	Araneomorphae	Ctenidae	Ctenus hibernalis	Ctenitoxin	49
Phoneutria_nigriventer_male_B_IBSP_214013_clean_trinity_Trinity_TRINITY_DN1724_c0_g1_i1	Pho_nig_978	Araneomorphae	Ctenidae	Phoneutria nigriventer	Ctenitoxin	50
Ctenus_captiosis_female_tjc00305_clean_trinity_Trinity_TRINITY_DN1578_c0_g1_i1	Cte_cap_67	Araneomorphae	Ctenidae	Ctenus captiosis	Ctenitoxin	50
Ctenus_captiosis_female_tjc00311_clean_trinity_Trinity_TRINITY_DN17470_c0_g1_i1	Cte_cap_92	Araneomorphae	Ctenidae	Ctenus captiosis	Ctenitoxin	50
Ctenus_captiosis_male_tjc00303_clean_trinity_Trinity_TRINITY_DN692_c6_g1_i1	Cte_cap_135	Araneomorphae	Ctenidae	Ctenus captiosis	Ctenitoxin	50
Ctenus_captiosis_male_tjc00306_clean_trinity_Trinity_TRINITY_DN1160_c5_g1_i1	Cte_cap_142	Araneomorphae	Ctenidae	Ctenus captiosis	Ctenitoxin	50
Ctenus_corniger_sra_clean_trinity_Trinity_TRINITY_DN5358_c0_g1_i1	Cte_cor_193	Araneomorphae	Ctenidae	Ctenus corniger	Ctenitoxin	50
Ctenus_exlineae_female_tjc00244_clean_trinity_Trinity_TRINITY_DN46935_c0_g1_i1	Cte_exl_228	Araneomorphae	Ctenidae	Ctenus exlineae	Ctenitoxin	50
Ctenus_exlineae_female_tjc00245_clean_trinity_Trinity_TRINITY_DN38776_c0_g1_i1	Cte_exl_254	Araneomorphae	Ctenidae	Ctenus exlineae	Ctenitoxin	50
Ctenus_exlineae_female_tjc00247_clean_trinity_Trinity_TRINITY_DN43818_c0_g1_i1	Cte_exl_270	Araneomorphae	Ctenidae	Ctenus exlineae	Ctenitoxin	50
Ctenus_exlineae_male_tjc00242_clean_trinity_Trinity_TRINITY_DN33445_c0_g1_i1	Cte_exl_290	Araneomorphae	Ctenidae	Ctenus exlineae	Ctenitoxin	50
Ctenus_exlineae_male_tjc00246_clean_trinity_Trinity_TRINITY_DN37281_c0_g1_i1	Cte_exl_320	Araneomorphae	Ctenidae	Ctenus exlineae	Ctenitoxin	50
Ctenus_hibernalis_female_4926_BCB_0001_clean_trinity_Trinity_TRINITY_DN54771_c0_g1_i1	Cte_hib_345	Araneomorphae	Ctenidae	Ctenus hibernalis	Ctenitoxin	50
Ctenus_hibernalis_female_tjc00091_clean_trinity_Trinity_TRINITY_DN37429_c0_g1_i1	Cte_hib_361	Araneomorphae	Ctenidae	Ctenus hibernalis	Ctenitoxin	50
Ctenus_hibernalis_female_tjc00092_clean_trinity_Trinity_TRINITY_DN85921_c0_g1_i1	Cte_hib_390	Araneomorphae	Ctenidae	Ctenus hibernalis	Ctenitoxin	50
Isoctenus_aff_ordinario_female_G_IBSP_221742_clean_trinity_Trinity_TRINITY_DN1093_c0_g1_i2	Iso_ord_596	Araneomorphae	Ctenidae	Isoctenus ordinario	Ctenitoxin	50
Isoctenus_aff_ordinario_female_G_IBSP_221742_clean_trinity_Trinity_TRINITY_DN3177_c0_g1_i1	Iso_ord_604	Araneomorphae	Ctenidae	Isoctenus ordinario	Ctenitoxin	50
Isoctenus_sp_female_F_IBSP_221743_clean_trinity_Trinity_TRINITY_DN48961_c0_g1_i1	Iso_sp_638	Araneomorphae	Ctenidae	Isoctenus sp	Ctenitoxin	50
Isoctenus_sp_female_F_IBSP_221743_clean_trinity_Trinity_TRINITY_DN6024_c0_g1_i10	Iso_sp_643	Araneomorphae	Ctenidae	Isoctenus sp	Ctenitoxin	50
Isoctenus_sp_female_F_IBSP_221743_clean_trinity_Trinity_TRINITY_DN791_c0_g1_i1	Iso_sp_646	Araneomorphae	Ctenidae	Isoctenus sp	Ctenitoxin	50
Leptoctenus_byrrhus_female_tjc00136_clean_trinity_Trinity_TRINITY_DN39488_c0_g1_i1	Lep_byr_664	Araneomorphae	Ctenidae	Leptoctenus byrrhus	Ctenitoxin	50
Leptoctenus_byrrhus_female_tjc00136_clean_trinity_Trinity_TRINITY_DN47848_c0_g1_i1	Lep_byr_667	Araneomorphae	Ctenidae	Leptoctenus byrrhus	Ctenitoxin	50
Leptoctenus_byrrhus_male_tjc00213_clean_trinity_Trinity_TRINITY_DN48555_c0_g1_i1	Lep_byr_680	Araneomorphae	Ctenidae	Leptoctenus byrrhus	Ctenitoxin	50
Leptoctenus_byrrhus_male_tjc00222_clean_trinity_Trinity_TRINITY_DN40654_c0_g1_i1	Lep_byr_700	Araneomorphae	Ctenidae	Leptoctenus byrrhus	Ctenitoxin	50
Leptoctenus_byrrhus_male_tjc00222_clean_trinity_Trinity_TRINITY_DN40672_c0_g1_i1	Lep_byr_701	Araneomorphae	Ctenidae	Leptoctenus byrrhus	Ctenitoxin	50
Phoneutria_nigriventer_female_H_IBSP_221739_clean_trinity_Trinity_TRINITY_DN1973_c1_g1_i1	Pho_nig_858	Araneomorphae	Ctenidae	Phoneutria nigriventer	Ctenitoxin	50
Phoneutria_nigriventer_female_H_IBSP_221739_clean_trinity_Trinity_TRINITY_DN45742_c0_g1_i1	Pho_nig_869	Araneomorphae	Ctenidae	Phoneutria nigriventer	Ctenitoxin	50
Phoneutria_nigriventer_female_I_IBSP_221740_clean_trinity_Trinity_TRINITY_DN1552_c0_g1_i1	Pho_nig_888	Araneomorphae	Ctenidae	Phoneutria nigriventer	Ctenitoxin	50
Phoneutria_nigriventer_female_I_IBSP_221740_clean_trinity_Trinity_TRINITY_DN63_c0_g1_i1	Pho_nig_903	Araneomorphae	Ctenidae	Phoneutria nigriventer	Ctenitoxin	50
Phoneutria_nigriventer_female_J_IBSP_221741_clean_trinity_Trinity_TRINITY_DN284_c0_g1_i1	Pho_nig_920	Araneomorphae	Ctenidae	Phoneutria nigriventer	Ctenitoxin	50
Phoneutria_nigriventer_female_J_IBSP_221741_clean_trinity_Trinity_TRINITY_DN55272_c0_g1_i1	Pho_nig_931	Araneomorphae	Ctenidae	Phoneutria nigriventer	Ctenitoxin	50
Phoneutria_nigriventer_male_A_IBSP_214012_clean_trinity_Trinity_TRINITY_DN2110_c0_g1_i1	Pho_nig_952	Araneomorphae	Ctenidae	Phoneutria nigriventer	Ctenitoxin	50
Phoneutria_nigriventer_male_A_IBSP_214012_clean_trinity_Trinity_TRINITY_DN6759_c0_g2_i1	Pho_nig_969	Araneomorphae	Ctenidae	Phoneutria nigriventer	Ctenitoxin	50
Phoneutria_nigriventer_male_B_IBSP_214013_clean_trinity_Trinity_TRINITY_DN358_c0_g1_i1	Pho_nig_991	Araneomorphae	Ctenidae	Phoneutria nigriventer	Ctenitoxin	50
Phoneutria_nigriventer_male_C_IBSP_214014_clean_trinity_Trinity_TRINITY_DN36177_c0_g1_i1	Pho_nig_1029	Araneomorphae	Ctenidae	Phoneutria nigriventer	Ctenitoxin	50
Phoneutria_nigriventer_male_C_IBSP_214014_clean_trinity_Trinity_TRINITY_DN458_c0_g1_i1	Pho_nig_1037	Araneomorphae	Ctenidae	Phoneutria nigriventer	Ctenitoxin	50
Phoneutria_nigriventer_sra_clean_trinity_Trinity_TRINITY_DN1026_c0_g1_i1	Pho_nig_1044	Araneomorphae	Ctenidae	Phoneutria nigriventer	Ctenitoxin	50
Phoneutria_nigriventer_sra_clean_trinity_Trinity_TRINITY_DN1132_c0_g1_i1	Pho_nig_1046	Araneomorphae	Ctenidae	Phoneutria nigriventer	Ctenitoxin	50
Oxyopes_sp_sra_clean_trinity_Trinity_TRINITY_DN4706_c0_g1_i1	Oxy_sp_798	Araneomorphae	Oxyopidae	Oxyopes sp	Oxotoxin	50
Nilus_albocinctus_sra_clean_trinity_Trinity_TRINITY_DN4187_c0_g1_i2	Nil_alb_737	Araneomorphae	Pisauridae	Nilus albocinctus	Pisautoxin	50
Sphedanus_quadrimaculatus_sra_clean_trinity_Trinity_TRINITY_DN3043_c0_g1_i1	Sph_qua_1199	Araneomorphae	Pisauridae	Sphedanus quadrimaculatus	Pisautoxin	50
Sphedanus_quadrimaculatus_sra_clean_trinity_Trinity_TRINITY_DN3087_c0_g1_i2	Sph_qua_1200	Araneomorphae	Pisauridae	Sphedanus quadrimaculatus	Pisautoxin	50
Fecenia_protensa_sra_clean_trinity_Trinity_TRINITY_DN3312_c0_g1_i1	Fec_pro_461	Araneomorphae	Psechridae	Fecenia protensa	Psechritoxin	50
Fecenia_protensa_sra_clean_trinity_Trinity_TRINITY_DN85665_c0_g1_i1	Fec_pro_473	Araneomorphae	Psechridae	Fecenia protensa	Psechritoxin	50
Psechrus_singaporensis_sra_clean_trinity_Trinity_TRINITY_DN3744_c0_g1_i1	Pse_sin_1097	Araneomorphae	Psechridae	Psechrus singaporensis	Psechritoxin	50
Phoneutria_nigriventer_male_B_IBSP_214013_clean_trinity_Trinity_TRINITY_DN72_c0_g1_i4	Pho_nig_1000	Araneomorphae	Ctenidae	Phoneutria nigriventer	Ctenitoxin	51
Ctenus_captiosis_female_tjc00305_clean_trinity_Trinity_TRINITY_DN85_c0_g2_i1	Cte_cap_83	Araneomorphae	Ctenidae	Ctenus captiosis	Ctenitoxin	51
Ctenus_captiosis_female_tjc00311_clean_trinity_Trinity_TRINITY_DN1033_c0_g3_i1	Cte_cap_86	Araneomorphae	Ctenidae	Ctenus captiosis	Ctenitoxin	51
Ctenus_exlineae_female_tjc00244_clean_trinity_Trinity_TRINITY_DN33_c0_g3_i1	Cte_exl_223	Araneomorphae	Ctenidae	Ctenus exlineae	Ctenitoxin	51
Ctenus_exlineae_female_tjc00245_clean_trinity_Trinity_TRINITY_DN2446_c0_g1_i1	Cte_exl_244	Araneomorphae	Ctenidae	Ctenus exlineae	Ctenitoxin	51
Ctenus_exlineae_female_tjc00247_clean_trinity_Trinity_TRINITY_DN757_c0_g1_i1	Cte_exl_276	Araneomorphae	Ctenidae	Ctenus exlineae	Ctenitoxin	51
Ctenus_exlineae_female_tjc00247_clean_trinity_Trinity_TRINITY_DN757_c0_g3_i1	Cte_exl_277	Araneomorphae	Ctenidae	Ctenus exlineae	Ctenitoxin	51
Ctenus_exlineae_male_tjc00242_clean_trinity_Trinity_TRINITY_DN1376_c1_g2_i1	Cte_exl_282	Araneomorphae	Ctenidae	Ctenus exlineae	Ctenitoxin	51
Ctenus_exlineae_male_tjc00246_clean_trinity_Trinity_TRINITY_DN27_c0_g1_i1	Cte_exl_316	Araneomorphae	Ctenidae	Ctenus exlineae	Ctenitoxin	51
Ctenus_hibernalis_female_tjc00091_clean_trinity_Trinity_TRINITY_DN14_c1_g1_i3	Cte_hib_353	Araneomorphae	Ctenidae	Ctenus hibernalis	Ctenitoxin	51
Ctenus_hibernalis_female_tjc00092_clean_trinity_Trinity_TRINITY_DN972_c0_g1_i3	Cte_hib_391	Araneomorphae	Ctenidae	Ctenus hibernalis	Ctenitoxin	51
Ctenus_hibernalis_male_tjc00148_clean_trinity_Trinity_TRINITY_DN2189_c0_g1_i1	Cte_hib_401	Araneomorphae	Ctenidae	Ctenus hibernalis	Ctenitoxin	51
Isoctenus_aff_ordinario_female_G_IBSP_221742_clean_trinity_Trinity_TRINITY_DN739_c1_g3_i1	Iso_ord_615	Araneomorphae	Ctenidae	Isoctenus ordinario	Ctenitoxin	51
Isoctenus_sp_female_F_IBSP_221743_clean_trinity_Trinity_TRINITY_DN1855_c1_g1_i1	Iso_sp_623	Araneomorphae	Ctenidae	Isoctenus sp	Ctenitoxin	51
Phoneutria_nigriventer_female_H_IBSP_221739_clean_trinity_Trinity_TRINITY_DN100_c0_g1_i4	Pho_nig_851	Araneomorphae	Ctenidae	Phoneutria nigriventer	Ctenitoxin	51
Phoneutria_nigriventer_female_J_IBSP_221741_clean_trinity_Trinity_TRINITY_DN160_c0_g1_i2	Pho_nig_909	Araneomorphae	Ctenidae	Phoneutria nigriventer	Ctenitoxin	51
Phoneutria_nigriventer_male_C_IBSP_214014_clean_trinity_Trinity_TRINITY_DN1_c0_g1_i8	Pho_nig_1007	Araneomorphae	Ctenidae	Phoneutria nigriventer	Ctenitoxin	51
Sphedanus_quadrimaculatus_sra_clean_trinity_Trinity_TRINITY_DN11940_c0_g2_i1	Sph_qua_1191	Araneomorphae	Pisauridae	Sphedanus quadrimaculatus	Pisautoxin	52
Hippasa_holmerae_sundaica_sra_clean_trinity_Trinity_TRINITY_DN20975_c0_g1_i1	Hip_hol_556	Araneomorphae	Lycosidae	Hippasa holmerae	Lycotoxin	52
Sphedanus_quadrimaculatus_sra_clean_trinity_Trinity_TRINITY_DN11940_c0_g3_i1	Sph_qua_1192	Araneomorphae	Pisauridae	Sphedanus quadrimaculatus	Pisautoxin	52
Thomisus_spectabilis_sra_clean_trinity_Trinity_TRINITY_DN160_c0_g4_i1	Tho_spe_1229	Araneomorphae	Thomisidae	Thomisus spectabilis	Thomitoxin	52
Thomisus_spectabilis_sra_clean_trinity_Trinity_TRINITY_DN7887_c2_g1_i1	Tho_spe_1255	Araneomorphae	Thomisidae	Thomisus spectabilis	Thomitoxin	52
Ctenus_captiosis_female_tjc00305_clean_trinity_Trinity_TRINITY_DN5829_c0_g1_i1	Cte_cap_79	Araneomorphae	Ctenidae	Ctenus captiosis	Ctenitoxin	53
Anahita_punctulata_male_tjc00297_clean_trinity_Trinity_TRINITY_DN20627_c0_g1_i1	Ana_pun_6	Araneomorphae	Ctenidae	Anahita punctulata	Ctenitoxin	53
Ctenus_captiosis_female_tjc00311_clean_trinity_Trinity_TRINITY_DN4283_c2_g2_i1	Cte_cap_106	Araneomorphae	Ctenidae	Ctenus captiosis	Ctenitoxin	53
Ctenus_captiosis_male_tjc00303_clean_trinity_Trinity_TRINITY_DN60_c0_g1_i1	Cte_cap_134	Araneomorphae	Ctenidae	Ctenus captiosis	Ctenitoxin	53
Ctenus_captiosis_male_tjc00306_clean_trinity_Trinity_TRINITY_DN7367_c0_g1_i1	Cte_cap_160	Araneomorphae	Ctenidae	Ctenus captiosis	Ctenitoxin	53
Ctenus_exlineae_female_tjc00245_clean_trinity_Trinity_TRINITY_DN2658_c0_g2_i1	Cte_exl_246	Araneomorphae	Ctenidae	Ctenus exlineae	Ctenitoxin	53
Ctenus_hibernalis_female_tjc00091_clean_trinity_Trinity_TRINITY_DN2047_c0_g1_i4	Cte_hib_355	Araneomorphae	Ctenidae	Ctenus hibernalis	Ctenitoxin	53
Ctenus_hibernalis_female_tjc00092_clean_trinity_Trinity_TRINITY_DN6752_c0_g1_i2	Cte_hib_385	Araneomorphae	Ctenidae	Ctenus hibernalis	Ctenitoxin	53
Ctenus_hibernalis_male_tjc00148_clean_trinity_Trinity_TRINITY_DN4683_c0_g2_i2	Cte_hib_411	Araneomorphae	Ctenidae	Ctenus hibernalis	Ctenitoxin	53
Phoneutria_nigriventer_sra_clean_trinity_Trinity_TRINITY_DN696_c0_g3_i2	Pho_nig_1072	Araneomorphae	Ctenidae	Phoneutria nigriventer	Ctenitoxin	54
Ctenus_captiosis_female_tjc00311_clean_trinity_Trinity_TRINITY_DN2315_c0_g1_i2	Cte_cap_96	Araneomorphae	Ctenidae	Ctenus captiosis	Ctenitoxin	54
Phoneutria_nigriventer_female_I_IBSP_221740_clean_trinity_Trinity_TRINITY_DN1025_c0_g1_i1	Pho_nig_883	Araneomorphae	Ctenidae	Phoneutria nigriventer	Ctenitoxin	54
Phoneutria_nigriventer_female_J_IBSP_221741_clean_trinity_Trinity_TRINITY_DN1613_c0_g1_i1	Pho_nig_910	Araneomorphae	Ctenidae	Phoneutria nigriventer	Ctenitoxin	54
Phoneutria_nigriventer_male_A_IBSP_214012_clean_trinity_Trinity_TRINITY_DN165_c0_g1_i11	Pho_nig_947	Araneomorphae	Ctenidae	Phoneutria nigriventer	Ctenitoxin	54
Ctenus_hibernalis_female_tjc00091_clean_trinity_Trinity_TRINITY_DN492_c0_g1_i3	Cte_hib_362	Araneomorphae	Ctenidae	Ctenus hibernalis	Ctenitoxin	55
Ctenus_captiosis_female_tjc00305_clean_trinity_Trinity_TRINITY_DN3493_c0_g1_i2	Cte_cap_74	Araneomorphae	Ctenidae	Ctenus captiosis	Ctenitoxin	55
Ctenus_captiosis_male_tjc00303_clean_trinity_Trinity_TRINITY_DN1071_c1_g3_i1	Cte_cap_119	Araneomorphae	Ctenidae	Ctenus captiosis	Ctenitoxin	55
Ctenus_captiosis_male_tjc00306_clean_trinity_Trinity_TRINITY_DN1074_c1_g3_i2	Cte_cap_141	Araneomorphae	Ctenidae	Ctenus captiosis	Ctenitoxin	55
Ctenus_exlineae_female_tjc00245_clean_trinity_Trinity_TRINITY_DN1728_c0_g1_i8	Cte_exl_241	Araneomorphae	Ctenidae	Ctenus exlineae	Ctenitoxin	55
Ctenus_exlineae_female_tjc00247_clean_trinity_Trinity_TRINITY_DN11350_c0_g1_i1	Cte_exl_262	Araneomorphae	Ctenidae	Ctenus exlineae	Ctenitoxin	55
Ctenus_exlineae_male_tjc00242_clean_trinity_Trinity_TRINITY_DN7956_c1_g1_i1	Cte_exl_304	Araneomorphae	Ctenidae	Ctenus exlineae	Ctenitoxin	55
Ctenus_exlineae_male_tjc00246_clean_trinity_Trinity_TRINITY_DN1595_c0_g1_i1	Cte_exl_311	Araneomorphae	Ctenidae	Ctenus exlineae	Ctenitoxin	55
Ctenus_hibernalis_female_tjc00092_clean_trinity_Trinity_TRINITY_DN1204_c0_g2_i2	Cte_hib_372	Araneomorphae	Ctenidae	Ctenus hibernalis	Ctenitoxin	55
Ctenus_hibernalis_male_tjc00148_clean_trinity_Trinity_TRINITY_DN11719_c0_g1_i1	Cte_hib_396	Araneomorphae	Ctenidae	Ctenus hibernalis	Ctenitoxin	55
Ctenus_hibernalis_male_tjc00148_clean_trinity_Trinity_TRINITY_DN414_c0_g1_i1	Cte_hib_407	Araneomorphae	Ctenidae	Ctenus hibernalis	Ctenitoxin	56
Ctenus_exlineae_male_tjc00246_clean_trinity_Trinity_TRINITY_DN725_c0_g2_i1	Cte_exl_324	Araneomorphae	Ctenidae	Ctenus exlineae	Ctenitoxin	56
Ctenus_hibernalis_female_4926_BCB_0001_clean_trinity_Trinity_TRINITY_DN328_c0_g1_i11	Cte_hib_341	Araneomorphae	Ctenidae	Ctenus hibernalis	Ctenitoxin	56
Ctenus_hibernalis_female_tjc00091_clean_trinity_Trinity_TRINITY_DN219_c1_g1_i1	Cte_hib_357	Araneomorphae	Ctenidae	Ctenus hibernalis	Ctenitoxin	56
Ctenus_hibernalis_female_tjc00092_clean_trinity_Trinity_TRINITY_DN673_c0_g1_i5	Cte_hib_384	Araneomorphae	Ctenidae	Ctenus hibernalis	Ctenitoxin	56
Leptoctenus_byrrhus_male_tjc00213_clean_trinity_Trinity_TRINITY_DN8118_c0_g1_i1	Lep_byr_685	Araneomorphae	Ctenidae	Leptoctenus byrrhus	Ctenitoxin	56
Leptoctenus_byrrhus_male_tjc00222_clean_trinity_Trinity_TRINITY_DN14078_c2_g1_i1	Lep_byr_690	Araneomorphae	Ctenidae	Leptoctenus byrrhus	Ctenitoxin	56
Phoneutria_nigriventer_male_C_IBSP_214014_clean_trinity_Trinity_TRINITY_DN48_c0_g1_i6	Pho_nig_1038	Araneomorphae	Ctenidae	Phoneutria nigriventer	Ctenitoxin	57
Ctenus_captiosis_female_tjc00311_clean_trinity_Trinity_TRINITY_DN3492_c0_g1_i6	Cte_cap_103	Araneomorphae	Ctenidae	Ctenus captiosis	Ctenitoxin	57
Phoneutria_nigriventer_female_H_IBSP_221739_clean_trinity_Trinity_TRINITY_DN5_c1_g1_i2	Pho_nig_871	Araneomorphae	Ctenidae	Phoneutria nigriventer	Ctenitoxin	57
Phoneutria_nigriventer_female_J_IBSP_221741_clean_trinity_Trinity_TRINITY_DN28_c0_g1_i4	Pho_nig_919	Araneomorphae	Ctenidae	Phoneutria nigriventer	Ctenitoxin	57
Phoneutria_nigriventer_male_A_IBSP_214012_clean_trinity_Trinity_TRINITY_DN6589_c0_g2_i1	Pho_nig_968	Araneomorphae	Ctenidae	Phoneutria nigriventer	Ctenitoxin	57
Phoneutria_nigriventer_male_B_IBSP_214013_clean_trinity_Trinity_TRINITY_DN106_c0_g1_i3	Pho_nig_973	Araneomorphae	Ctenidae	Phoneutria nigriventer	Ctenitoxin	57
Ctenus_exlineae_male_tjc00242_clean_trinity_Trinity_TRINITY_DN4030_c0_g1_i1	Cte_exl_293	Araneomorphae	Ctenidae	Ctenus exlineae	Ctenitoxin	58
Anahita_punctulata_male_tjc00297_clean_trinity_Trinity_TRINITY_DN3336_c0_g1_i1	Ana_pun_12	Araneomorphae	Ctenidae	Anahita punctulata	Ctenitoxin	58
Ctenus_captiosis_male_tjc00306_clean_trinity_Trinity_TRINITY_DN568_c0_g1_i4	Cte_cap_158	Araneomorphae	Ctenidae	Ctenus captiosis	Ctenitoxin	58
Ctenus_exlineae_female_tjc00244_clean_trinity_Trinity_TRINITY_DN52099_c0_g1_i1	Cte_exl_232	Araneomorphae	Ctenidae	Ctenus exlineae	Ctenitoxin	58
Ctenus_exlineae_female_tjc00245_clean_trinity_Trinity_TRINITY_DN2692_c0_g1_i2	Cte_exl_247	Araneomorphae	Ctenidae	Ctenus exlineae	Ctenitoxin	58
Ctenus_exlineae_female_tjc00245_clean_trinity_Trinity_TRINITY_DN2692_c0_g2_i2	Cte_exl_248	Araneomorphae	Ctenidae	Ctenus exlineae	Ctenitoxin	58
Ctenus_exlineae_female_tjc00247_clean_trinity_Trinity_TRINITY_DN7094_c0_g3_i1	Cte_exl_275	Araneomorphae	Ctenidae	Ctenus exlineae	Ctenitoxin	58
Ctenus_exlineae_male_tjc00246_clean_trinity_Trinity_TRINITY_DN8511_c0_g1_i2	Cte_exl_325	Araneomorphae	Ctenidae	Ctenus exlineae	Ctenitoxin	58
Ctenus_hibernalis_female_tjc00092_clean_trinity_Trinity_TRINITY_DN1972_c2_g1_i1	Cte_hib_375	Araneomorphae	Ctenidae	Ctenus hibernalis	Ctenitoxin	58
Ctenus_hibernalis_male_tjc00148_clean_trinity_Trinity_TRINITY_DN8653_c0_g2_i3	Cte_hib_416	Araneomorphae	Ctenidae	Ctenus hibernalis	Ctenitoxin	58
Leptoctenus_byrrhus_female_tjc00136_clean_trinity_Trinity_TRINITY_DN347_c0_g2_i1	Lep_byr_662	Araneomorphae	Ctenidae	Leptoctenus byrrhus	Ctenitoxin	58
Leptoctenus_byrrhus_male_tjc00213_clean_trinity_Trinity_TRINITY_DN95_c0_g1_i1	Lep_byr_687	Araneomorphae	Ctenidae	Leptoctenus byrrhus	Ctenitoxin	58
Leptoctenus_byrrhus_male_tjc00222_clean_trinity_Trinity_TRINITY_DN147_c0_g2_i13	Lep_byr_691	Araneomorphae	Ctenidae	Leptoctenus byrrhus	Ctenitoxin	58
Phoneutria_nigriventer_female_J_IBSP_221741_clean_trinity_Trinity_TRINITY_DN64_c0_g1_i1	Pho_nig_934	Araneomorphae	Ctenidae	Phoneutria nigriventer	Ctenitoxin	58
Phoneutria_nigriventer_male_B_IBSP_214013_clean_trinity_Trinity_TRINITY_DN68_c1_g2_i2	Pho_nig_999	Araneomorphae	Ctenidae	Phoneutria nigriventer	Ctenitoxin	58
Phoneutria_nigriventer_male_C_IBSP_214014_clean_trinity_Trinity_TRINITY_DN36_c1_g1_i1	Pho_nig_1028	Araneomorphae	Ctenidae	Phoneutria nigriventer	Ctenitoxin	58
Phoneutria_nigriventer_sra_clean_trinity_Trinity_TRINITY_DN79_c0_g3_i1	Pho_nig_1075	Araneomorphae	Ctenidae	Phoneutria nigriventer	Ctenitoxin	58
Phoneutria_nigriventer_female_I_IBSP_221740_clean_trinity_Trinity_TRINITY_DN167_c0_g1_i2	Pho_nig_890	Araneomorphae	Ctenidae	Phoneutria nigriventer	Ctenitoxin	59
Ctenus_captiosis_female_tjc00305_clean_trinity_Trinity_TRINITY_DN23233_c0_g1_i5	Cte_cap_71	Araneomorphae	Ctenidae	Ctenus captiosis	Ctenitoxin	59
Ctenus_captiosis_female_tjc00311_clean_trinity_Trinity_TRINITY_DN5506_c0_g1_i5	Cte_cap_112	Araneomorphae	Ctenidae	Ctenus captiosis	Ctenitoxin	59
Ctenus_captiosis_male_tjc00303_clean_trinity_Trinity_TRINITY_DN124_c0_g4_i3	Cte_cap_122	Araneomorphae	Ctenidae	Ctenus captiosis	Ctenitoxin	59
Ctenus_captiosis_male_tjc00306_clean_trinity_Trinity_TRINITY_DN1987_c1_g1_i3	Cte_cap_151	Araneomorphae	Ctenidae	Ctenus captiosis	Ctenitoxin	59
Ctenus_exlineae_female_tjc00247_clean_trinity_Trinity_TRINITY_DN503_c3_g1_i3	Cte_exl_271	Araneomorphae	Ctenidae	Ctenus exlineae	Ctenitoxin	59
Ctenus_hibernalis_female_tjc00091_clean_trinity_Trinity_TRINITY_DN136_c1_g2_i10	Cte_hib_352	Araneomorphae	Ctenidae	Ctenus hibernalis	Ctenitoxin	59
Ctenus_hibernalis_female_tjc00092_clean_trinity_Trinity_TRINITY_DN333_c0_g1_i1	Cte_hib_379	Araneomorphae	Ctenidae	Ctenus hibernalis	Ctenitoxin	59
Phoneutria_nigriventer_female_H_IBSP_221739_clean_trinity_Trinity_TRINITY_DN108_c0_g1_i1	Pho_nig_852	Araneomorphae	Ctenidae	Phoneutria nigriventer	Ctenitoxin	59
Phoneutria_nigriventer_female_J_IBSP_221741_clean_trinity_Trinity_TRINITY_DN49_c1_g1_i1	Pho_nig_928	Araneomorphae	Ctenidae	Phoneutria nigriventer	Ctenitoxin	59
Phoneutria_nigriventer_male_A_IBSP_214012_clean_trinity_Trinity_TRINITY_DN27225_c0_g1_i1	Pho_nig_957	Araneomorphae	Ctenidae	Phoneutria nigriventer	Ctenitoxin	59
Phoneutria_nigriventer_male_B_IBSP_214013_clean_trinity_Trinity_TRINITY_DN68_c0_g2_i2	Pho_nig_998	Araneomorphae	Ctenidae	Phoneutria nigriventer	Ctenitoxin	59
Phoneutria_nigriventer_male_C_IBSP_214014_clean_trinity_Trinity_TRINITY_DN36_c0_g1_i1	Pho_nig_1027	Araneomorphae	Ctenidae	Phoneutria nigriventer	Ctenitoxin	59
Phoneutria_nigriventer_sra_clean_trinity_Trinity_TRINITY_DN1524_c0_g1_i1	Pho_nig_1053	Araneomorphae	Ctenidae	Phoneutria nigriventer	Ctenitoxin	59
Phoneutria_nigriventer_male_A_IBSP_214012_clean_trinity_Trinity_TRINITY_DN2676_c0_g2_i2	Pho_nig_956	Araneomorphae	Ctenidae	Phoneutria nigriventer	Ctenitoxin	60
Ctenus_captiosis_female_tjc00311_clean_trinity_Trinity_TRINITY_DN812_c0_g1_i1	Cte_cap_115	Araneomorphae	Ctenidae	Ctenus captiosis	Ctenitoxin	60
Ctenus_captiosis_female_tjc00311_clean_trinity_Trinity_TRINITY_DN812_c0_g2_i1	Cte_cap_116	Araneomorphae	Ctenidae	Ctenus captiosis	Ctenitoxin	60
Ctenus_exlineae_female_tjc00245_clean_trinity_Trinity_TRINITY_DN3141_c0_g1_i2	Cte_exl_250	Araneomorphae	Ctenidae	Ctenus exlineae	Ctenitoxin	60
Ctenus_exlineae_female_tjc00247_clean_trinity_Trinity_TRINITY_DN2459_c0_g2_i1	Cte_exl_266	Araneomorphae	Ctenidae	Ctenus exlineae	Ctenitoxin	60
Ctenus_exlineae_male_tjc00242_clean_trinity_Trinity_TRINITY_DN7956_c0_g1_i1	Cte_exl_303	Araneomorphae	Ctenidae	Ctenus exlineae	Ctenitoxin	60
Isoctenus_aff_ordinario_female_G_IBSP_221742_clean_trinity_Trinity_TRINITY_DN1070_c0_g2_i1	Iso_ord_595	Araneomorphae	Ctenidae	Isoctenus ordinario	Ctenitoxin	60
Isoctenus_sp_female_F_IBSP_221743_clean_trinity_Trinity_TRINITY_DN1589_c0_g1_i2	Iso_sp_621	Araneomorphae	Ctenidae	Isoctenus sp	Ctenitoxin	60
ArachnoserverCDS_Gene_20as_kappa-ctenitoxin-Pn1a_gb_AF015663_cDNA_sequence_of_a_toxin_from_the_venom_gland_of_the_spider_Phoneutria_nigriventer	Pho_nig_53	Araneomorphae	Ctenidae	Phoneutria nigriventer	Ctenitoxin	60
Phoneutria_nigriventer_female_I_IBSP_221740_clean_trinity_Trinity_TRINITY_DN1033_c0_g1_i1	Pho_nig_884	Araneomorphae	Ctenidae	Phoneutria nigriventer	Ctenitoxin	60
Phoneutria_nigriventer_female_I_IBSP_221740_clean_trinity_Trinity_TRINITY_DN312_c0_g1_i4	Pho_nig_896	Araneomorphae	Ctenidae	Phoneutria nigriventer	Ctenitoxin	60
Phoneutria_nigriventer_female_J_IBSP_221741_clean_trinity_Trinity_TRINITY_DN316_c0_g1_i1	Pho_nig_921	Araneomorphae	Ctenidae	Phoneutria nigriventer	Ctenitoxin	60
Phoneutria_nigriventer_female_J_IBSP_221741_clean_trinity_Trinity_TRINITY_DN316_c0_g2_i2	Pho_nig_922	Araneomorphae	Ctenidae	Phoneutria nigriventer	Ctenitoxin	60
Phoneutria_nigriventer_female_J_IBSP_221741_clean_trinity_Trinity_TRINITY_DN5909_c0_g1_i5	Pho_nig_932	Araneomorphae	Ctenidae	Phoneutria nigriventer	Ctenitoxin	60
Phoneutria_nigriventer_female_J_IBSP_221741_clean_trinity_Trinity_TRINITY_DN845_c0_g1_i10	Pho_nig_939	Araneomorphae	Ctenidae	Phoneutria nigriventer	Ctenitoxin	60
Phoneutria_nigriventer_male_A_IBSP_214012_clean_trinity_Trinity_TRINITY_DN2769_c0_g1_i2	Pho_nig_958	Araneomorphae	Ctenidae	Phoneutria nigriventer	Ctenitoxin	60
Phoneutria_nigriventer_male_B_IBSP_214013_clean_trinity_Trinity_TRINITY_DN4530_c0_g1_i1	Pho_nig_993	Araneomorphae	Ctenidae	Phoneutria nigriventer	Ctenitoxin	60
Phoneutria_nigriventer_male_B_IBSP_214013_clean_trinity_Trinity_TRINITY_DN75_c0_g1_i1	Pho_nig_1001	Araneomorphae	Ctenidae	Phoneutria nigriventer	Ctenitoxin	60
Phoneutria_nigriventer_male_C_IBSP_214014_clean_trinity_Trinity_TRINITY_DN2082_c0_g2_i1	Pho_nig_1019	Araneomorphae	Ctenidae	Phoneutria nigriventer	Ctenitoxin	60
Phoneutria_nigriventer_male_C_IBSP_214014_clean_trinity_Trinity_TRINITY_DN45_c0_g1_i12	Pho_nig_1036	Araneomorphae	Ctenidae	Phoneutria nigriventer	Ctenitoxin	60
Phoneutria_nigriventer_sra_clean_trinity_Trinity_TRINITY_DN31_c0_g1_i6	Pho_nig_1063	Araneomorphae	Ctenidae	Phoneutria nigriventer	Ctenitoxin	60
Phoneutria_nigriventer_sra_clean_trinity_Trinity_TRINITY_DN31_c0_g3_i1	Pho_nig_1064	Araneomorphae	Ctenidae	Phoneutria nigriventer	Ctenitoxin	60
Phoneutria_nigriventer_sra_clean_trinity_Trinity_TRINITY_DN727_c0_g4_i1	Pho_nig_1074	Araneomorphae	Ctenidae	Phoneutria nigriventer	Ctenitoxin	60
Ctenus_corniger_sra_clean_trinity_Trinity_TRINITY_DN54298_c0_g1_i1	Cte_cor_195	Araneomorphae	Ctenidae	Ctenus corniger	Ctenitoxin	61
Oxyopes_sp_sra_clean_trinity_Trinity_TRINITY_DN84511_c0_g1_i1	Oxy_sp_814	Araneomorphae	Oxyopidae	Oxyopes sp	Oxotoxin	61
Nilus_albocinctus_sra_clean_trinity_Trinity_TRINITY_DN78605_c0_g1_i1	Nil_alb_746	Araneomorphae	Pisauridae	Nilus albocinctus	Pisautoxin	61
Sphedanus_quadrimaculatus_sra_clean_trinity_Trinity_TRINITY_DN70549_c0_g1_i1	Sph_qua_1210	Araneomorphae	Pisauridae	Sphedanus quadrimaculatus	Pisautoxin	61
Fecenia_protensa_sra_clean_trinity_Trinity_TRINITY_DN103052_c0_g1_i1	Fec_pro_447	Araneomorphae	Psechridae	Fecenia protensa	Psechritoxin	61
Psechrus_singaporensis_sra_clean_trinity_Trinity_TRINITY_DN60592_c0_g1_i1	Pse_sin_1104	Araneomorphae	Psechridae	Psechrus singaporensis	Psechritoxin	61
Sphedanus_quadrimaculatus_sra_clean_trinity_Trinity_TRINITY_DN6965_c0_g1_i1	Sph_qua_1209	Araneomorphae	Pisauridae	Sphedanus quadrimaculatus	Pisautoxin	62
Ctenus_corniger_sra_clean_trinity_Trinity_TRINITY_DN21_c0_g1_i1	Cte_cor_177	Araneomorphae	Ctenidae	Ctenus corniger	Ctenitoxin	62
Ctenus_corniger_sra_clean_trinity_Trinity_TRINITY_DN21_c0_g2_i2	Cte_cor_178	Araneomorphae	Ctenidae	Ctenus corniger	Ctenitoxin	62
Oxyopes_sp_sra_clean_trinity_Trinity_TRINITY_DN4423_c0_g1_i1	Oxy_sp_796	Araneomorphae	Oxyopidae	Oxyopes sp	Oxotoxin	62
Oxyopes_sp_sra_clean_trinity_Trinity_TRINITY_DN4423_c0_g2_i1	Oxy_sp_797	Araneomorphae	Oxyopidae	Oxyopes sp	Oxotoxin	62
Nilus_albocinctus_sra_clean_trinity_Trinity_TRINITY_DN3418_c0_g1_i2	Nil_alb_735	Araneomorphae	Pisauridae	Nilus albocinctus	Pisautoxin	62
Psechrus_singaporensis_sra_clean_trinity_Trinity_TRINITY_DN5618_c0_g1_i2	Pse_sin_1103	Araneomorphae	Psechridae	Psechrus singaporensis	Psechritoxin	62
Ctenus_captiosis_female_tjc00305_clean_trinity_Trinity_TRINITY_DN1960_c0_g1_i3	Cte_cap_69	Araneomorphae	Ctenidae	Ctenus captiosis	Ctenitoxin	63
Ctenus_captiosis_female_tjc00311_clean_trinity_Trinity_TRINITY_DN1650_c0_g1_i2	Cte_cap_91	Araneomorphae	Ctenidae	Ctenus captiosis	Ctenitoxin	63
Ctenus_captiosis_male_tjc00303_clean_trinity_Trinity_TRINITY_DN1085_c0_g1_i1	Cte_cap_120	Araneomorphae	Ctenidae	Ctenus captiosis	Ctenitoxin	63
Ctenus_captiosis_male_tjc00306_clean_trinity_Trinity_TRINITY_DN781_c0_g1_i7	Cte_cap_162	Araneomorphae	Ctenidae	Ctenus captiosis	Ctenitoxin	63
Ctenus_hibernalis_female_4926_BCB_0001_clean_trinity_Trinity_TRINITY_DN1390_c0_g1_i4	Cte_hib_330	Araneomorphae	Ctenidae	Ctenus hibernalis	Ctenitoxin	63
Ctenus_hibernalis_male_tjc00148_clean_trinity_Trinity_TRINITY_DN43142_c0_g1_i2	Cte_hib_408	Araneomorphae	Ctenidae	Ctenus hibernalis	Ctenitoxin	63
Ctenus_captiosis_female_tjc00311_clean_trinity_Trinity_TRINITY_DN3195_c0_g2_i3	Cte_cap_102	Araneomorphae	Ctenidae	Ctenus captiosis	Ctenitoxin	64
Phoneutria_nigriventer_female_I_IBSP_221740_clean_trinity_Trinity_TRINITY_DN55_c0_g1_i3	Pho_nig_901	Araneomorphae	Ctenidae	Phoneutria nigriventer	Ctenitoxin	64
Phoneutria_nigriventer_female_I_IBSP_221740_clean_trinity_Trinity_TRINITY_DN79_c0_g1_i1	Pho_nig_905	Araneomorphae	Ctenidae	Phoneutria nigriventer	Ctenitoxin	64
Phoneutria_nigriventer_male_A_IBSP_214012_clean_trinity_Trinity_TRINITY_DN141_c0_g2_i3	Pho_nig_945	Araneomorphae	Ctenidae	Phoneutria nigriventer	Ctenitoxin	64
Phoneutria_nigriventer_male_B_IBSP_214013_clean_trinity_Trinity_TRINITY_DN82_c0_g4_i1	Pho_nig_1002	Araneomorphae	Ctenidae	Phoneutria nigriventer	Ctenitoxin	64
Ctenus_captiosis_female_tjc00311_clean_trinity_Trinity_TRINITY_DN3195_c0_g1_i1	Cte_cap_101	Araneomorphae	Ctenidae	Ctenus captiosis	Ctenitoxin	64
ArachnoserverCDS_Gene_63as_omega-ctenitoxin-Pn1a_gb_X73155_cDNA_sequence_of_a_toxin_from_the_venom_gland_of_the_spider_Phoneutria_nigriventer	Pho_nig_62	Araneomorphae	Ctenidae	Phoneutria nigriventer	Ctenitoxin	64
Phoneutria_nigriventer_male_B_IBSP_214013_clean_trinity_Trinity_TRINITY_DN2668_c0_g1_i5	Pho_nig_987	Araneomorphae	Ctenidae	Phoneutria nigriventer	Ctenitoxin	64
ArachnoserverCDS_Gene_70as_omega-ctenitoxin-Pn3b_cDNA_sequence_of_a_toxin_from_the_venom_gland_of_the_spider_Phoneutria_nigriventer	Pho_nig_63	Araneomorphae	Ctenidae	Phoneutria nigriventer	Ctenitoxin	65
Phoneutria_nigriventer_female_H_IBSP_221739_clean_trinity_Trinity_TRINITY_DN84_c0_g1_i2	Pho_nig_880	Araneomorphae	Ctenidae	Phoneutria nigriventer	Ctenitoxin	65
Phoneutria_nigriventer_male_B_IBSP_214013_clean_trinity_Trinity_TRINITY_DN244_c0_g1_i1	Pho_nig_985	Araneomorphae	Ctenidae	Phoneutria nigriventer	Ctenitoxin	65
Phoneutria_nigriventer_male_C_IBSP_214014_clean_trinity_Trinity_TRINITY_DN103_c0_g1_i9	Pho_nig_1008	Araneomorphae	Ctenidae	Phoneutria nigriventer	Ctenitoxin	65
Phoneutria_nigriventer_sra_clean_trinity_Trinity_TRINITY_DN212_c0_g1_i3	Pho_nig_1057	Araneomorphae	Ctenidae	Phoneutria nigriventer	Ctenitoxin	65
Phoneutria_nigriventer_male_A_IBSP_214012_clean_trinity_Trinity_TRINITY_DN102_c0_g1_i6	Pho_nig_941	Araneomorphae	Ctenidae	Phoneutria nigriventer	Ctenitoxin	65
Phoneutria_nigriventer_male_A_IBSP_214012_clean_trinity_Trinity_TRINITY_DN102_c0_g3_i5	Pho_nig_942	Araneomorphae	Ctenidae	Phoneutria nigriventer	Ctenitoxin	65
Phoneutria_nigriventer_male_A_IBSP_214012_clean_trinity_Trinity_TRINITY_DN93_c0_g1_i6	Pho_nig_971	Araneomorphae	Ctenidae	Phoneutria nigriventer	Ctenitoxin	66
Ctenus_exlineae_female_tjc00244_clean_trinity_Trinity_TRINITY_DN214_c0_g1_i5	Cte_exl_218	Araneomorphae	Ctenidae	Ctenus exlineae	Ctenitoxin	66
Ctenus_exlineae_female_tjc00245_clean_trinity_Trinity_TRINITY_DN1_c0_g1_i2	Cte_exl_238	Araneomorphae	Ctenidae	Ctenus exlineae	Ctenitoxin	66
Ctenus_exlineae_male_tjc00242_clean_trinity_Trinity_TRINITY_DN944_c0_g2_i6	Cte_exl_305	Araneomorphae	Ctenidae	Ctenus exlineae	Ctenitoxin	66
Ctenus_exlineae_male_tjc00246_clean_trinity_Trinity_TRINITY_DN9_c0_g1_i1	Cte_exl_326	Araneomorphae	Ctenidae	Ctenus exlineae	Ctenitoxin	66
Ctenus_hibernalis_female_4926_BCB_0001_clean_trinity_Trinity_TRINITY_DN301_c0_g3_i2	Cte_hib_339	Araneomorphae	Ctenidae	Ctenus hibernalis	Ctenitoxin	66
Ctenus_hibernalis_female_tjc00091_clean_trinity_Trinity_TRINITY_DN706_c0_g2_i1	Cte_hib_364	Araneomorphae	Ctenidae	Ctenus hibernalis	Ctenitoxin	66
Ctenus_hibernalis_male_tjc00148_clean_trinity_Trinity_TRINITY_DN455_c0_g1_i1	Cte_hib_409	Araneomorphae	Ctenidae	Ctenus hibernalis	Ctenitoxin	66
Phoneutria_nigriventer_female_H_IBSP_221739_clean_trinity_Trinity_TRINITY_DN121_c0_g1_i6	Pho_nig_853	Araneomorphae	Ctenidae	Phoneutria nigriventer	Ctenitoxin	66
Phoneutria_nigriventer_female_I_IBSP_221740_clean_trinity_Trinity_TRINITY_DN279_c0_g1_i11	Pho_nig_895	Araneomorphae	Ctenidae	Phoneutria nigriventer	Ctenitoxin	66
Phoneutria_nigriventer_male_C_IBSP_214014_clean_trinity_Trinity_TRINITY_DN297_c0_g1_i4	Pho_nig_1024	Araneomorphae	Ctenidae	Phoneutria nigriventer	Ctenitoxin	66
Phoneutria_nigriventer_sra_clean_trinity_Trinity_TRINITY_DN566_c0_g1_i11	Pho_nig_1067	Araneomorphae	Ctenidae	Phoneutria nigriventer	Ctenitoxin	66
Phoneutria_nigriventer_male_B_IBSP_214013_clean_trinity_Trinity_TRINITY_DN248_c0_g2_i4	Pho_nig_986	Araneomorphae	Ctenidae	Phoneutria nigriventer	Ctenitoxin	67
Ctenus_captiosis_female_tjc00311_clean_trinity_Trinity_TRINITY_DN822_c0_g2_i1	Cte_cap_117	Araneomorphae	Ctenidae	Ctenus captiosis	Ctenitoxin	67
Phoneutria_nigriventer_female_H_IBSP_221739_clean_trinity_Trinity_TRINITY_DN121_c1_g1_i1	Pho_nig_854	Araneomorphae	Ctenidae	Phoneutria nigriventer	Ctenitoxin	67
Phoneutria_nigriventer_male_A_IBSP_214012_clean_trinity_Trinity_TRINITY_DN115_c0_g1_i11	Pho_nig_943	Araneomorphae	Ctenidae	Phoneutria nigriventer	Ctenitoxin	67
Phoneutria_nigriventer_male_A_IBSP_214012_clean_trinity_Trinity_TRINITY_DN115_c0_g2_i11	Pho_nig_944	Araneomorphae	Ctenidae	Phoneutria nigriventer	Ctenitoxin	67
Phoneutria_nigriventer_female_J_IBSP_221741_clean_trinity_Trinity_TRINITY_DN8416_c0_g1_i1	Pho_nig_938	Araneomorphae	Ctenidae	Phoneutria nigriventer	Ctenitoxin	68
Ctenus_captiosis_female_tjc00305_clean_trinity_Trinity_TRINITY_DN701_c1_g1_i10	Cte_cap_81	Araneomorphae	Ctenidae	Ctenus captiosis	Ctenitoxin	68
Ctenus_hibernalis_female_tjc00091_clean_trinity_Trinity_TRINITY_DN239_c1_g4_i2	Cte_hib_358	Araneomorphae	Ctenidae	Ctenus hibernalis	Ctenitoxin	68
Isoctenus_aff_ordinario_female_G_IBSP_221742_clean_trinity_Trinity_TRINITY_DN19586_c0_g1_i2	Iso_ord_599	Araneomorphae	Ctenidae	Isoctenus ordinario	Ctenitoxin	68
Isoctenus_sp_female_F_IBSP_221743_clean_trinity_Trinity_TRINITY_DN22203_c0_g2_i1	Iso_sp_626	Araneomorphae	Ctenidae	Isoctenus sp	Ctenitoxin	68
ArachnoserverCDS_Gene_58as_Gamma-ctenitoxin-Pn1a_cDNA_sequence_of_a_toxin_from_the_venom_gland_of_the_spider_Phoneutria_nigriventer	Pho_nig_59	Araneomorphae	Ctenidae	Phoneutria nigriventer	Ctenitoxin	68
ArachnoserverCDS_Gene_59as_delta-ctenitoxin-Pn1a_1_cDNA_sequence_of_a_toxin_from_the_venom_gland_of_the_spider_Phoneutria_nigriventer	Pho_nig_60	Araneomorphae	Ctenidae	Phoneutria nigriventer	Ctenitoxin	68
ArachnoserverCDS_Gene_61as_U1-ctenitoxin-Pn1a_cDNA_sequence_of_a_toxin_from_the_venom_gland_of_the_spider_Phoneutria_nigriventer	Pho_nig_61	Araneomorphae	Ctenidae	Phoneutria nigriventer	Ctenitoxin	68
Phoneutria_nigriventer_female_H_IBSP_221739_clean_trinity_Trinity_TRINITY_DN9317_c0_g1_i1	Pho_nig_881	Araneomorphae	Ctenidae	Phoneutria nigriventer	Ctenitoxin	68
Phoneutria_nigriventer_female_I_IBSP_221740_clean_trinity_Trinity_TRINITY_DN11007_c0_g1_i4	Pho_nig_886	Araneomorphae	Ctenidae	Phoneutria nigriventer	Ctenitoxin	68
Phoneutria_nigriventer_female_J_IBSP_221741_clean_trinity_Trinity_TRINITY_DN15499_c0_g1_i2	Pho_nig_908	Araneomorphae	Ctenidae	Phoneutria nigriventer	Ctenitoxin	68
Phoneutria_nigriventer_female_J_IBSP_221741_clean_trinity_Trinity_TRINITY_DN233_c0_g2_i4	Pho_nig_917	Araneomorphae	Ctenidae	Phoneutria nigriventer	Ctenitoxin	68
Phoneutria_nigriventer_male_A_IBSP_214012_clean_trinity_Trinity_TRINITY_DN18895_c0_g1_i4	Pho_nig_948	Araneomorphae	Ctenidae	Phoneutria nigriventer	Ctenitoxin	68
Phoneutria_nigriventer_male_B_IBSP_214013_clean_trinity_Trinity_TRINITY_DN466_c0_g1_i1	Pho_nig_994	Araneomorphae	Ctenidae	Phoneutria nigriventer	Ctenitoxin	68
Phoneutria_nigriventer_male_C_IBSP_214014_clean_trinity_Trinity_TRINITY_DN211_c0_g1_i1	Pho_nig_1020	Araneomorphae	Ctenidae	Phoneutria nigriventer	Ctenitoxin	68
Phoneutria_nigriventer_male_C_IBSP_214014_clean_trinity_Trinity_TRINITY_DN398_c0_g1_i3	Pho_nig_1032	Araneomorphae	Ctenidae	Phoneutria nigriventer	Ctenitoxin	68
Phoneutria_nigriventer_male_C_IBSP_214014_clean_trinity_Trinity_TRINITY_DN9871_c0_g1_i1	Pho_nig_1043	Araneomorphae	Ctenidae	Phoneutria nigriventer	Ctenitoxin	68
Phoneutria_nigriventer_sra_clean_trinity_Trinity_TRINITY_DN147_c0_g1_i12	Pho_nig_1051	Araneomorphae	Ctenidae	Phoneutria nigriventer	Ctenitoxin	68
Phoneutria_nigriventer_sra_clean_trinity_Trinity_TRINITY_DN93_c1_g1_i2	Pho_nig_1077	Araneomorphae	Ctenidae	Phoneutria nigriventer	Ctenitoxin	68
Ctenus_captiosis_male_tjc00303_clean_trinity_Trinity_TRINITY_DN238_c0_g1_i6	Cte_cap_127	Araneomorphae	Ctenidae	Ctenus captiosis	Ctenitoxin	69
Anahita_punctulata_male_tjc00297_clean_trinity_Trinity_TRINITY_DN578_c0_g1_i11	Ana_pun_23	Araneomorphae	Ctenidae	Anahita punctulata	Ctenitoxin	69
Anahita_punctulata_sra_clean_trinity_Trinity_TRINITY_DN632_c0_g1_i4	Ana_pun_46	Araneomorphae	Ctenidae	Anahita punctulata	Ctenitoxin	69
Ctenus_captiosis_male_tjc00306_clean_trinity_Trinity_TRINITY_DN313_c0_g1_i5	Cte_cap_155	Araneomorphae	Ctenidae	Ctenus captiosis	Ctenitoxin	69
Ctenus_exlineae_female_tjc00245_clean_trinity_Trinity_TRINITY_DN65_c3_g1_i1	Cte_exl_256	Araneomorphae	Ctenidae	Ctenus exlineae	Ctenitoxin	69
Ctenus_exlineae_male_tjc00242_clean_trinity_Trinity_TRINITY_DN743_c0_g1_i3	Cte_exl_301	Araneomorphae	Ctenidae	Ctenus exlineae	Ctenitoxin	69
Ctenus_exlineae_male_tjc00246_clean_trinity_Trinity_TRINITY_DN9_c1_g1_i6	Cte_exl_327	Araneomorphae	Ctenidae	Ctenus exlineae	Ctenitoxin	69
Ctenus_hibernalis_female_4926_BCB_0001_clean_trinity_Trinity_TRINITY_DN301_c0_g2_i5	Cte_hib_338	Araneomorphae	Ctenidae	Ctenus hibernalis	Ctenitoxin	69
Ctenus_hibernalis_female_tjc00092_clean_trinity_Trinity_TRINITY_DN514_c0_g1_i2	Cte_hib_382	Araneomorphae	Ctenidae	Ctenus hibernalis	Ctenitoxin	69
Isoctenus_aff_ordinario_female_G_IBSP_221742_clean_trinity_Trinity_TRINITY_DN2123_c0_g1_i1	Iso_ord_600	Araneomorphae	Ctenidae	Isoctenus ordinario	Ctenitoxin	69
Isoctenus_aff_ordinario_female_G_IBSP_221742_clean_trinity_Trinity_TRINITY_DN2123_c0_g3_i2	Iso_ord_601	Araneomorphae	Ctenidae	Isoctenus ordinario	Ctenitoxin	69
Isoctenus_aff_ordinario_female_G_IBSP_221742_clean_trinity_Trinity_TRINITY_DN4696_c0_g1_i1	Iso_ord_608	Araneomorphae	Ctenidae	Isoctenus ordinario	Ctenitoxin	69
Phoneutria_nigriventer_male_A_IBSP_214012_clean_trinity_Trinity_TRINITY_DN3390_c0_g1_i2	Pho_nig_962	Araneomorphae	Ctenidae	Phoneutria nigriventer	Ctenitoxin	69
Ctenus_captiosis_male_tjc00303_clean_trinity_Trinity_TRINITY_DN339_c0_g2_i2	Cte_cap_129	Araneomorphae	Ctenidae	Ctenus captiosis	Ctenitoxin	70
Ctenus_captiosis_female_tjc00311_clean_trinity_Trinity_TRINITY_DN114_c0_g1_i1	Cte_cap_88	Araneomorphae	Ctenidae	Ctenus captiosis	Ctenitoxin	70
Ctenus_captiosis_male_tjc00306_clean_trinity_Trinity_TRINITY_DN8385_c0_g1_i1	Cte_cap_164	Araneomorphae	Ctenidae	Ctenus captiosis	Ctenitoxin	70
Ctenus_hibernalis_female_4926_BCB_0001_clean_trinity_Trinity_TRINITY_DN5109_c0_g1_i1	Cte_hib_344	Araneomorphae	Ctenidae	Ctenus hibernalis	Ctenitoxin	70
Ctenus_hibernalis_female_tjc00091_clean_trinity_Trinity_TRINITY_DN7683_c0_g1_i2	Cte_hib_365	Araneomorphae	Ctenidae	Ctenus hibernalis	Ctenitoxin	70
Ctenus_hibernalis_female_tjc00092_clean_trinity_Trinity_TRINITY_DN3320_c0_g1_i2	Cte_hib_378	Araneomorphae	Ctenidae	Ctenus hibernalis	Ctenitoxin	70
Ctenus_corniger_sra_clean_trinity_Trinity_TRINITY_DN6721_c0_g1_i1	Cte_cor_198	Araneomorphae	Ctenidae	Ctenus corniger	Ctenitoxin	71
Hippasa_holmerae_sundaica_sra_clean_trinity_Trinity_TRINITY_DN30642_c0_g1_i2	Hip_hol_562	Araneomorphae	Lycosidae	Hippasa holmerae	Lycotoxin	71
Oxyopes_sp_sra_clean_trinity_Trinity_TRINITY_DN923_c0_g1_i1	Oxy_sp_816	Araneomorphae	Oxyopidae	Oxyopes sp	Oxotoxin	71
Sphedanus_quadrimaculatus_sra_clean_trinity_Trinity_TRINITY_DN3375_c0_g1_i1	Sph_qua_1202	Araneomorphae	Pisauridae	Sphedanus quadrimaculatus	Pisautoxin	71
Psechrus_singaporensis_sra_clean_trinity_Trinity_TRINITY_DN11058_c0_g1_i2	Pse_sin_1085	Araneomorphae	Psechridae	Psechrus singaporensis	Psechritoxin	71
GAQE01000004.1	B_Tri_lok_247	Mygalomorphae	Barychelidae	Trittame loki	Tri-ICK-1	72
GAQE01000006.1	B_Tri_lok_249	Mygalomorphae	Barychelidae	Trittame loki	Tri-ICK-3	72
GAQE01000007.1	B_Tri_lok_250	Mygalomorphae	Barychelidae	Trittame loki	Tri-ICK-4	72
GAQE01000008.1	B_Tri_lok_251	Mygalomorphae	Barychelidae	Trittame loki	Tri-ICK-5	72
GU292913.1	H_Hap_hai_349	Mygalomorphae	Theraphosidae	Haplopelma hainanum	HNTX-IX	73
GU292914.1	H_Hap_hai_350	Mygalomorphae	Theraphosidae	Haplopelma hainanum	HNTX-IX-2	73
GU292915.1	H_Hap_hai_351	Mygalomorphae	Theraphosidae	Haplopelma hainanum	HNTX-IX-3	73
GU292916.1	H_Hap_hai_352	Mygalomorphae	Theraphosidae	Haplopelma hainanum	HNTX-IX-2.2	73
GU293000.1	H_Hap_hai_436	Mygalomorphae	Theraphosidae	Haplopelma hainanum	HNTX-VII	73
GU293025.1	H_Hap_hai_461	Mygalomorphae	Theraphosidae	Haplopelma hainanum	HNTX-IX.2	73
GU293026.1	H_Hap_hai_462	Mygalomorphae	Theraphosidae	Haplopelma hainanum	HNTX-IX.3	73
GU293027.1	H_Hap_hai_463	Mygalomorphae	Theraphosidae	Haplopelma hainanum	HNTX-IX.4	73
GU293028.1	H_Hap_hai_464	Mygalomorphae	Theraphosidae	Haplopelma hainanum	HNTX-IX-4	73
GU293092.1	H_Hap_hai_519	Mygalomorphae	Theraphosidae	Haplopelma hainanum	HNTX-IX-5	73
GU293093.1	H_Hap_hai_520	Mygalomorphae	Theraphosidae	Haplopelma hainanum	HNTX-IX	73
GU293094.1	H_Hap_hai_521	Mygalomorphae	Theraphosidae	Haplopelma hainanum	HNTX-IX-2.3	73
GU293095.1	H_Hap_hai_522	Mygalomorphae	Theraphosidae	Haplopelma hainanum	HNTX-IX-6	73
AY263711.1	Hw_Hap_sch_63	Mygalomorphae	Theraphosidae	Haplopelma schmidti	huwentoxin-I	74
EU195252.1	Hw_Hap_sch_95	Mygalomorphae	Theraphosidae	Haplopelma schmidti	HWTX-Ia1	74
EU195253.1	Hw_Hap_sch_96	Mygalomorphae	Theraphosidae	Haplopelma schmidti	HWTX-Ia2	74
EU195254.1	Hw_Hap_sch_97	Mygalomorphae	Theraphosidae	Haplopelma schmidti	HWTX-Ia3	74
EU195255.1	Hw_Hap_sch_98	Mygalomorphae	Theraphosidae	Haplopelma schmidti	HWTX-Ia4	74
EU195257.1	Hw_Hap_sch_100	Mygalomorphae	Theraphosidae	Haplopelma schmidti	HWTX-Ia6	74
EU195258.1	Hw_Hap_sch_101	Mygalomorphae	Theraphosidae	Haplopelma schmidti	HWTX-Ia7	74
EU195259.1	Hw_Hap_sch_102	Mygalomorphae	Theraphosidae	Haplopelma schmidti	HWTX-Ia8	74
EU195260.1	Hw_Hap_sch_103	Mygalomorphae	Theraphosidae	Haplopelma schmidti	HWTX-Ia9	74
EU195261.1	Hw_Hap_sch_104	Mygalomorphae	Theraphosidae	Haplopelma schmidti	HWTX-Ia10	74
EU195262.1	Hw_Hap_sch_105	Mygalomorphae	Theraphosidae	Haplopelma schmidti	HWTX-Ib	74
EU195263.1	Hw_Hap_sch_106	Mygalomorphae	Theraphosidae	Haplopelma schmidti	HWTX-Ic	74
EU195291.1	Hw_Hap_sch_126	Mygalomorphae	Theraphosidae	Haplopelma schmidti	HWTX-IVa	74
EU195292.1	Hw_Hap_sch_127	Mygalomorphae	Theraphosidae	Haplopelma schmidti	HWTX-IVb	74
EU195293.1	Hw_Hap_sch_128	Mygalomorphae	Theraphosidae	Haplopelma schmidti	HWTX-IVc	74
GU292853.1	H_Hap_hai_289	Mygalomorphae	Theraphosidae	Haplopelma hainanum	HNTX-I	74
GU292854.1	H_Hap_hai_290	Mygalomorphae	Theraphosidae	Haplopelma hainanum	HNTX-I.2	74
GU292855.1	H_Hap_hai_291	Mygalomorphae	Theraphosidae	Haplopelma hainanum	HNTX-I.3	74
GU292856.1	H_Hap_hai_292	Mygalomorphae	Theraphosidae	Haplopelma hainanum	HNTX-III	74
GU292857.1	H_Hap_hai_293	Mygalomorphae	Theraphosidae	Haplopelma hainanum	HNTX-III.2	74
GU292858.1	H_Hap_hai_294	Mygalomorphae	Theraphosidae	Haplopelma hainanum	HNTX-III.3	74
GU292859.1	H_Hap_hai_295	Mygalomorphae	Theraphosidae	Haplopelma hainanum	HNTX-III.4	74
GU292860.1	H_Hap_hai_296	Mygalomorphae	Theraphosidae	Haplopelma hainanum	HNTX-III.5	74
GU292861.1	H_Hap_hai_297	Mygalomorphae	Theraphosidae	Haplopelma hainanum	HNTX-III-2	74
GU292862.1	H_Hap_hai_298	Mygalomorphae	Theraphosidae	Haplopelma hainanum	HNTX-III-2.2	74
GU292863.1	H_Hap_hai_299	Mygalomorphae	Theraphosidae	Haplopelma hainanum	HNTX-III-3	74
GU292864.1	H_Hap_hai_300	Mygalomorphae	Theraphosidae	Haplopelma hainanum	HNTX-III-4	74
GU292865.1	H_Hap_hai_301	Mygalomorphae	Theraphosidae	Haplopelma hainanum	HNTX-III-5	74
GU292866.1	H_Hap_hai_302	Mygalomorphae	Theraphosidae	Haplopelma hainanum	HNTX-III-6	74
GU292867.1	H_Hap_hai_303	Mygalomorphae	Theraphosidae	Haplopelma hainanum	HNTX-III-7	74
GU292868.1	H_Hap_hai_304	Mygalomorphae	Theraphosidae	Haplopelma hainanum	HNTX-III-8	74
GU292869.1	H_Hap_hai_305	Mygalomorphae	Theraphosidae	Haplopelma hainanum	HNTX-III-9	74
GU292870.1	H_Hap_hai_306	Mygalomorphae	Theraphosidae	Haplopelma hainanum	HNTX-III-2.3	74
GU292871.1	H_Hap_hai_307	Mygalomorphae	Theraphosidae	Haplopelma hainanum	HNTX-III.6	74
GU292872.1	H_Hap_hai_308	Mygalomorphae	Theraphosidae	Haplopelma hainanum	HNTX-III-2.4	74
GU292873.1	H_Hap_hai_309	Mygalomorphae	Theraphosidae	Haplopelma hainanum	HNTX-III-2.5	74
GU292874.1	H_Hap_hai_310	Mygalomorphae	Theraphosidae	Haplopelma hainanum	HNTX-III.7	74
GU292875.1	H_Hap_hai_311	Mygalomorphae	Theraphosidae	Haplopelma hainanum	HNTX-III.8	74
GU292876.1	H_Hap_hai_312	Mygalomorphae	Theraphosidae	Haplopelma hainanum	HNTX-III-10	74
GU292877.1	H_Hap_hai_313	Mygalomorphae	Theraphosidae	Haplopelma hainanum	HNTX-III-11	74
GU292878.1	H_Hap_hai_314	Mygalomorphae	Theraphosidae	Haplopelma hainanum	HNTX-III-12	74
GU292879.1	H_Hap_hai_315	Mygalomorphae	Theraphosidae	Haplopelma hainanum	HNTX-III-13	74
GU292880.1	H_Hap_hai_316	Mygalomorphae	Theraphosidae	Haplopelma hainanum	HNTX-III-14	74
GU292909.1	H_Hap_hai_345	Mygalomorphae	Theraphosidae	Haplopelma hainanum	HNTX-IV	74
GU292910.1	H_Hap_hai_346	Mygalomorphae	Theraphosidae	Haplopelma hainanum	HNTX-IV.2	74
GU292911.1	H_Hap_hai_347	Mygalomorphae	Theraphosidae	Haplopelma hainanum	HNTX-IV-2	74
GU292912.1	H_Hap_hai_348	Mygalomorphae	Theraphosidae	Haplopelma hainanum	HNTX-IV-3	74
GU292917.1	H_Hap_hai_353	Mygalomorphae	Theraphosidae	Haplopelma hainanum	HNTX-VIII	74
GU292918.1	H_Hap_hai_354	Mygalomorphae	Theraphosidae	Haplopelma hainanum	HNTX-VIII.2	74
GU292919.1	H_Hap_hai_355	Mygalomorphae	Theraphosidae	Haplopelma hainanum	HNTX-VIII.3	74
GU292920.1	H_Hap_hai_356	Mygalomorphae	Theraphosidae	Haplopelma hainanum	HNTX-VIII.4	74
GU292921.1	H_Hap_hai_357	Mygalomorphae	Theraphosidae	Haplopelma hainanum	HNTX-VIII-2	74
GU292923.1	H_Hap_hai_359	Mygalomorphae	Theraphosidae	Haplopelma hainanum	HNTX-VIII-4	74
GU292924.1	H_Hap_hai_360	Mygalomorphae	Theraphosidae	Haplopelma hainanum	HNTX-VIII-5	74
GU292925.1	H_Hap_hai_361	Mygalomorphae	Theraphosidae	Haplopelma hainanum	HNTX-VIII.5	74
GU292926.1	H_Hap_hai_362	Mygalomorphae	Theraphosidae	Haplopelma hainanum	HNTX-VIII.6	74
GU292927.1	H_Hap_hai_363	Mygalomorphae	Theraphosidae	Haplopelma hainanum	HNTX-VIII.7	74
GU293008.1	H_Hap_hai_444	Mygalomorphae	Theraphosidae	Haplopelma hainanum	HNTX-III.9	74
GU293009.1	H_Hap_hai_445	Mygalomorphae	Theraphosidae	Haplopelma hainanum	HNTX-III.10	74
GU293010.1	H_Hap_hai_446	Mygalomorphae	Theraphosidae	Haplopelma hainanum	HNTX-III.11	74
GU293014.1	H_Hap_hai_450	Mygalomorphae	Theraphosidae	Haplopelma hainanum	HNTX-IV.3	74
GU293040.1	H_Hap_hai_476	Mygalomorphae	Theraphosidae	Haplopelma hainanum	HNTX-VIII.8	74
GU293041.1	H_Hap_hai_477	Mygalomorphae	Theraphosidae	Haplopelma hainanum	HNTX-VIII.9	74
GU293042.1	H_Hap_hai_478	Mygalomorphae	Theraphosidae	Haplopelma hainanum	HNTX-VIII.10	74
GU293043.1	H_Hap_hai_479	Mygalomorphae	Theraphosidae	Haplopelma hainanum	HNTX-VIII.11	74
GU293044.1	H_Hap_hai_480	Mygalomorphae	Theraphosidae	Haplopelma hainanum	HNTX-VIII-6	74
GU293045.1	H_Hap_hai_481	Mygalomorphae	Theraphosidae	Haplopelma hainanum	HNTX-VIII-7	74
GU293046.1	H_Hap_hai_482	Mygalomorphae	Theraphosidae	Haplopelma hainanum	HNTX-VIII-8	74
GU293096.1	H_Hap_hai_523	Mygalomorphae	Theraphosidae	Haplopelma hainanum	HNTX-VIII	74
GU293097.1	H_Hap_hai_524	Mygalomorphae	Theraphosidae	Haplopelma hainanum	HNTX-VIII-9	74
GU293098.1	H_Hap_hai_525	Mygalomorphae	Theraphosidae	Haplopelma hainanum	HNTX-VIII.12	74
GU293099.1	H_Hap_hai_526	Mygalomorphae	Theraphosidae	Haplopelma hainanum	HNTX-VIII-10	74
GU293100.1	H_Hap_hai_527	Mygalomorphae	Theraphosidae	Haplopelma hainanum	HNTX-VIII-11	74
GU293101.1	H_Hap_hai_528	Mygalomorphae	Theraphosidae	Haplopelma hainanum	HNTX-VIII.13	74
GU293102.1	H_Hap_hai_529	Mygalomorphae	Theraphosidae	Haplopelma hainanum	HNTX-VIII.14	74
GU293103.1	H_Hap_hai_530	Mygalomorphae	Theraphosidae	Haplopelma hainanum	HNTX-VIII.15	74
GU293105.1	H_Hap_hai_531	Mygalomorphae	Theraphosidae	Haplopelma hainanum	HNTX-VIII.16	74
GU293106.1	H_Hap_hai_532	Mygalomorphae	Theraphosidae	Haplopelma hainanum	HNTX-VIII-12	74
GU293107.1	H_Hap_hai_533	Mygalomorphae	Theraphosidae	Haplopelma hainanum	HNTX-VIII.17	74
GU293108.1	H_Hap_hai_534	Mygalomorphae	Theraphosidae	Haplopelma hainanum	HNTX-VIII.18	74
GU293109.1	H_Hap_hai_535	Mygalomorphae	Theraphosidae	Haplopelma hainanum	HNTX-VIII-13	74
GU293110.1	H_Hap_hai_536	Mygalomorphae	Theraphosidae	Haplopelma hainanum	HNTX-VIII-14	74
GU293111.1	H_Hap_hai_537	Mygalomorphae	Theraphosidae	Haplopelma hainanum	HNTX-VIII.19	74
GU293112.1	H_Hap_hai_538	Mygalomorphae	Theraphosidae	Haplopelma hainanum	HNTX-VIII-15	74
GU293113.1	H_Hap_hai_539	Mygalomorphae	Theraphosidae	Haplopelma hainanum	HNTX-VIII-16	74
GU293114.1	H_Hap_hai_540	Mygalomorphae	Theraphosidae	Haplopelma hainanum	HNTX-VIII-17	74
AB201011.1	G_Gra_ros_16	Mygalomorphae	Theraphosidae	Grammostola rosea	GTx1-11	75
AB201012.1	G_Gra_ros_17	Mygalomorphae	Theraphosidae	Grammostola rosea	GTx1-12	75
AB201016.1	G_Gra_ros_21	Mygalomorphae	Theraphosidae	Grammostola rosea	GTx1-15-1	75
AB201017.1	G_Gra_ros_22	Mygalomorphae	Theraphosidae	Grammostola rosea	GTx1-15-2	75
AB201018.1	G_Gra_ros_23	Mygalomorphae	Theraphosidae	Grammostola rosea	GTx1-16	75
AB201019.1	G_Gra_ros_24	Mygalomorphae	Theraphosidae	Grammostola rosea	GTx1-17-1	75
AB201020.1	G_Gra_ros_25	Mygalomorphae	Theraphosidae	Grammostola rosea	GTx1-17-2	75
AB671303.1	G_Gra_ros_43	Mygalomorphae	Theraphosidae	Grammostola rosea	GTx1-20	75
AB671307.1	G_Gra_ros_46	Mygalomorphae	Theraphosidae	Grammostola rosea	GTx2-4	75
GU292998.1	H_Hap_hai_434	Mygalomorphae	Theraphosidae	Haplopelma hainanum	HNTX-XII	76
GU293053.1	H_Hap_hai_489	Mygalomorphae	Theraphosidae	Haplopelma hainanum	HNTX-XII.2	76
GU293054.1	H_Hap_hai_490	Mygalomorphae	Theraphosidae	Haplopelma hainanum	HNTX-XII.3	76
GU293055.1	H_Hap_hai_491	Mygalomorphae	Theraphosidae	Haplopelma hainanum	HNTX-XII.4	76
EU233831.1	J_Chi_gua_130	Mygalomorphae	Theraphosidae	Chilobrachys guangxiensis	JZTX-30	77
EU233868.1	J_Chi_gua_167	Mygalomorphae	Theraphosidae	Chilobrachys guangxiensis	JZTX-36	77
EU233869.1	J_Chi_gua_168	Mygalomorphae	Theraphosidae	Chilobrachys guangxiensis	JZTX-37	77
EU233870.1	J_Chi_gua_169	Mygalomorphae	Theraphosidae	Chilobrachys guangxiensis	JZTX-XI	77
EU233871.1	J_Chi_gua_170	Mygalomorphae	Theraphosidae	Chilobrachys guangxiensis	JZTX-XI.3	77
EU233872.1	J_Chi_gua_171	Mygalomorphae	Theraphosidae	Chilobrachys guangxiensis	JZTX-XI.2	77
EU233873.1	J_Chi_gua_172	Mygalomorphae	Theraphosidae	Chilobrachys guangxiensis	JZTX-XI.4	77
EU233874.1	J_Chi_gua_173	Mygalomorphae	Theraphosidae	Chilobrachys guangxiensis	JZTX-XI.5	77
EU233875.1	J_Chi_gua_174	Mygalomorphae	Theraphosidae	Chilobrachys guangxiensis	JZTX-29	77
EU233884.1	J_Chi_gua_183	Mygalomorphae	Theraphosidae	Chilobrachys guangxiensis	JZTX-31.2	77
EU233885.1	J_Chi_gua_184	Mygalomorphae	Theraphosidae	Chilobrachys guangxiensis	JZTX-31	77
EU233888.1	J_Chi_gua_187	Mygalomorphae	Theraphosidae	Chilobrachys guangxiensis	JZTX-34	77
EU233889.1	J_Chi_gua_188	Mygalomorphae	Theraphosidae	Chilobrachys guangxiensis	JZTX-35.2	77
EU233890.1	J_Chi_gua_189	Mygalomorphae	Theraphosidae	Chilobrachys guangxiensis	JZTX-35	77
EU233891.1	J_Chi_gua_190	Mygalomorphae	Theraphosidae	Chilobrachys guangxiensis	JZTX-38.2	77
EU233892.1	J_Chi_gua_191	Mygalomorphae	Theraphosidae	Chilobrachys guangxiensis	JZTX-38.4	77
EU233893.1	J_Chi_gua_192	Mygalomorphae	Theraphosidae	Chilobrachys guangxiensis	JZTX-38	77
EU233894.1	J_Chi_gua_193	Mygalomorphae	Theraphosidae	Chilobrachys guangxiensis	JZTX-38.3	77
EU233895.1	J_Chi_gua_194	Mygalomorphae	Theraphosidae	Chilobrachys guangxiensis	JZTX-39	77
EU233896.1	J_Chi_gua_195	Mygalomorphae	Theraphosidae	Chilobrachys guangxiensis	JZTX-40	77
EU233897.1	J_Chi_gua_196	Mygalomorphae	Theraphosidae	Chilobrachys guangxiensis	JZTX-41	77
EU233898.1	J_Chi_gua_197	Mygalomorphae	Theraphosidae	Chilobrachys guangxiensis	JZTX-41.2	77
EU233902.1	J_Chi_gua_201	Mygalomorphae	Theraphosidae	Chilobrachys guangxiensis	JZTX-61	77
AB201013.1	G_Gra_ros_18	Mygalomorphae	Theraphosidae	Grammostola rosea	GTx1-13-1	78
AB201014.1	G_Gra_ros_19	Mygalomorphae	Theraphosidae	Grammostola rosea	GTx1-13-2	78
AB671305.1	G_Gra_ros_45	Mygalomorphae	Theraphosidae	Grammostola rosea	GTx1-22	78
GU292977.1	H_Hap_hai_413	Mygalomorphae	Theraphosidae	Haplopelma hainanum	HNTX-XIII	79
GU292978.1	H_Hap_hai_414	Mygalomorphae	Theraphosidae	Haplopelma hainanum	HNTX-XIII.2	79
GU292979.1	H_Hap_hai_415	Mygalomorphae	Theraphosidae	Haplopelma hainanum	HNTX-XIII.3	79
GU292980.1	H_Hap_hai_416	Mygalomorphae	Theraphosidae	Haplopelma hainanum	HNTX-XIII-2	79
GU292981.1	H_Hap_hai_417	Mygalomorphae	Theraphosidae	Haplopelma hainanum	HNTX-XIII-3	79
GU292982.1	H_Hap_hai_418	Mygalomorphae	Theraphosidae	Haplopelma hainanum	HNTX-XIII-5	79
GU292983.1	H_Hap_hai_419	Mygalomorphae	Theraphosidae	Haplopelma hainanum	HNTX-XIII-6	79
GU292984.1	H_Hap_hai_420	Mygalomorphae	Theraphosidae	Haplopelma hainanum	HNTX-XIII-8	79
GU292985.1	H_Hap_hai_421	Mygalomorphae	Theraphosidae	Haplopelma hainanum	HNTX-XIII-9	79
GU292986.1	H_Hap_hai_422	Mygalomorphae	Theraphosidae	Haplopelma hainanum	HNTX-XIII-10	79
GU292987.1	H_Hap_hai_423	Mygalomorphae	Theraphosidae	Haplopelma hainanum	HNTX-XIII-11	79
GU292988.1	H_Hap_hai_424	Mygalomorphae	Theraphosidae	Haplopelma hainanum	HNTX-XIII-12	79
GU292989.1	H_Hap_hai_425	Mygalomorphae	Theraphosidae	Haplopelma hainanum	HNTX-XIII.4	79
GU292990.1	H_Hap_hai_426	Mygalomorphae	Theraphosidae	Haplopelma hainanum	HNTX-XIII.5	79
GU292991.1	H_Hap_hai_427	Mygalomorphae	Theraphosidae	Haplopelma hainanum	HNTX-XIII.6	79
GU292992.1	H_Hap_hai_428	Mygalomorphae	Theraphosidae	Haplopelma hainanum	HNTX-XIII.7	79
GU293050.1	H_Hap_hai_486	Mygalomorphae	Theraphosidae	Haplopelma hainanum	HNTX-XIII-13	79
GU293051.1	H_Hap_hai_487	Mygalomorphae	Theraphosidae	Haplopelma hainanum	HNTX-XIII-14	79
GU293052.1	H_Hap_hai_488	Mygalomorphae	Theraphosidae	Haplopelma hainanum	HNTX-XIII.8	79
AB200999.1	G_Gra_ros_8	Mygalomorphae	Theraphosidae	Grammostola rosea	GTx1-4-1	80
AB201000.1	G_Gra_ros_9	Mygalomorphae	Theraphosidae	Grammostola rosea	GTx1-4-2	80
AB201001.1	G_Gra_ros_10	Mygalomorphae	Theraphosidae	Grammostola rosea	GTx1-5-1	80
AB201002.1	G_Gra_ros_11	Mygalomorphae	Theraphosidae	Grammostola rosea	GTx1-5-2	80
AB201003.1	G_Gra_ros_12	Mygalomorphae	Theraphosidae	Grammostola rosea	GTx1-5-2	80
AB201005.1	G_Gra_ros_13	Mygalomorphae	Theraphosidae	Grammostola rosea	GTx1-7	80
AB201006.1	G_Gra_ros_14	Mygalomorphae	Theraphosidae	Grammostola rosea	GTx1-8-1	80
AB201009.1	G_Gra_ros_15	Mygalomorphae	Theraphosidae	Grammostola rosea	GTx1-9	80
AB612243.1	G_Gra_ros_39	Mygalomorphae	Theraphosidae	Grammostola rosea	Omega-GrammotoxinSIA	80
EU233834.1	J_Chi_gua_133	Mygalomorphae	Theraphosidae	Chilobrachys guangxiensis	JZTX-VII	81
EU233835.1	J_Chi_gua_134	Mygalomorphae	Theraphosidae	Chilobrachys guangxiensis	JZTX-VII.2	81
EU233853.1	J_Chi_gua_152	Mygalomorphae	Theraphosidae	Chilobrachys guangxiensis	JZTX-10	81
EU233854.1	J_Chi_gua_153	Mygalomorphae	Theraphosidae	Chilobrachys guangxiensis	JZTX-9	81
EU233855.1	J_Chi_gua_154	Mygalomorphae	Theraphosidae	Chilobrachys guangxiensis	JZTX-12	81
EU233856.1	J_Chi_gua_155	Mygalomorphae	Theraphosidae	Chilobrachys guangxiensis	JZTX-12.1	81
EU233832.1	J_Chi_gua_131	Mygalomorphae	Theraphosidae	Chilobrachys guangxiensis	JZTX-III	82
EU233866.1	J_Chi_gua_165	Mygalomorphae	Theraphosidae	Chilobrachys guangxiensis	JZTX-4	82
EU233867.1	J_Chi_gua_166	Mygalomorphae	Theraphosidae	Chilobrachys guangxiensis	JZTX-4.2	82
EU233876.1	J_Chi_gua_175	Mygalomorphae	Theraphosidae	Chilobrachys guangxiensis	JZTX-21.3	83
EU233877.1	J_Chi_gua_176	Mygalomorphae	Theraphosidae	Chilobrachys guangxiensis	JZTX-21	83
EU233878.1	J_Chi_gua_177	Mygalomorphae	Theraphosidae	Chilobrachys guangxiensis	JZTX-21.2	83
EU233879.1	J_Chi_gua_178	Mygalomorphae	Theraphosidae	Chilobrachys guangxiensis	JZTX-22	83
EU233900.1	J_Chi_gua_199	Mygalomorphae	Theraphosidae	Chilobrachys guangxiensis	JZTX-20	83
GAQE01000010.1	B_Tri_lok_253	Mygalomorphae	Barychelidae	Trittame loki	Tri-ICK-7	84
GAQE01000028.1	B_Tri_lok_271	Mygalomorphae	Barychelidae	Trittame loki	Tri-ICK-25	84
GAQE01000029.1	B_Tri_lok_272	Mygalomorphae	Barychelidae	Trittame loki	Tri-ICK-26	84
GAQE01000030.1	B_Tri_lok_273	Mygalomorphae	Barychelidae	Trittame loki	Tri-ICK-27	84
GAQE01000031.1	B_Tri_lok_274	Mygalomorphae	Barychelidae	Trittame loki	Tri-ICK-28	84
GAQE01000032.1	B_Tri_lok_275	Mygalomorphae	Barychelidae	Trittame loki	Tri-ICK-29	84
GAQE01000033.1	B_Tri_lok_276	Mygalomorphae	Barychelidae	Trittame loki	Tri-ICK-30	84
GAQE01000034.1	B_Tri_lok_277	Mygalomorphae	Barychelidae	Trittame loki	Tri-ICK-31	84
GAQE01000036.1	B_Tri_lok_279	Mygalomorphae	Barychelidae	Trittame loki	Tri-ICK-33	84
GAQE01000037.1	B_Tri_lok_280	Mygalomorphae	Barychelidae	Trittame loki	Tri-ICK-34	84
GAQE01000038.1	B_Tri_lok_281	Mygalomorphae	Barychelidae	Trittame loki	Tri-ICK-35	84
GAQE01000039.1	B_Tri_lok_282	Mygalomorphae	Barychelidae	Trittame loki	Tri-ICK-36	84
GAQE01000040.1	B_Tri_lok_283	Mygalomorphae	Barychelidae	Trittame loki	Tri-ICK-37	84
GAQE01000041.1	B_Tri_lok_284	Mygalomorphae	Barychelidae	Trittame loki	Tri-ICK-38	84
GAQE01000042.1	B_Tri_lok_285	Mygalomorphae	Barychelidae	Trittame loki	Tri-ICK-39	84
GAQE01000043.1	B_Tri_lok_286	Mygalomorphae	Barychelidae	Trittame loki	Tri-ICK-40	84
GU293001.1	H_Hap_hai_437	Mygalomorphae	Theraphosidae	Haplopelma hainanum	HNTX-X	85
GU293138.1	H_Hap_hai_550	Mygalomorphae	Theraphosidae	Haplopelma hainanum	HNTX-X.2	85
GU293140.1	H_Hap_hai_551	Mygalomorphae	Theraphosidae	Haplopelma hainanum	HNTX-X.3	85
GU293141.1	H_Hap_hai_552	Mygalomorphae	Theraphosidae	Haplopelma hainanum	HNTX-X-3	85
EU233841.1	J_Chi_gua_140	Mygalomorphae	Theraphosidae	Chilobrachys guangxiensis	JZTX-50	86
EU233842.1	J_Chi_gua_141	Mygalomorphae	Theraphosidae	Chilobrachys guangxiensis	JZTX-50.3	86
EU233843.1	J_Chi_gua_142	Mygalomorphae	Theraphosidae	Chilobrachys guangxiensis	JZTX-50.2	86
EU233844.1	J_Chi_gua_143	Mygalomorphae	Theraphosidae	Chilobrachys guangxiensis	JZTX-52	86
GAQE01000015.1	B_Tri_lok_258	Mygalomorphae	Barychelidae	Trittame loki	Tri-ICK-12	87
GAQE01000016.1	B_Tri_lok_259	Mygalomorphae	Barychelidae	Trittame loki	Tri-ICK-13	87
GAQE01000017.1	B_Tri_lok_260	Mygalomorphae	Barychelidae	Trittame loki	Tri-ICK-14	87
GAQE01000018.1	B_Tri_lok_261	Mygalomorphae	Barychelidae	Trittame loki	Tri-ICK-15	87
GAQE01000019.1	B_Tri_lok_262	Mygalomorphae	Barychelidae	Trittame loki	Tri-ICK-16	87
GAQE01000022.1	B_Tri_lok_265	Mygalomorphae	Barychelidae	Trittame loki	Tri-ICK-19	87
GAQE01000044.1	B_Tri_lok_287	Mygalomorphae	Barychelidae	Trittame loki	Tri-ICK-41	87
GAQE01000045.1	B_Tri_lok_288	Mygalomorphae	Barychelidae	Trittame loki	Tri-ICK-42	87
GAQE01000011.1	B_Tri_lok_254	Mygalomorphae	Barychelidae	Trittame loki	Tri-ICK-8	88
GAQE01000012.1	B_Tri_lok_255	Mygalomorphae	Barychelidae	Trittame loki	Tri-ICK-9	88
GAQE01000013.1	B_Tri_lok_256	Mygalomorphae	Barychelidae	Trittame loki	Tri-ICK-10	88
GAQE01000014.1	B_Tri_lok_257	Mygalomorphae	Barychelidae	Trittame loki	Tri-ICK-11	88
EU195230.1	Hw_Hap_sch_73	Mygalomorphae	Theraphosidae	Haplopelma schmidti	HWTX-XVIIIb	89
EU195231.1	Hw_Hap_sch_74	Mygalomorphae	Theraphosidae	Haplopelma schmidti	HWTX-XVIIIc1	89
EU195232.1	Hw_Hap_sch_75	Mygalomorphae	Theraphosidae	Haplopelma schmidti	HWTX-XVIIIc2	89
EU195233.1	Hw_Hap_sch_76	Mygalomorphae	Theraphosidae	Haplopelma schmidti	HWTX-XVIIIc3	89
EU635736.1	Hw_Hap_sch_232	Mygalomorphae	Theraphosidae	Haplopelma schmidti	HW18gM4	89
EU635737.1	Hw_Hap_sch_233	Mygalomorphae	Theraphosidae	Haplopelma schmidti	HW18gL8	89
EU635738.1	Hw_Hap_sch_234	Mygalomorphae	Theraphosidae	Haplopelma schmidti	HW18gM11	89
EU635740.1	Hw_Hap_sch_236	Mygalomorphae	Theraphosidae	Haplopelma schmidti	HW18gL14	89
GU292928.1	H_Hap_hai_364	Mygalomorphae	Theraphosidae	Haplopelma hainanum	HNTX-XVIII	89
GU292929.1	H_Hap_hai_365	Mygalomorphae	Theraphosidae	Haplopelma hainanum	HNTX-XVIII-2	89
GU293048.1	H_Hap_hai_484	Mygalomorphae	Theraphosidae	Haplopelma hainanum	HNTX-XVIII-3	89
GU293049.1	H_Hap_hai_485	Mygalomorphae	Theraphosidae	Haplopelma hainanum	HNTX-XVIII-4	89
GU293116.1	H_Hap_hai_541	Mygalomorphae	Theraphosidae	Haplopelma hainanum	HNTX-XVIII-5	89
GU293117.1	H_Hap_hai_542	Mygalomorphae	Theraphosidae	Haplopelma hainanum	HNTX-XVIII-6	89
GU293118.1	H_Hap_hai_543	Mygalomorphae	Theraphosidae	Haplopelma hainanum	HNTX-XVIII-7	89
GU293119.1	H_Hap_hai_544	Mygalomorphae	Theraphosidae	Haplopelma hainanum	HNTX-XVIII.2	89
EU195239.1	Hw_Hap_sch_82	Mygalomorphae	Theraphosidae	Haplopelma schmidti	HWTX-XVIa1	90
EU195240.1	Hw_Hap_sch_83	Mygalomorphae	Theraphosidae	Haplopelma schmidti	HWTX-XVIa2	90
EU195241.1	Hw_Hap_sch_84	Mygalomorphae	Theraphosidae	Haplopelma schmidti	HWTX-XVIa3	90
EU195242.1	Hw_Hap_sch_85	Mygalomorphae	Theraphosidae	Haplopelma schmidti	HWTX-XVIa4	90
EU195243.1	Hw_Hap_sch_86	Mygalomorphae	Theraphosidae	Haplopelma schmidti	HWTX-XVIa5	90
EU195244.1	Hw_Hap_sch_87	Mygalomorphae	Theraphosidae	Haplopelma schmidti	HWTX-XVIa6	90
EU195245.1	Hw_Hap_sch_88	Mygalomorphae	Theraphosidae	Haplopelma schmidti	HWTX-XVIa7	90
EU195246.1	Hw_Hap_sch_89	Mygalomorphae	Theraphosidae	Haplopelma schmidti	HWTX-XVIa8	90
EU195247.1	Hw_Hap_sch_90	Mygalomorphae	Theraphosidae	Haplopelma schmidti	HWTX-XVIa9	90
EU195248.1	Hw_Hap_sch_91	Mygalomorphae	Theraphosidae	Haplopelma schmidti	HWTX-XVIa10	90
GU292930.1	H_Hap_hai_366	Mygalomorphae	Theraphosidae	Haplopelma hainanum	HNTX-XVI	90
GU292931.1	H_Hap_hai_367	Mygalomorphae	Theraphosidae	Haplopelma hainanum	HNTX-XVI.2	90
GU292932.1	H_Hap_hai_368	Mygalomorphae	Theraphosidae	Haplopelma hainanum	HNTX-XVI.3	90
GU292933.1	H_Hap_hai_369	Mygalomorphae	Theraphosidae	Haplopelma hainanum	HNTX-XVI.4	90
GU292934.1	H_Hap_hai_370	Mygalomorphae	Theraphosidae	Haplopelma hainanum	HNTX-XVI.5	90
GU292935.1	H_Hap_hai_371	Mygalomorphae	Theraphosidae	Haplopelma hainanum	HNTX-XVI.6	90
GU292936.1	H_Hap_hai_372	Mygalomorphae	Theraphosidae	Haplopelma hainanum	HNTX-XVI.7	90
GU292937.1	H_Hap_hai_373	Mygalomorphae	Theraphosidae	Haplopelma hainanum	HNTX-XVI.8	90
GU292938.1	H_Hap_hai_374	Mygalomorphae	Theraphosidae	Haplopelma hainanum	HNTX-XVI.9	90
GU292939.1	H_Hap_hai_375	Mygalomorphae	Theraphosidae	Haplopelma hainanum	HNTX-XVI.10	90
GU292940.1	H_Hap_hai_376	Mygalomorphae	Theraphosidae	Haplopelma hainanum	HNTX-XVI.11	90
GU292941.1	H_Hap_hai_377	Mygalomorphae	Theraphosidae	Haplopelma hainanum	HNTX-XVI.12	90
GU292942.1	H_Hap_hai_378	Mygalomorphae	Theraphosidae	Haplopelma hainanum	HNTX-XVI.13	90
GU292943.1	H_Hap_hai_379	Mygalomorphae	Theraphosidae	Haplopelma hainanum	HNTX-XVI.14	90
GU292944.1	H_Hap_hai_380	Mygalomorphae	Theraphosidae	Haplopelma hainanum	HNTX-XVI.15	90
GU292945.1	H_Hap_hai_381	Mygalomorphae	Theraphosidae	Haplopelma hainanum	HNTX-XVI.16	90
GU292946.1	H_Hap_hai_382	Mygalomorphae	Theraphosidae	Haplopelma hainanum	HNTX-XVI.17	90
GU292947.1	H_Hap_hai_383	Mygalomorphae	Theraphosidae	Haplopelma hainanum	HNTX-XVI.18	90
GU292948.1	H_Hap_hai_384	Mygalomorphae	Theraphosidae	Haplopelma hainanum	HNTX-XVI-2	90
GU292949.1	H_Hap_hai_385	Mygalomorphae	Theraphosidae	Haplopelma hainanum	HNTX-XVI-3	90
GU292950.1	H_Hap_hai_386	Mygalomorphae	Theraphosidae	Haplopelma hainanum	HNTX-XVI-4	90
GU292951.1	H_Hap_hai_387	Mygalomorphae	Theraphosidae	Haplopelma hainanum	HNTX-XVI-5	90
GU292952.1	H_Hap_hai_388	Mygalomorphae	Theraphosidae	Haplopelma hainanum	HNTX-XVI-6	90
GU292953.1	H_Hap_hai_389	Mygalomorphae	Theraphosidae	Haplopelma hainanum	HNTX-XVI-6.2	90
GU292954.1	H_Hap_hai_390	Mygalomorphae	Theraphosidae	Haplopelma hainanum	HNTX-XVI-7	90
GU292955.1	H_Hap_hai_391	Mygalomorphae	Theraphosidae	Haplopelma hainanum	HNTX-XVI-8	90
GU292956.1	H_Hap_hai_392	Mygalomorphae	Theraphosidae	Haplopelma hainanum	HNTX-XVI-9	90
GU292957.1	H_Hap_hai_393	Mygalomorphae	Theraphosidae	Haplopelma hainanum	HNTX-XVI-10	90
GU292958.1	H_Hap_hai_394	Mygalomorphae	Theraphosidae	Haplopelma hainanum	HNTX-XVI-11	90
GU292959.1	H_Hap_hai_395	Mygalomorphae	Theraphosidae	Haplopelma hainanum	HNTX-XVI-12	90
GU292960.1	H_Hap_hai_396	Mygalomorphae	Theraphosidae	Haplopelma hainanum	HNTX-XVI-13	90
GU292961.1	H_Hap_hai_397	Mygalomorphae	Theraphosidae	Haplopelma hainanum	HNTX-XVI-14	90
GU292962.1	H_Hap_hai_398	Mygalomorphae	Theraphosidae	Haplopelma hainanum	HNTX-XVI-15	90
GU292963.1	H_Hap_hai_399	Mygalomorphae	Theraphosidae	Haplopelma hainanum	HNTX-XVI-16	90
GU292964.1	H_Hap_hai_400	Mygalomorphae	Theraphosidae	Haplopelma hainanum	HNTX-XVI-17	90
GU292965.1	H_Hap_hai_401	Mygalomorphae	Theraphosidae	Haplopelma hainanum	HNTX-XVI-18	90
GU292966.1	H_Hap_hai_402	Mygalomorphae	Theraphosidae	Haplopelma hainanum	HNTX-XVI-19	90
GU292967.1	H_Hap_hai_403	Mygalomorphae	Theraphosidae	Haplopelma hainanum	HNTX-XVI-20	90
GU292968.1	H_Hap_hai_404	Mygalomorphae	Theraphosidae	Haplopelma hainanum	HNTX-XVI-21	90
GU292969.1	H_Hap_hai_405	Mygalomorphae	Theraphosidae	Haplopelma hainanum	HNTX-XVI.19	90
GU292970.1	H_Hap_hai_406	Mygalomorphae	Theraphosidae	Haplopelma hainanum	HNTX-XVI.20	90
GU292971.1	H_Hap_hai_407	Mygalomorphae	Theraphosidae	Haplopelma hainanum	HNTX-XVI.21	90
GU292972.1	H_Hap_hai_408	Mygalomorphae	Theraphosidae	Haplopelma hainanum	HNTX-XVI.22	90
GU292973.1	H_Hap_hai_409	Mygalomorphae	Theraphosidae	Haplopelma hainanum	HNTX-XVI.23	90
GU292974.1	H_Hap_hai_410	Mygalomorphae	Theraphosidae	Haplopelma hainanum	HNTX-XVI.24	90
GU292975.1	H_Hap_hai_411	Mygalomorphae	Theraphosidae	Haplopelma hainanum	HNTX-XVI.25	90
GU292976.1	H_Hap_hai_412	Mygalomorphae	Theraphosidae	Haplopelma hainanum	HNTX-XIX	90
GU293056.1	H_Hap_hai_492	Mygalomorphae	Theraphosidae	Haplopelma hainanum	HNTX-XVI-22	90
GU293057.1	H_Hap_hai_493	Mygalomorphae	Theraphosidae	Haplopelma hainanum	HNTX-XVI-24	90
GU293058.1	H_Hap_hai_494	Mygalomorphae	Theraphosidae	Haplopelma hainanum	HNTX-XVI.26	90
GU293059.1	H_Hap_hai_495	Mygalomorphae	Theraphosidae	Haplopelma hainanum	HNTX-XVI.27	90
GU293120.1	H_Hap_hai_545	Mygalomorphae	Theraphosidae	Haplopelma hainanum	HNTX-XVI.28	90
GU293121.1	H_Hap_hai_546	Mygalomorphae	Theraphosidae	Haplopelma hainanum	HNTX-XVI.22	90
GU293122.1	H_Hap_hai_547	Mygalomorphae	Theraphosidae	Haplopelma hainanum	HNTX-XVI-27	90
GU293123.1	H_Hap_hai_548	Mygalomorphae	Theraphosidae	Haplopelma hainanum	HNTX-XVI.29	90
GU293125.1	H_Hap_hai_549	Mygalomorphae	Theraphosidae	Haplopelma hainanum	HNTX-XVI-2.2	90
GU292993.1	H_Hap_hai_429	Mygalomorphae	Theraphosidae	Haplopelma hainanum	HNTX-XV	91
GU292994.1	H_Hap_hai_430	Mygalomorphae	Theraphosidae	Haplopelma hainanum	HNTX-XV.2	91
GU292995.1	H_Hap_hai_431	Mygalomorphae	Theraphosidae	Haplopelma hainanum	HNTX-XV-2	91
GU292996.1	H_Hap_hai_432	Mygalomorphae	Theraphosidae	Haplopelma hainanum	HNTX-XV-3	91
GU293015.1	H_Hap_hai_451	Mygalomorphae	Theraphosidae	Haplopelma hainanum	HNTX-XV-4	91
GU293016.1	H_Hap_hai_452	Mygalomorphae	Theraphosidae	Haplopelma hainanum	HNTX-XV-5	91
AY263710.1	Hw_Hap_sch_62	Mygalomorphae	Theraphosidae	Haplopelma schmidti	huwentoxin-IIa	92
EU195272.1	Hw_Hap_sch_107	Mygalomorphae	Theraphosidae	Haplopelma schmidti	HWTX-IIa	92
EU195273.1	Hw_Hap_sch_108	Mygalomorphae	Theraphosidae	Haplopelma schmidti	HWTX-IIb	92
EU195274.1	Hw_Hap_sch_109	Mygalomorphae	Theraphosidae	Haplopelma schmidti	HWTX-IIc	92
EU195275.1	Hw_Hap_sch_110	Mygalomorphae	Theraphosidae	Haplopelma schmidti	HWTX-IId	92
EU195276.1	Hw_Hap_sch_111	Mygalomorphae	Theraphosidae	Haplopelma schmidti	HWTX-VIIa	92
EU195277.1	Hw_Hap_sch_112	Mygalomorphae	Theraphosidae	Haplopelma schmidti	HWTX-VIIb	92
EU195278.1	Hw_Hap_sch_113	Mygalomorphae	Theraphosidae	Haplopelma schmidti	HWTX-VIIc	92
EU195279.1	Hw_Hap_sch_114	Mygalomorphae	Theraphosidae	Haplopelma schmidti	HWTX-VIIIa	92
EU195289.1	Hw_Hap_sch_124	Mygalomorphae	Theraphosidae	Haplopelma schmidti	HWTX-II	92
FJ156891.1	Hw_Hap_sch_246	Mygalomorphae	Theraphosidae	Haplopelma schmidti	HWTX-VIII	92
GU292881.1	H_Hap_hai_317	Mygalomorphae	Theraphosidae	Haplopelma hainanum	HNTX-II	92
GU292882.1	H_Hap_hai_318	Mygalomorphae	Theraphosidae	Haplopelma hainanum	HNTX-II.2	92
GU292883.1	H_Hap_hai_319	Mygalomorphae	Theraphosidae	Haplopelma hainanum	HNTX-II.3	92
GU292884.1	H_Hap_hai_320	Mygalomorphae	Theraphosidae	Haplopelma hainanum	HNTX-II.4	92
GU292885.1	H_Hap_hai_321	Mygalomorphae	Theraphosidae	Haplopelma hainanum	HNTX-II.5	92
GU292886.1	H_Hap_hai_322	Mygalomorphae	Theraphosidae	Haplopelma hainanum	HNTX-II.6	92
GU292887.1	H_Hap_hai_323	Mygalomorphae	Theraphosidae	Haplopelma hainanum	HNTX-II.7	92
GU292888.1	H_Hap_hai_324	Mygalomorphae	Theraphosidae	Haplopelma hainanum	HNTX-II.8	92
GU292889.1	H_Hap_hai_325	Mygalomorphae	Theraphosidae	Haplopelma hainanum	HNTX-II.9	92
GU292890.1	H_Hap_hai_326	Mygalomorphae	Theraphosidae	Haplopelma hainanum	HNTX-II-2	92
GU292891.1	H_Hap_hai_327	Mygalomorphae	Theraphosidae	Haplopelma hainanum	HNTX-II-3	92
GU292892.1	H_Hap_hai_328	Mygalomorphae	Theraphosidae	Haplopelma hainanum	HNTX-II-4	92
GU292893.1	H_Hap_hai_329	Mygalomorphae	Theraphosidae	Haplopelma hainanum	HNTX-II-5	92
GU292894.1	H_Hap_hai_330	Mygalomorphae	Theraphosidae	Haplopelma hainanum	HNTX-II-6	92
GU292895.1	H_Hap_hai_331	Mygalomorphae	Theraphosidae	Haplopelma hainanum	HNTX-II-7	92
GU292896.1	H_Hap_hai_332	Mygalomorphae	Theraphosidae	Haplopelma hainanum	HNTX-II-8	92
GU292897.1	H_Hap_hai_333	Mygalomorphae	Theraphosidae	Haplopelma hainanum	HNTX-II-9	92
GU292898.1	H_Hap_hai_334	Mygalomorphae	Theraphosidae	Haplopelma hainanum	HNTX-II-10	92
GU292899.1	H_Hap_hai_335	Mygalomorphae	Theraphosidae	Haplopelma hainanum	HNTX-II-11	92
GU292900.1	H_Hap_hai_336	Mygalomorphae	Theraphosidae	Haplopelma hainanum	HNTX-II-12	92
GU292901.1	H_Hap_hai_337	Mygalomorphae	Theraphosidae	Haplopelma hainanum	HNTX-II-13	92
GU292902.1	H_Hap_hai_338	Mygalomorphae	Theraphosidae	Haplopelma hainanum	HNTX-II-14	92
GU292903.1	H_Hap_hai_339	Mygalomorphae	Theraphosidae	Haplopelma hainanum	HNTX-II-15	92
GU292904.1	H_Hap_hai_340	Mygalomorphae	Theraphosidae	Haplopelma hainanum	HNTX-II-16	92
GU292905.1	H_Hap_hai_341	Mygalomorphae	Theraphosidae	Haplopelma hainanum	HNTX-II.10	92
GU292906.1	H_Hap_hai_342	Mygalomorphae	Theraphosidae	Haplopelma hainanum	HNTX-II.11	92
GU292907.1	H_Hap_hai_343	Mygalomorphae	Theraphosidae	Haplopelma hainanum	HNTX-II.12	92
GU292908.1	H_Hap_hai_344	Mygalomorphae	Theraphosidae	Haplopelma hainanum	HNTX-II-10.2	92
GU293011.1	H_Hap_hai_447	Mygalomorphae	Theraphosidae	Haplopelma hainanum	HNTX-II-17	92
GU293012.1	H_Hap_hai_448	Mygalomorphae	Theraphosidae	Haplopelma hainanum	HNTX-II.13	92
GU293013.1	H_Hap_hai_449	Mygalomorphae	Theraphosidae	Haplopelma hainanum	HNTX-II.14	92
GU293066.1	H_Hap_hai_496	Mygalomorphae	Theraphosidae	Haplopelma hainanum	HNTX-II.16	92
GU293068.1	H_Hap_hai_497	Mygalomorphae	Theraphosidae	Haplopelma hainanum	HNTX-II-18	92
GU293069.1	H_Hap_hai_498	Mygalomorphae	Theraphosidae	Haplopelma hainanum	HNTX-II-19	92
GU293070.1	H_Hap_hai_499	Mygalomorphae	Theraphosidae	Haplopelma hainanum	HNTX-II-20	92
GU293071.1	H_Hap_hai_500	Mygalomorphae	Theraphosidae	Haplopelma hainanum	HNTX-II-21	92
GU293072.1	H_Hap_hai_501	Mygalomorphae	Theraphosidae	Haplopelma hainanum	HNTX-II-22	92
GU293073.1	H_Hap_hai_502	Mygalomorphae	Theraphosidae	Haplopelma hainanum	HNTX-II-23	92
GU293075.1	H_Hap_hai_503	Mygalomorphae	Theraphosidae	Haplopelma hainanum	HNTX-II-7.2	92
GU293076.1	H_Hap_hai_504	Mygalomorphae	Theraphosidae	Haplopelma hainanum	HNTX-II-24	92
GU293077.1	H_Hap_hai_505	Mygalomorphae	Theraphosidae	Haplopelma hainanum	HNTX-II-25	92
GU293078.1	H_Hap_hai_506	Mygalomorphae	Theraphosidae	Haplopelma hainanum	HNTX-II-26	92
GU293079.1	H_Hap_hai_507	Mygalomorphae	Theraphosidae	Haplopelma hainanum	HNTX-II-27	92
GU293080.1	H_Hap_hai_508	Mygalomorphae	Theraphosidae	Haplopelma hainanum	HNTX-II-28	92
GU293081.1	H_Hap_hai_509	Mygalomorphae	Theraphosidae	Haplopelma hainanum	HNTX-II-29	92
GU293082.1	H_Hap_hai_510	Mygalomorphae	Theraphosidae	Haplopelma hainanum	HNTX-II.18	92
GU293083.1	H_Hap_hai_511	Mygalomorphae	Theraphosidae	Haplopelma hainanum	HNTX-II.19	92
GU293084.1	H_Hap_hai_512	Mygalomorphae	Theraphosidae	Haplopelma hainanum	HNTX-II.20	92
GU293085.1	H_Hap_hai_513	Mygalomorphae	Theraphosidae	Haplopelma hainanum	HNTX-II.21	92
GU293086.1	H_Hap_hai_514	Mygalomorphae	Theraphosidae	Haplopelma hainanum	HNTX-II.22	92
GU293087.1	H_Hap_hai_515	Mygalomorphae	Theraphosidae	Haplopelma hainanum	HNTX-II.23	92
GU293088.1	H_Hap_hai_516	Mygalomorphae	Theraphosidae	Haplopelma hainanum	HNTX-II.2	92
GU293089.1	H_Hap_hai_517	Mygalomorphae	Theraphosidae	Haplopelma hainanum	HNTX-II.24	92
GU293090.1	H_Hap_hai_518	Mygalomorphae	Theraphosidae	Haplopelma hainanum	HNTX-II.25	92
AB201035.1	G_Gra_ros_34	Mygalomorphae	Theraphosidae	Grammostola rosea	GTx4-1	93
AB201036.1	G_Gra_ros_35	Mygalomorphae	Theraphosidae	Grammostola rosea	GTx4-2	93
AB671312.1	G_Gra_ros_49	Mygalomorphae	Theraphosidae	Grammostola rosea	GTx4-3-1	93
AB671313.1	G_Gra_ros_50	Mygalomorphae	Theraphosidae	Grammostola rosea	GTx4-3-2	93
AB671314.1	G_Gra_ros_51	Mygalomorphae	Theraphosidae	Grammostola rosea	GTx4-4	93
AB671315.1	G_Gra_ros_52	Mygalomorphae	Theraphosidae	Grammostola rosea	GTx4-5	93
AB671316.1	G_Gra_ros_53	Mygalomorphae	Theraphosidae	Grammostola rosea	GTx4-6	93
EU195280.1	Hw_Hap_sch_115	Mygalomorphae	Theraphosidae	Haplopelma schmidti	HWTX-XVIIb1	94
EU195281.1	Hw_Hap_sch_116	Mygalomorphae	Theraphosidae	Haplopelma schmidti	HWTX-XVIIb2	94
EU195282.1	Hw_Hap_sch_117	Mygalomorphae	Theraphosidae	Haplopelma schmidti	HWTX-XVIIb3	94
EU195283.1	Hw_Hap_sch_118	Mygalomorphae	Theraphosidae	Haplopelma schmidti	HWTX-XVIIb4	94
EU635733.1	Hw_Hap_sch_229	Mygalomorphae	Theraphosidae	Haplopelma schmidti	HW17g8	94
EU635734.1	Hw_Hap_sch_230	Mygalomorphae	Theraphosidae	Haplopelma schmidti	HW17g18	94
EU635735.1	Hw_Hap_sch_231	Mygalomorphae	Theraphosidae	Haplopelma schmidti	HW17g29	94
GU293006.1	H_Hap_hai_442	Mygalomorphae	Theraphosidae	Haplopelma hainanum	HNTX-XX	94
GU293007.1	H_Hap_hai_443	Mygalomorphae	Theraphosidae	Haplopelma hainanum	HNTX-XX.3	94
GU293047.1	H_Hap_hai_483	Mygalomorphae	Theraphosidae	Haplopelma hainanum	HNTX-XX.2	94
EU195285.1	Hw_Hap_sch_120	Mygalomorphae	Theraphosidae	Haplopelma schmidti	HWTX-XVIIa	95
EU635730.1	Hw_Hap_sch_226	Mygalomorphae	Theraphosidae	Haplopelma schmidti	HW17g1	95
EU635731.1	Hw_Hap_sch_227	Mygalomorphae	Theraphosidae	Haplopelma schmidti	HW17g3	95
EU635732.1	Hw_Hap_sch_228	Mygalomorphae	Theraphosidae	Haplopelma schmidti	HW17g20	95
GU293002.1	H_Hap_hai_438	Mygalomorphae	Theraphosidae	Haplopelma hainanum	HNTX-XVII	95
GU293003.1	H_Hap_hai_439	Mygalomorphae	Theraphosidae	Haplopelma hainanum	HNTX-XVII-2	95
GU293004.1	H_Hap_hai_440	Mygalomorphae	Theraphosidae	Haplopelma hainanum	HNTX-XVII.2	95
GU293005.1	H_Hap_hai_441	Mygalomorphae	Theraphosidae	Haplopelma hainanum	HNTX-XVII.3	95
EU233904.1	J_Chi_gua_203	Mygalomorphae	Theraphosidae	Chilobrachys guangxiensis	JZTX-54	96
EU233905.1	J_Chi_gua_204	Mygalomorphae	Theraphosidae	Chilobrachys guangxiensis	JZTX-54.2	96
EU233906.1	J_Chi_gua_205	Mygalomorphae	Theraphosidae	Chilobrachys guangxiensis	JZTX-55	96
GU292997.1	H_Hap_hai_433	Mygalomorphae	Theraphosidae	Haplopelma hainanum	HNTX-XIV	97
GU293017.1	H_Hap_hai_453	Mygalomorphae	Theraphosidae	Haplopelma hainanum	HNTX-XIV-2	97
GU293018.1	H_Hap_hai_454	Mygalomorphae	Theraphosidae	Haplopelma hainanum	HNTX-XIV-3	97
GU293019.1	H_Hap_hai_455	Mygalomorphae	Theraphosidae	Haplopelma hainanum	HNTX-XIV-3.2	97
GU293020.1	H_Hap_hai_456	Mygalomorphae	Theraphosidae	Haplopelma hainanum	HNTX-XIV-3.3	97
GU293021.1	H_Hap_hai_457	Mygalomorphae	Theraphosidae	Haplopelma hainanum	HNTX-XIV-4	97
GU293022.1	H_Hap_hai_458	Mygalomorphae	Theraphosidae	Haplopelma hainanum	HNTX-XIV-6	97
GU293023.1	H_Hap_hai_459	Mygalomorphae	Theraphosidae	Haplopelma hainanum	HNTX-XIV-7	97
GU293024.1	H_Hap_hai_460	Mygalomorphae	Theraphosidae	Haplopelma hainanum	HNTX-XIV-8	97
AB201028.1	G_Gra_ros_29	Mygalomorphae	Theraphosidae	Grammostola rosea	GTx3-4	98
AB201029.1	G_Gra_ros_30	Mygalomorphae	Theraphosidae	Grammostola rosea	GTx3-5	98
AB201030.1	G_Gra_ros_31	Mygalomorphae	Theraphosidae	Grammostola rosea	GTx3-6	98
AB201032.1	G_Gra_ros_32	Mygalomorphae	Theraphosidae	Grammostola rosea	GTx3-8-1	98
AB201033.1	G_Gra_ros_33	Mygalomorphae	Theraphosidae	Grammostola rosea	GTx3-8-2	98
EU195290.1	Hw_Hap_sch_125	Mygalomorphae	Theraphosidae	Haplopelma schmidti	HWTX-XI	99
EU635744.1	Hw_Hap_sch_240	Mygalomorphae	Theraphosidae	Haplopelma schmidti	HW11g11	99
EU635745.1	Hw_Hap_sch_241	Mygalomorphae	Theraphosidae	Haplopelma schmidti	HW11g8	99
EU635746.1	Hw_Hap_sch_242	Mygalomorphae	Theraphosidae	Haplopelma schmidti	HW11g3	99
EU635747.1	Hw_Hap_sch_243	Mygalomorphae	Theraphosidae	Haplopelma schmidti	HW11g6	99
EU635748.1	Hw_Hap_sch_244	Mygalomorphae	Theraphosidae	Haplopelma schmidti	HW11g9	99
GU292999.1	H_Hap_hai_435	Mygalomorphae	Theraphosidae	Haplopelma hainanum	HNTX-XI	99
GU293030.1	H_Hap_hai_466	Mygalomorphae	Theraphosidae	Haplopelma hainanum	HNTX-XI-2	99
GU293031.1	H_Hap_hai_467	Mygalomorphae	Theraphosidae	Haplopelma hainanum	HNTX-XI-3	99
GU293032.1	H_Hap_hai_468	Mygalomorphae	Theraphosidae	Haplopelma hainanum	HNTX-XI-4	99
GU293033.1	H_Hap_hai_469	Mygalomorphae	Theraphosidae	Haplopelma hainanum	HNTX-XI-5	99
GU293034.1	H_Hap_hai_470	Mygalomorphae	Theraphosidae	Haplopelma hainanum	HNTX-XI-6	99
GU293035.1	H_Hap_hai_471	Mygalomorphae	Theraphosidae	Haplopelma hainanum	HNTX-XI-7	99
GU293036.1	H_Hap_hai_472	Mygalomorphae	Theraphosidae	Haplopelma hainanum	HNTX-XI-8	99
GU293037.1	H_Hap_hai_473	Mygalomorphae	Theraphosidae	Haplopelma hainanum	HNTX-XI-9	99
GU293038.1	H_Hap_hai_474	Mygalomorphae	Theraphosidae	Haplopelma hainanum	HNTX-XI-10	99
GU293039.1	H_Hap_hai_475	Mygalomorphae	Theraphosidae	Haplopelma hainanum	HNTX-XI-11	99
SNX32797.1	U_Had_for_1108	Mygalomorphae	Atracidae	Hadronyche formidabilis	U29	100
SNX35700.1	U_Had_for_1186	Mygalomorphae	Atracidae	Hadronyche formidabilis	U29	100
SNX36885.1	U_Had_cer_1240	Mygalomorphae	Atracidae	Hadronyche cerberea	U34	100
SNX37371.1	U_Had_cer_1260	Mygalomorphae	Atracidae	Hadronyche cerberea	U34	100
EU233920.1	J_Chi_gua_219	Mygalomorphae	Theraphosidae	Chilobrachys guangxiensis	JZTX-69	101
EU233921.1	J_Chi_gua_220	Mygalomorphae	Theraphosidae	Chilobrachys guangxiensis	JZTX-71	101
EU233922.1	J_Chi_gua_221	Mygalomorphae	Theraphosidae	Chilobrachys guangxiensis	JZTX-70	101
AB201021.1	G_Gra_ros_26	Mygalomorphae	Theraphosidae	Grammostola rosea	GTx2-1-1	102
AB201022.1	G_Gra_ros_27	Mygalomorphae	Theraphosidae	Grammostola rosea	GTx2-1-2	102
AB201023.1	G_Gra_ros_28	Mygalomorphae	Theraphosidae	Grammostola rosea	GTx2-2	102
AB671300.1	G_Gra_ros_40	Mygalomorphae	Theraphosidae	Grammostola rosea	GrTx1-1	102
AB671301.1	G_Gra_ros_41	Mygalomorphae	Theraphosidae	Grammostola rosea	GrTx1-2	102
AB671302.1	G_Gra_ros_42	Mygalomorphae	Theraphosidae	Grammostola rosea	GTx1-19	102
AB671308.1	G_Gra_ros_47	Mygalomorphae	Theraphosidae	Grammostola rosea	GTx2-5	102
HAHG01000019.1	U_Had_for_617	Mygalomorphae	Atracidae	Hadronyche formidabilis	U	103
HAHG01000044.1	U_Had_for_633	Mygalomorphae	Atracidae	Hadronyche formidabilis	U	103
HAHG01000079.1	U_Had_for_654	Mygalomorphae	Atracidae	Hadronyche formidabilis	U	103
HAHG01000335.1	U_Had_for_763	Mygalomorphae	Atracidae	Hadronyche formidabilis	U	103
HAHJ01000272.1	U_Had_cer_947	Mygalomorphae	Atracidae	Hadronyche cerberea	U	103
HAHJ01000339.1	U_Had_cer_959	Mygalomorphae	Atracidae	Hadronyche cerberea	U	103
HAHJ01000571.1	U_Had_cer_1034	Mygalomorphae	Atracidae	Hadronyche cerberea	U	103
HAHJ01000623.1	U_Had_cer_1051	Mygalomorphae	Atracidae	Hadronyche cerberea	U	103
SNX35486.1	U_Had_for_1177	Mygalomorphae	Atracidae	Hadronyche formidabilis	U	103
HAHJ01000100.1	U_Had_cer_898	Mygalomorphae	Atracidae	Hadronyche cerberea	U	104
HAHJ01000392.1	U_Had_cer_979	Mygalomorphae	Atracidae	Hadronyche cerberea	U	104
HAHJ01000433.1	U_Had_cer_989	Mygalomorphae	Atracidae	Hadronyche cerberea	U	104
HAHJ01000597.1	U_Had_cer_1044	Mygalomorphae	Atracidae	Hadronyche cerberea	U	104
HAHJ01000631.1	U_Had_cer_1052	Mygalomorphae	Atracidae	Hadronyche cerberea	U	104
KC480122.2	DM_Dol_miz_66	Araneomorphae	Pisauridae	Dolomedes mizhoanus	DMTX-401	105
KC480127.1	DM_Dol_miz_67	Araneomorphae	Pisauridae	Dolomedes mizhoanus	DMTX-481	105
KC480126.1	DM_Dol_miz_68	Araneomorphae	Pisauridae	Dolomedes mizhoanus	DMTX-327	105
KC480125.1	DM_Dol_miz_69	Araneomorphae	Pisauridae	Dolomedes mizhoanus	DMTX-60	105
KC480124.1	DM_Dol_miz_70	Araneomorphae	Pisauridae	Dolomedes mizhoanus	DMTX-79	105
KC480123.1	DM_Dol_miz_71	Araneomorphae	Pisauridae	Dolomedes mizhoanus	DMTX-107	105
KC480115.1	DM_Dol_miz_78	Araneomorphae	Pisauridae	Dolomedes mizhoanus	DMTX-169	105
KC480114.1	DM_Dol_miz_79	Araneomorphae	Pisauridae	Dolomedes mizhoanus	DMTX-152	105
KC480113.1	DM_Dol_miz_80	Araneomorphae	Pisauridae	Dolomedes mizhoanus	DMTX-98	105
KC480112.1	DM_Dol_miz_81	Araneomorphae	Pisauridae	Dolomedes mizhoanus	DMTX-100	105
KC480111.1	DM_Dol_miz_82	Araneomorphae	Pisauridae	Dolomedes mizhoanus	DMTX-277	105
KC480110.1	DM_Dol_miz_83	Araneomorphae	Pisauridae	Dolomedes mizhoanus	DMTX-135	105
KC480109.1	DM_Dol_miz_84	Araneomorphae	Pisauridae	Dolomedes mizhoanus	DMTX-291	106
KC480108.1	DM_Dol_miz_85	Araneomorphae	Pisauridae	Dolomedes mizhoanus	DMTX-374	106
KC480107.1	DM_Dol_miz_86	Araneomorphae	Pisauridae	Dolomedes mizhoanus	DMTX-36	106
KC480106.1	DM_Dol_miz_87	Araneomorphae	Pisauridae	Dolomedes mizhoanus	DMTX-110	106
KC480105.1	DM_Dol_miz_88	Araneomorphae	Pisauridae	Dolomedes mizhoanus	DMTX-96	106
KC480104.1	DM_Dol_miz_89	Araneomorphae	Pisauridae	Dolomedes mizhoanus	DMTX-66	107
KC480103.1	DM_Dol_miz_90	Araneomorphae	Pisauridae	Dolomedes mizhoanus	DMTX-220	107
KC480102.1	DM_Dol_miz_91	Araneomorphae	Pisauridae	Dolomedes mizhoanus	DMTX-163	107
KC480101.1	DM_Dol_miz_92	Araneomorphae	Pisauridae	Dolomedes mizhoanus	DMTX-360	107
KC480100.1	DM_Dol_miz_93	Araneomorphae	Pisauridae	Dolomedes mizhoanus	DMTX-310	107
KC480094.1	DM_Dol_miz_94	Araneomorphae	Pisauridae	Dolomedes mizhoanus	DMTX-250	108
KC480093.1	DM_Dol_miz_95	Araneomorphae	Pisauridae	Dolomedes mizhoanus	DMTX-141	108
KC480092.1	DM_Dol_miz_96	Araneomorphae	Pisauridae	Dolomedes mizhoanus	DMTX-479	108
KC480091.1	DM_Dol_miz_97	Araneomorphae	Pisauridae	Dolomedes mizhoanus	DMTX-223	108
KC480090.1	DM_Dol_miz_98	Araneomorphae	Pisauridae	Dolomedes mizhoanus	DMTX-402	108
KC480089.1	DM_Dol_miz_99	Araneomorphae	Pisauridae	Dolomedes mizhoanus	DMTX-147	108
KC480088.1	DM_Dol_miz_100	Araneomorphae	Pisauridae	Dolomedes mizhoanus	DMTX-115	108
GANL01000772.1	LT_Lat_tre_4	Araneomorphae	Theridiidae	Latrodectus tredecimguttatus	Alpha-latrotoxin-Lt1a	109
GANL01006008.1	LT_Lat_tre_32	Araneomorphae	Theridiidae	Latrodectus tredecimguttatus	Alpha-latrotoxin-Lt1a	109
GANL01006009.1	LT_Lat_tre_33	Araneomorphae	Theridiidae	Latrodectus tredecimguttatus	Alpha-latrotoxin-Lt1a	109
GANL01006010.1	LT_Lat_tre_34	Araneomorphae	Theridiidae	Latrodectus tredecimguttatus	Alpha-latrotoxin-Lt1a	109
GANL01006011.1	LT_Lat_tre_35	Araneomorphae	Theridiidae	Latrodectus tredecimguttatus	Alpha-latrotoxin-Lt1a	109
GANL01006014.1	LT_Lat_tre_36	Araneomorphae	Theridiidae	Latrodectus tredecimguttatus	Alpha-latrotoxin-Lt1a	109
GANL01006015.1	LT_Lat_tre_37	Araneomorphae	Theridiidae	Latrodectus tredecimguttatus	Alpha-latrotoxin-Lt1a	109
GANL01006016.1	LT_Lat_tre_38	Araneomorphae	Theridiidae	Latrodectus tredecimguttatus	Alpha-latrotoxin-Lt1a	109
GANL01008395.1	LT_Lat_tre_53	Araneomorphae	Theridiidae	Latrodectus tredecimguttatus	Alpha-latrotoxin-Lt1a	109
GANL01008721.1	LT_Lat_tre_55	Araneomorphae	Theridiidae	Latrodectus tredecimguttatus	Alpha-latrotoxin-Lt1a	109
GANL01008722.1	LT_Lat_tre_56	Araneomorphae	Theridiidae	Latrodectus tredecimguttatus	Alpha-latrotoxin-Lt1a	109
GANL01008723.1	LT_Lat_tre_57	Araneomorphae	Theridiidae	Latrodectus tredecimguttatus	Alpha-latrotoxin-Lt1a	109
GANL01008724.1	LT_Lat_tre_58	Araneomorphae	Theridiidae	Latrodectus tredecimguttatus	Alpha-latrotoxin-Lt1a	109
GANL01008725.1	LT_Lat_tre_59	Araneomorphae	Theridiidae	Latrodectus tredecimguttatus	Alpha-latrotoxin-Lt1a	109
GANL01008726.1	LT_Lat_tre_60	Araneomorphae	Theridiidae	Latrodectus tredecimguttatus	Alpha-latrotoxin-Lt1a	109
GANL01008727.1	LT_Lat_tre_61	Araneomorphae	Theridiidae	Latrodectus tredecimguttatus	Alpha-latrotoxin-Lt1a	109
AY681322.1	A_Age_ori_1	Araneomorphae	Agelenidae	Agelena orientalis	Agel 25	110
AY681319.1	A_Age_ori_2	Araneomorphae	Agelenidae	Agelena orientalis	Agel 22	110
AY681320.1	A_Age_ori_3	Araneomorphae	Agelenidae	Agelena orientalis	Agel 23	110
AY681321.1	A_Age_ori_4	Araneomorphae	Agelenidae	Agelena orientalis	Agel 24	110
AY681317.1	A_Age_ori_5	Araneomorphae	Agelenidae	Agelena orientalis	Agel 20	110
AY681301.1	A_Age_ori_6	Araneomorphae	Agelenidae	Agelena orientalis	Agel 04	110
AY681299.1	A_Age_ori_7	Araneomorphae	Agelenidae	Agelena orientalis	Agel 02	110
AY681303.1	A_Age_ori_8	Araneomorphae	Agelenidae	Agelena orientalis	Agel 06	110
AY681304.1	A_Age_ori_9	Araneomorphae	Agelenidae	Agelena orientalis	Agel 07	110
AY681297.1	A_Age_ori_10	Araneomorphae	Agelenidae	Agelena orientalis	agelenin	110
AY681298.1	A_Age_ori_11	Araneomorphae	Agelenidae	Agelena orientalis	Agel 01	110
AY681306.1	A_Age_ori_12	Araneomorphae	Agelenidae	Agelena orientalis	Agel 09	110
AY681308.1	A_Age_ori_13	Araneomorphae	Agelenidae	Agelena orientalis	Agel 11	110
AY681307.1	A_Age_ori_14	Araneomorphae	Agelenidae	Agelena orientalis	Agel 10	110
AY681309.1	A_Age_ori_15	Araneomorphae	Agelenidae	Agelena orientalis	Agel 12	110
AY681302.1	A_Age_ori_17	Araneomorphae	Agelenidae	Agelena orientalis	Agel 05	110
AY681312.1	A_Age_ori_18	Araneomorphae	Agelenidae	Agelena orientalis	Agel 15	110
AY681313.1	A_Age_ori_20	Araneomorphae	Agelenidae	Agelena orientalis	Agel 16	110
AY681305.1	A_Age_ori_21	Araneomorphae	Agelenidae	Agelena orientalis	Agel 08	110
AY681310.1	A_Age_ori_22	Araneomorphae	Agelenidae	Agelena orientalis	Agel 13	110
AY681311.1	A_Age_ori_23	Araneomorphae	Agelenidae	Agelena orientalis	Agel 14	110
AY681314.1	A_Age_ori_24	Araneomorphae	Agelenidae	Agelena orientalis	Agel 17	110
AY681330.1	m_Age_ori_27	Araneomorphae	Agelenidae	Agelena orientalis	mu-2Aga 06	111
AY681328.1	m_Age_ori_29	Araneomorphae	Agelenidae	Agelena orientalis	mu-2Aga 04	111
AY681334.1	m_Age_ori_30	Araneomorphae	Agelenidae	Agelena orientalis	mu-2AAga 10	111
AY681335.1	m_Age_ori_31	Araneomorphae	Agelenidae	Agelena orientalis	mu-2AAga 11	111
AY681336.1	m_Age_ori_32	Araneomorphae	Agelenidae	Agelena orientalis	mu-2AAga 12	111
EU026218.1	O_Mas_gig_1	Thelyphonida	Thelyphonidae	Mastigoproctus giganteus	physiological DRP	outgroup
GQ886348.1	O_Ste_por_2	Schizomida	Hubbardiidae	Stenochrus portoricensis	physiological DRP	outgroup
GQ886343.1	O_Pro_whe_3	Palpigradi	Prokoeneniidae	Prokoenenia wheeleri	physiological DRP	outgroup
GQ886340.1	O_Phr_mar_4	Amblypygi	Phrynidae	Phrynus marginemaculatus	physiological DRP	outgroup
GQ886319.1	O_Cry_cen_5	Ricinulei	Ricinoididae	Cryptocellus centralis	physiological DRP	outgroup
