# Supplementary material for: The deep-rooted origin of disulfide-rich spider venom toxins
Source: eLife. 2023 Feb 9;12:e83761. doi: 10.7554/eLife.83761 (PMC10017107; doi:10.7554/eLife.83761)
Supplement: Figure 4—source data 1. — A list of accession IDs for sequence data utilised in this study has also been provided. [file elife-83761-fig4-data1.zip › Figure 4 - Source data_Araneae_alignment.fas]

>OUTGROUP_Cry_cen_5
CAAAAGAATCGAGCTTTCTGTTATTTCTGTTCAGCTCTGAGACTTCCAATGTGTGCTCATTGTGGGAAAACAGTGGGAGCCATATGTGATTTCTGCGAAGCTTGGAAATGTACTGCACATGCTTGCACTTGCCCCCAGGAAGCAATCTGT------GAATGTGAAAGAGTTTTTAAGTGTTCTTTCTGCAACAGCTATCTC
>OUTGROUP_Mas_gig_1
CAGAAAAATAGGGCATTCTGTTATTTTTGCTCTTCCTTGAGAATACCTATGTGTTCACAGTGTGGTAAGACAGTGGGTGCAATATGTGATTTTTGTGAAGCATGGAAATGTACTTCTCATGCATGTACTTGTCCACGTGAAGCAGTATGT------GAATGCCAACGAGTATTTGAATGCTCCTTCTGTGGTAGTTATCTT
>OUTGROUP_Phr_mar_4
CAAAAGAACAGGGCTTTTTGCTATTTCTGTGCCTCTTTAAGGATACCTATGTGTTGTCAGTGTGGCAAAACAGTGGGTGCTATCTGTGATTTTTGTGAAGCATGGAAATGTACATCTCATTCTTGTACATGTCCTCAGGATGCCACCTGT------GAATGCCAAAGAGTTTTTAAGTGTTCCTTCTGTGAAAGTTTTCTT
>OUTGROUP_Pro_whe_3
CAGAAAAACCGAGCTTTTTGCTACTTCTGTGGAGCTTTAAGACTGCCAACTTGTGCTGAATGTGGCAAAATCGTGGGTGCTATTTGTGATTTCTGTGAAGCTTGGAAATGTAGTACCCATGCTTGTTCGTGCCTTCAAGATGCTGTATGC------GAGTGTGAAAGGATGTTCTTATGTTCATTTTGTAATAACTTCTTA
>OUTGROUP_Ste_por_2
CAGAAAAATCGTTCTTTTTGTTACTTTTGTTCTTCTGTGAGGATACCAATGTGTTGTCATTGTGGTAAAACAGTGGGAGCAATATGTGACTTTTGTGAAGCATGGAAATGTTCAGTTCATGCATGTTCCTGTCCTAGAGATGCTATATGT------GAGTGCCAACGAGTATTTCAGTGCTCTTTTTGCAGTTGCTTCCTT
>SF1_U_Had_cer_1028
ATGAAACTCGGGATCACACTTGCTCTGACATCGATGCTGGCATTTTGCGTCTTTGGTGATAAGGAAAATGAAGCTATTCATATGGAACGCCAGGAAACAAATCAGGAGTGCATAGCGAAATGGAAATCATGCGCTAGGAAACTGTGTTGTGAGTGCGTGTGCGTTCAAAAGGTTTTCTGTTTAGCAAAGTGGAAGTCATGT
>SF1_U_Had_cer_1075
ATGAAACTCGGGATCACACTTGCTCTGACATCGATGTTGGCATTTTGCGTCTTTGGTGATAAGGAAAATGAAGCTATTCATATGGAACGCCAGGAAACAAATCAGGAGTGCATAGCAAAATGGAAATCATGCGCTAGAAAACTATGTTGTGAGTGCGTGTGCGTTCAAAAGGTTTTCTGTTTAGCAAAGTGGAAGTCATGT
>SF1_U_Had_cer_886
ATGAAACTCGGGATCACACTTGCTCTGACATCGATGTTGGCATTTTGCGTCTTTGGTGATAAGGAAAATGAAGCTATTCATATGGAACGCCAGGAAACAAATCAGGAGTGCATAGCAAAATGGAAATCATGCGCTAGAAAACTATGTTGTGAGTGCGTGTGCGTTCAAAAGGTTTTCTGTTTAGCAAAGTGGAAGTCATGT
>SF1_U_Had_for_638
ATGAAACTCAGGATCACACTTGCTCTGACATCGATGCTGGCATTTTGTGTCTTTGGTGATAAAGAAAATGAAGCTATTCATATGGAACGCCAAGAAACAAATGAGGAGTGCATAGCGAAATGGAAATCATGCGCTAGAAAACTGTGTTGTGAGTGCGTGTGCGTTCAAAAGGTTTTCTGTTTAGAAAAGTGGAAGTCATGT
>SF10_O2_Had_inf_1355
TCAAAGCTTTCACTCACGCTTGCTCTGATTTTGACTCAGCTTTTCGTGCTCTGTGGGAAGATAAATGAAGATCCTATCGATACCGAAAAAGCTGATGCAGAGAGAGGTTGTGTACTCAACACTCTTGGATGCTCTGATAAGGACTGCTGTACACCGTCCTGCACA---------CTGGGAATATGTGCACCGAGTGTAGGA
>SF10_O2_Had_inf_1356
TCAAAGCTTTCACTCACGCTTGCTCTGATTTTGACTCAGCTTTTCGTGCTCTGTGGGAAGATAAATGGAGATCCTATCGATACCGAAAAAGCTGATGCAGAGAGAGATTGTGTACTCAACACTCTTGGATGCTCTGATAAGGACTGCTGTACACCGTCCTGCACA---------CTGGGAATATGTGCACCGAGTGTAGGA
>SF10_O2_Had_inf_1358
TCAAAGCTTTCACTCACGCTTGCTCTGATTTTGACTCAGCTTTTGGTGGTTTGTGGTAAGATAAATGAAGATCCTATCGATACCGAAAAAGCTGATGCAGAGAGAGATTGTGTAGTCAACACTCTTGGATGCTCTGATAAGGACTGCTGTACACCGTCCTGCACA---------CTGGGAATATGTGCACCGAGTGTAGGA
>SF10_O2_Had_inf_54
TCAAAGCTTTCACTCACACTTGCTCTGATTTTGACTCAGATTTTCGTGCTTTGTGGGAAGATAAATGAAGATCCTATCGATACCGAAAAAGCTGATGCAGAGAGAGATTGTGTACTCAACACTCTTGGATGCTCTGATAAGGACTGCTGTACACCGTCCTGCACA---------CTGGGAATATGTGCACCGAGTGTAGGA
>SF10_O2_Had_inf_55
TCAAAGCTTTCACTCACGCTTGCTCTGATTTTGACTCAGCTTTTGGTGGTTTGTGGTAAGATAAATGAAGATCCTATCGATACCGAAAAAGCTGATGCAGAGAGAGATTGTGTAGTCAACACTCTTGGATGCTCTGATAAGGACTGCTGTACACCGTCCTGCACA---------CTGGGAATATGTGCACCGAGTGTAGGA
>SF100_U_Had_cer_1240
---ATGAAGCTTTTAGTTTTCGCTGTCTTCTTATTTGTGGTGAGCTCGTTTGCTCAGCAGCAGTGTGGAGATAGACGTTGTCAAAAACTAGCGACAGAAAGTCAATTCTGTTGGCGGCGTAACGAGAATTGCCCTACTGGACTGTGT---AGGAATCGTTGTCGGAACTATAGCACAACAACAGTTACTCCTACGAGCGGA
>SF100_U_Had_cer_1260
---ATGAAGCTTTTAGTTTTCGCTGTCTTCTTATTTGTGGTGAGCTCGTCTGCTCAGCAGCAGTGTGGAGATAGACGTTGTCAAAAACTAGCGACAGAAAGGCAATTCTGTTGGCGGCGTAACGAGAATTGCCCTACTGGACTGTGT---AGGAATCGTTGTCGGCCTACGAGCGGAGGAACCGTCACCACTCCAACAACC
>SF100_U_Had_for_1108
---ATGAAGCTTTTAGTTTTCGCTGTCTTCTTATTTGTGGTGAGCTCGTTTGCTCAGCAGCAGTGTGGAGATAGACGTTGTCAAAAACTAGCGACAGAAAGGCAACTCTGTTGGCGGCGTAACGAGAATTGCCCTACAGGACTGTGT---ATGAATCGTTGTCGGACGAGCGGAAGAACCGTCACCACCCCAACAACAGAA
>SF100_U_Had_for_1186
---ATGAAGCTTTTAGTTTTCGCTGTCTTCTTATTTGTGGTGAGCTCGTTTGCTCAGCAGCAGTGTGGAGATAGACGTTGTCAAAAACTAGCGACAGAAAGGCAACTCTGTTGGCGGCGTAACGAGAATTGCCCTACAGGACTGTGT---ATGAATCGTTGTCGGCGAGCGGAAGACCGTCACCAC---------------
>SF101_Chi_gua_219
ATGAAATTTGCTGTTGCCATTGCTTTTACTCTGCTCGTGTGCGTGTTTGCCCAGGAGGAGGAAGAGCCGGTCAATAGCTGCTGCGTCCAGAACAGTCATGGCAAACGCTGCCATCCCCTTGGAAAATTATGTGAAGAGAATGGATATTCCCACTGCCCTTGTGGAGAACCCAACAAACTGCGGTGCCAAGAAGAATCTGGT
>SF101_Chi_gua_220
ATGAAATTTGCTGTTGCCATTGCTTTTACTCTGCTCGTGTGCGTGTTTGCCCAGGAGGAGGAAGAGCCGGTCAATAGCTGCTGCGTCCAGAACAGTCATGGCAAACGCTGCCATCCCCTTGGAAAATTATGTGAAGAGAATGGATATTCCCACTGCCCTTGTGGAGAACCCAACAAACTGCGGTGCCAAGAAGAATCTGGT
>SF101_Chi_gua_221
ATGAAATTTGCTGTTGCCATTGCTTTTACTCTGCTCGTGTGCGTGTTTGCCCAGGAGGAGGAAGAGCCGGTCAATAGCTGCTGCGTCCAGAACAGTCATGGCAAACGCTGCCATCCCCTTGGAAAATTATGTGAAGAGAATGGATATTCCCACTGCCCTTGTGGAGAACCCAACAAACTGCGGTGCCAAGAAGAATCTGGT
>SF102_Gra_ros_26
------ATGAAGGCCTTCTTTGTAATATTAGGATTGGCTCTGTTGTGCGCCTATTCGTTTGCTTTGGAAGAGAACAGTGAACTCACTCCTGAAACAGAAGAAAGATATTGCCAAAAATGGATGTGGACCTGTGATGAAAGAAAATGCTGCGGCTTGGTTTGCCGG------TTGTGGTGCAAAAAAAAAATAGAGTGG---
>SF102_Gra_ros_40
------ATGAAGGCCTTCTTTGTCATATTAGGATTGGCTCTGTTGTGCGCCTATTCATTTGCTTTGGAAGAGAACAGTGAACTCACTCCTGAAACGGAAGAAAGATATTGCCAAAAATGGATGTGGACCTGTGATAAAAGAAAATGCTGCGACATGGTTTGCCAG------TTGTGGTGCAAAAAACGATTAGGG------
>SF102_Gra_ros_41
------ATGAAGGCCTTCTTTGTCATATTAGGATTGGCTCTGTTGTGCGCCTATTCATTTGCTTTGGAAGAGAACAGTGAACTCACTCCTGAAACGGAAGAAAGATATTGCCAAAAATGGATGTGGACCTGTGATAAAAGAAAATGCTGCGACATGGTTTGCCAG------TTGTGGTGCAAAAAACGATTAGGG------
>SF102_Gra_ros_42
------ATGAAGGCCTTCTTTGTCATATTAGGATTGGCTCTGTTGTGCGCCTATTCATTTGCTTTGGAAGAGAACAGTGAACTCACTCCTGAAACGGAAGAAAGATATTGCCAAAAATGGATGTGGACCTGTGATGAAAGAAAATGCTGCGACATGGTTTGCGAG------TTGTGGTGCAAAAAACGATTATGG------
>SF102_Gra_ros_47
------ATGAAGGCCTTCTTTGTCATATTAGGATTGGCTCTGTTGTGCGCCTATTCATTTGCTTTGGAAGAGAACAGTGAACTCACTCCTGAAACGGAAGAAAGATATTGCCAAAAATGGTTGTGGACCTGTGATGAAAGAAAATGCTGCGACATGGTTTGCCGG------TTGTGGTGCAAAAAACGATTAGGG------
>SF105_DM_Dol_miz_66
ATGAACTCAACACTTTTCGGCCTTTTCCTGCTGTTTGCCTTGGCAACATGCGTTCTTTCGGAAATATATTGT---------------CCTAAGACAAGGCACCCAACTTGCTTGAGTTACAAAATAAACTGCCGAGGTGATGTGTGCTGCGCTTGTGTTTGCAGATTCGTCGACGGAACCGAATGTCAAGAAGGCCAAGTG
>SF105_DM_Dol_miz_67
ATGAACTCAACACTTTTCGGCCTTTTCCTGCTGTTTGCCTTGGCAACATGCGTTCTTTCGGAAATATATTGT---------------CCTAAAACAAGGCACCCAACTTGCTTGGGCTACAAAATAAACTGCCAAGGTGATGTGTGCTGCGCTTGTGTTTGCAAATTCGTCAACGGAACCAAATGTCAAGAAGGCCATGTG
>SF105_DM_Dol_miz_68
ATGAACTCAACACTTTTCGGCCTTTTCCTGCTGTTTGCCTTGGCAACATGCGTTCTTTCGGAAATATATTGT---------------CCTAAGACAAGGCACCCAACTTGCTTGGGCTACAAAATAAACTGCCGAGGTGATGTGTGCTGCGCTTGTGTTTGCAGATTCGTCGACGGAACCGAATGTCAAGAAGGCCAAGTG
>SF105_DM_Dol_miz_69
ATGAACTCAACACTTTTCGGCCTTTTCCTGCTGTTTGCCTTGGCAACATGCGTTCTTTCGGAAATATATTGT---------------CCTAAGACAAGGCACCCAACTTGCTTGGGCTACAAAATAAACTGCCGAGGTGATGTGTGCTGCGCTTGTGTTTGCAGATTCGTCGACGGAACCGAATGTCAAGAAGGCCAAGTG
>SF105_DM_Dol_miz_70
ATGAACTCAACACTTTTCGGCCTTTTCCTGCTGTTTGCCTTGGCAACATGCGTTCTTTCGGAAATATATTGT---------------CCTAAGACAAGGCACCCAACTTGCTTGGGCTACAAAATAAACTGCCGAGGTGATGTGTGCTGCGCTTGTGTTTGCAGATTCGTCGACGGAACCGAATGTCAAGAAGGCCAAGTG
>SF106_DM_Dol_miz_84
ATGGAAGTCTCCGTAATCCTGCTGTTCTCCCTCGTGGTGTTTGCAGTGGCGAGTGCATCCTTGGAGGAAAAC---AGAAAAGAGGAATTTCCAGAACAACAGAGGGCTTGTGCCGCTTTCAAGGCGGCATGCACCGATGACTGCTGCTGTAAGTGCGAATGCAACGGCAAACCAGGTTGTTACTGCATGAGGGGCATGATT
>SF106_DM_Dol_miz_85
ATGGAAGTCTCCGTAATCCTGCTGTTCTCCCTCGTGGTGTTTGCAGTGGCGAGTGCATCCTTGGAGGAAAAC---AGAAAAGAGGAATTTCCAAAACAACAGAGGGCTTGTGCCGCTTTCAAGGCGGCATGCACCGATGACTGCTGCTGTAAGTGCGACTGCAACGGCAAACCAGGTTGTTACTGCATGAGGGGCATGATT
>SF106_DM_Dol_miz_86
ATGGAAGTCTCCGTAATCCTGCTGTTCTCCCTCGTGGTGTTTGCAGTGGCGAGTGCATCCTTGGAGGAAAAC---AGAAAAGAGGAATTTCCAGAACAACAGAGGGCTTGTGCCGCTTTCAAGGCGGCATGCACCGATGACTGCTGCTGTAAGTGCGACTGCAACGGCAAACCAGGTTGTTACTGCATGAGGGGCATGATT
>SF106_DM_Dol_miz_87
ATGGAAGTCTCCGTAATCCTGCTGTTCTCCCTCGTGGTGCTTGCAGTGGCGAGTGCATCCTTGGAGGAAAAC---AGAAAAGAGGAATTTCCAGAACAACAGAGGGCTTGTGCCGCTTTCAAGGCGGCATGCACCGATGACTGCTGCTGTAAGTGCGACTGCAACGGCAAACCAGGTTGTTACTGCATGAGGGGCATGATT
>SF106_DM_Dol_miz_88
ATGGAAGTCTCCGTAATCCTGCTGTTCTCCCTCGTGGTGCTTGCAGTGGCGAGTGCATCCTTGGAGGAAAAC---AGAAAAGAGGAATTTCCAGAACAACAGAGGGCTTGTGCCGCTTTCAAGGCAGCATGCACCGATGACTGCTGCTGTAAGTGCGACTGCAACGGCAAACCAGGTTGTTACTGCATGAGGGGCATGATT
>SF107_DM_Dol_miz_89
ATGATGAAATCCATTTTGGTTTTCGCTTTCCTCATCGCTGCTGTCTATGCCTTTGCAGTTGAAGAGGATACAGCAGAAGATGAAATAATCCCAGAAGAAGCACGGAAAAGCTTACCTGAAGGAGCCGAGTGCGATGACGGAAGTTGCTGCAAGTGTGGTTGCCCAAGAGGATTAAAATGTCATTGCACGTGGGGTATGAAA
>SF107_DM_Dol_miz_90
ATGATGAAATCCATTTTGGTTTTCGCTTTCCTCATCGCTGCTGTCTATGCCTTTGCAGTTGAAGAGAATACAGCAGAAGATGAAATAATCCCAGAAGAAGCACGGAAAAGCTTACCTGAAGGAGCTGAGTGCGATGACGGAAGTTGCTGCAAGTGTGGTTGCCCAAGAGGATTAAAATGTCATTGCACGTGGGGTATGAAA
>SF107_DM_Dol_miz_91
ATGATGAAATCCATTTTGGTTTTCGCTTTCCTCATCGCTGCTGTCTATGCCTTTGCAGTTGAAGAGAATACAGCAGAAGATGAAATAATCCCAGAAGAAGCACGGAAAAGCTTACCTGAAGGAGCCGAGTGCGATGACGGAAGTTGCTGCAAGTGTGGTTGCCCAAGAGGATTAAAATGTCATTGCACGTGGGGTATGAAA
>SF107_DM_Dol_miz_92
ATGATGAAATCCATTTTGGTTTTCGCTTTCCTCATCGCTGCTGTCTATGCCTTTGCAGTTGAAGAGAATACAGCAGAAGATGAAATAATCCCAGAAGAAGCACGGAAAAGCTTACCTGAAGGAGCCGAGTGCGATGACGGAAGTTGCTGCAAGTGTGGTTGCCCAAGAGGATTAAAATGTCATTGCACGTGGGGTATGAAA
>SF107_DM_Dol_miz_93
ATGATGAAATCCATTTTGGTTTTCGCTTTCCTCATCGCTGCTGTCTATGCCTTTGCAGTTGAAGAGAATACAGCAGAAGATGAAATAATCCCAGAAGAAGCACGGAAAAGCTTACCTGAAGGAGCCGAGTGCGATGACGGAAGTTGCTGCAAGTGTGGTTGCCCAAGAGGATTAAAATGTCATTGCACGTGGGGTATGAAA
>SF108_DM_Dol_miz_94
ATGAAGACCTTGCTTGTGTTCATT---AGTGTCCTGTATTTGGTACACAGCTTTTCTTTGGAAGTAGAAGACGAGGCTGAAGATACAGTAGACGAGGAACAGAGGGCATGTATTCAACGAGGTCAGTCATGCAAGAGTGACTGTTGTTGCACCTGCGACTGCTTTAAGAAGAAAAATTGCAAGGTGAAACCCAAAAAAATG
>SF108_DM_Dol_miz_95
ATGAAGACCTTGCTTGTGTTCATT---AGTGTCCTGTATTTGGTACACAGCTTTTCTTTGGAAGTAGAAGACGAGGCTGAAGATACAGTAGACGAGGAACAGAGGGCATGTATTCAACGAGGTCAGTCATGCAAGAGTGACTGTTGTTGCACCTGCGACTGCTTTAAGAAGAAAAATTGCAAGGTGAAACCCAAAAAAATG
>SF108_DM_Dol_miz_96
ATGAAAACCTTGCTTGTGTTCATT---AGTGTCCTGTATTTGGTACACAGCTTTTCTTTGGAAGTAAAAAACGAGGCTGAAAATACAGTAAACGAGGAACAGAGGGCATGTATTCAACGAGGTCAGTCATGCAAGAGTGACTGTTGTTGCACCTGCGACTGCTTTAAGAAAAAAAATTGCAAGGTGAAACCCAAAAAATGT
>SF108_DM_Dol_miz_97
ATGAAGACCTTGCTTGTGTTCATT---AGTGTCCTGTATTTGGTACACAGCTTTTCTTTGGAAGTAGAAGACGAGGCTGAAGATACAGTAGACGAGGAACAGAGGGCATGTATTCAACGAGGTCAGTCATGCAGGAGTGACTGTTGTTGCACCTGCGACTGCTTTAAGAAGAAAAATTGCAAGGTGAAACCCAAAAAATGC
>SF108_DM_Dol_miz_98
ATGAAGACCTTGCTTGTGTTCATT---AGTGTCCTGTATTTGGTACACAGCTTTTCTTTGGAAGTAGAAGACGAGGCTGAAGATACAGTAGACGAGGAACAGAGGGCATGTATTCAACGAGGTCAGTCATGCAAGAGTGACTGTTGTTGCACCTGCGACTGCTTTAAGAAGAAAAATTGCAAGGTGAAACCCAAAAAATGT
>SF110_A_Age_ori_10
ATGAGAGCTATCATTTCTCTGTTCCTTATTTCTGCAATGGTCTTCTCCATGATTCAAGCTGTACCCGAAGAAGAAGGTTTACAGCTTTCTGAAGATGAAAGGGGAGGATGTCTTCCTCATAATAGA------------------TTTTGTTGCTGCAAATGCAAGTGGGATAGCAGATGTCTTGGA---------------
>SF110_A_Age_ori_12
ATGAGAGCTATCATTTCTCTGTTACTTATTTCTGCAATGGTCTTCTCCATGATTGCAGCTGTACCTGAAGAAGAAGGTTTACAGCTTTCTGAAGATGAAAGGGGAGGATGTCTTCCTCATAATAGA------------------TTTTGTTGCTGCAGATGTAAGTGGGATAGCACATGTCTTGGA---------------
>SF110_A_Age_ori_13
ATGAGAGCTATCATTTCTCTGTTGCTTATTTCTGCAATGGTCTTCTCCATTATTGAAGCTGTACCCGAAGAAGAAGGTTTACAGCTTTCTGAAGATGAAAGGGGAGGATGTCTTCCTCATAATAGA------------------TTTTGTTGCTGCAGATGCAAGTGGGATAGCAGATGTCTTGGA---------------
>SF110_A_Age_ori_15
ATGAGAGCTATCATTTCTCTGTTCCTTATTTCTGCAATGGTCTTCTCCATGATTCAAGCTGTACCCGAAGAAGNAGGTTTACAGCTTTCTGAAGATGAAAGGGGAGGATGTCTTCCTCATAATAGA------------------TTTTGTTGCTGCAAATGCAAGTGGGATAGCACATGTCTTGGA---------------
>SF110_A_Age_ori_22
ATGAGAGCTATCATTTCTCTGTTACTTATTTCTGCAATGGTCTTTTACATAATTGCAGCTGTACCTGAAGAAGAAGGTTTACAGCTTTCTGAAGATGAAAGGGGAGGATGTCTTCCTCATAATAGA------------------TTTTGTTGCTGCAGATGCAAGAGGGATAGCAGATGTCTTGGA---------------
>SF111_m_Age_ori_27
ATGAGAACTATCATTTCTCTGTTACTTCTTTCTGCTATGGTCTTCGCCGTGATTGAAGCGATTTCCTTGGAAGAAGGTTTACAGCTCTTTGAAGGAGAGAGGGGA------------------------TGCGTTGAAAATCAACAGTGTTATTGCACTTGTCGATACTTCCCAAAATGCATATGTGTTAACGACAATGGG
>SF111_m_Age_ori_29
ATGAGAACTATCATTTCTCTGTTACTTCTTTCTGCTATGGTCTTCGCCGTGATTGAAGCGATTTCCTTGGAAGAAGGTTTGCAGCTCTTTGAAGGAGAGAGGGGA------------------------TGCGTTGAAAATCAACAGTGTTATTGCACTTGTCGATACTTTCCAAAATGCATATGTAGGAAAGACAGCGGA
>SF111_m_Age_ori_30
ATGAGAACTATCATTTCTCTGTTACTTCTTTCTGCTATGGTCTTCGCCGAGATTGAAGCGATTTCCTTGGAAGAAGGTTTACAGCTCTTTGAAGGAGAGAGGGGA------------------------TGCGTTGAAAATCAACAGTGTTATTGCACTTGTCGATACTTTCCAAAATGCATATGTAGGAAAGACAGTGGA
>SF111_m_Age_ori_31
ATGAGAACTATCATTTCTCTGTTACTTCTTTCTGCTATGGTCTTTGCCGTGATTGAAGCGATTTCCTTGGAAGAAGGTTTACAGCTCTTTGAAGGAGAGAGGGGA------------------------TGCGTTGAAAATCAACAGTGTTATTGCACTTGTCGATACTTTCCAAAATGCATATGTAGGAAAGACAGTGGA
>SF111_m_Age_ori_32
ATGAGAACTATCATTTCTCTGTTACTTCTTTCTGCTATGGTCTTCGCCGTGATTGAAGCGATTTCCTTGGAAGAAGGTTTACAGCTCTTTGAAGGAGAGAGGGGA------------------------TGCGTTGAAAATCAACAGTGTTATTGCACTTGTCGATACTTTCCAAAATGCATATGTAGGAAAGACAGTGGA
>SF13_D_Had_for_1267
ATGAAAATAATAGCGGCTTTGTACGTGCTCTTCTTTCTGACAATTGTTCTGGGCGACTTTCCTGAAGGAAATCATGAAGAGGAGGACGGAAGTACACGGACCAAGAGATGCACTAGCAAAAAAGTTTGGTGTGGCGCAGACTGCTGCTGCCCGACAAGATGTGTATTTAAAGGACATGGTACATGCACTGCTAGCCTTTTA
>SF13_D_Had_for_1268
ATGAAAATAATAGCGGCTTTGTACGTGCTCTTCTTTCTGACAATTGTTCTGGGCGACTTTCCTGAAGGAAATCATGAAGAGGAGGACGGAAGTACACGGACCAAGAGATGCACTAGCAAAAAAGTTTGGTGTGGTGCAGACTGCTGCTGCCCGACAAGATGTGTATTTAAAGGACATGGTACATGCACTGCTAGCCTTTTT
>SF13_D_Had_for_1269
ATGAAAATAATAGCGGCTTTGTACGTGCTCTTCTTTCTGACAATTGTTCTGGGCGACTTTCCTGAAGGAAATCATGAAGAGGAGGACGGAAGTACACGGACCAAGAGATGCACTAGCAAAAAAGTTTGGTGTGGCGCAGACTGCTGCTGCCCGACAAGATGTATATTTAAAGGACATGGTACATGCACTGCTAGCCTTTTA
>SF13_D_Had_for_1270
ATGAAAATAATAGCGGCTTTGTACGTGCTCTTCTTTCTGACAATTGTTCTGGGCGACTTTCCTGAAGGAAATCATGAAGAGGAGGACGGAAGTACACGGACCAAGAGATGCACTAGCAAAAAAGTTTGGTGTGGTGCAGACTGCTGCTGCCCGACAAGATGTATATTTAAAGGACATGGTACATGCACTGCTAGCCTTTTT
>SF13_D_Had_for_1273
ATGAAAATAATAGCGGCTTTGTACGTGCTCTTCTTTCTGACAATTGTTCTGGGCGACTTTCCTGAAGGAAATCATGAAGAGGAGGACGGAAGTACACGGACCAAGAGATGCACTAGCAAAAAAGTTTGGTGTGGTGCAGACTGCTGCTGCCCGACAAGATGTGTATTTAAAGGACATGGTACATGCACTGCTAGCCTTTTT
>SF17_U_Had_cer_1073
ATGAGAGTCACGTTAGTTTTCCTCGTGCTTTCAATT---TTGGCAGCCACTCACGGAGATACTAATCTAGATGGGAAAATGAATGCAGAAAACGATGAGAACAGACGATGCAATGCATATGGTACAACTTGCAACGTGCATGATTGCTGCGGACTAGATTGTCGGTGGTATGAAAAAACCGTCTGCACCACTCCGAAGAAA
>SF17_U_Had_cer_881
ATGAGAGTCACGTTAGTTTTCCTCGTGCTTTCAATT---TTGGCAGCCACTCACGGAGATACTAATCTAGATGGGAAAATGAATGCAGAAAACGATGAGAACAGACGATGCAATGCATATGGTACAACTTGCAACGTGCATGATTGCTGCGGACTAGATTGTCGGTGGTATGAAAAACCGTACTGCACCACTCCGAAGAAA
>SF17_U_Had_cer_882
ATGAGAGTCACGCTAGTTTTCCTCGTGCTTTCAATT---TTGGCAGCCACTCACGGAGATACTAATCTAGATGGGAAAATGAATGCAGAAAACGATGAGAACAGACGATGCAATGCATATGGTACAACTTGCAACGTGCATGATTGCTGCGGACTAGATTGTCGGTGGTATGAAAAACCGTACTGCACCACTCCGAAGAAA
>SF17_U_Had_cer_977
ATGAGAGTCACGCTAGTTTTCCTCGTGCTTTCAATT---TTGGCAGCCACTCACGGAGATACTAATCTAGATGGGAAAATGAATGCAGAAAACGATGAGAACAGACGATGCAATGCATATGGTACAACTTGCAACGTGCATGATTGCTGCGGACTAGATTGTCGGTGGTATGAAAAAACCGTCTGCACCACTCCGAAGAAA
>SF17_U_Had_inf_565
ATGAGAGTCACGTTAGTTTTCCTTGTG------CTTTCATTGGCAGTCACTCATGGAGATACTAATCTAGATGGGAAAATGAATGCAGAAAACGATGAGAACAGACGTTGCAATGCATATGGTACAACTTGCAACGTGCATGATTGCTGCGGACTAGATTGTCGGTGGTATGAGAAACCATACTGCACAACTCCGAAGAAA
>SF19_U_Had_cer_1213
AAGCAATTAGCAGTCCTTATTTGCCTAACTTTGGTGGTGATCTTTGCTCAAAGGTGCACTAAAGACTCAGATTCAAGGTGTTTAATGAAACCAGGTGAAAGAGATTATTGTGGCAAAGCCCGGAAAACGTGCCCTAGTGGCTTTTGTTCC------GACACCTACGGCTCTGGAACTTGCCTGAATTCATCTTCGATCTCT
>SF19_U_Had_cer_1257
ATTCAATTAGCAGTCCTTATTTGCCTAACTTTGGTGGTGATCTTTGCTCAAAGGTGCACTAAAGACTCAGATTCAAGGTGTTTAATGAAACCAGGTGAAAGAGATTATTGTGGCAAAGCCCGGAAAACGTGCCCTAGTGGCTTTTGTTCC------GACACCTACGGCTCTGGAACTTGCCTGAATTCATCTTCGATCTCT
>SF19_U_Had_cer_1263
ATGCAATTAGCAGTCCTTATTTGCCTAACTTTGGTGGTGATCTTTGCTCAAAGGTGCACTAAAGACTCAGATTCAAGGTGTTTAATGAAACCAGGTGAAAGGGAGTATTGTGACAGAGCCGGGAAAACGTGCACTAGTGGCTTTTGTTCC------GACACCTACGGCTCTGGAACTTGCCTGAATTCATCTTCGATCTCT
>SF19_U_Had_cer_1408
ATTCAATTAGCAGTCCTTATTTGCCTAACTTTGGTGGTGATCTTTGCTCAAAGGTGCACTAAAGACTCAGATTCAAGGTGTTTAATGAAACCAGGTGAAAGAGATTATTGTGGCAAAGCCCGGAAAACGTGCCCTAGTGGCTTTTGTTCC------GACACCTACGGCTCTGGAACTTGCCTGAATTCATCTTCGATCTCT
>SF19_U_Had_cer_1409
ATGCAATTAGCAGTCCTTATTTGCCTAACTTTGGTGGTGATCTTTGCTCAAAGGTGCACTAAAGACTCAGATTCAAGGTGTTTAATGAAACCAGGTGAAAGGGAGTATTGTGACAGAGCCGGGAAAACGTGCACTAGTGGCTTTTGTTCC------GACACCTACGGCTCTGGAACTTGCCTGAATTCATCTTCGATCTCT
>SF20_U_Had_inf_1372
ATGAATACATTGATAGCTTTTGCTGTTCTTTTGCTT---TTGTCAACTACCCTTGGAGACACTGATGACAAGGAAATGGAAGAAGATGGAAATTCCAGAGAGAAGCGTTGTATGGCCCTAAATGTACCGTGCGATCATTTCAAATGTTGCAATTTGGTATGCCAGTTTTATGGATCGAAGTACTGCTACAGGAAGAAGTCG
>SF20_U_Had_inf_1394
ATGAATACATTGATAGCTTTTGCTGTTCTTTTGCTT---TTGTCAACTACCCTTGGAGACACTGATGACAAGGAAATGGAAGAAGATGGAAATTCCAGAGAGAAGCGTTGTATGGCCCTAAATGTACCGTGCGATCATTTCAAATGTTGCAATTTGGTATGCCAGTTTTATGGATCGAAGTACTGCTACAGGAAGAAGTCA
>SF20_U_Had_inf_557
ATGAATACATTGATAGCTTTTGCTGTTCTTTTGCTT---TTGTCAACTACCCTTGGAGACACTGATGACAAGGAAATGGAAGAAGATGGAAATTCCAGAGAGAAGCGTTGTATGGCCCTAAATGTACCGTGCGATCATTTCAAATGTTGCAATTTGGTATGCCAGTTTTATGGATCGAAGTACTGCTACAGGAAGAAGTCA
>SF20_U_Had_inf_558
ATGAATACATTGATAGCTTTTGCTGTTCTTTTGCTT---TTGTCAACTACCCTTGGAGACACTGATGACAAGGAAATGGAAGAAGATGGAAATTCCAGAGAGAAGCGTTGTATGGCCCTAAATGTACCGTGCGATCATTTCAAATGTTGCAATTTGGTATGCCAGTTTTATGGATCGAAGTACTGCTACAGGAAGAAGTCG
>SF20_U_Had_inf_560
ATGAATACATTGATAGCTTTTGCTGTTCTTTTGCTT---TTGTCAACTACCCTTGGAGACACTGATGACAAGGAAATGGAAGAAGATGGAAATTCCAGAGAGAAGCGTTGTATGGCTCTAAATGTACCGTGCGATCATTTCAAATGTTGCAATTTGGTATGCCAGTTTTATGGATCGAAGTACTGCTACAGGAAGAAGTCA
>SF23_U_Had_cer_1031
ATGAGGGCTTATTCTTTGCTTATTTTGAGCTTTCTGCTGCTCGCTTCAGCTGTCCTAATTAATTCAGCAAAAGTCATGGAAGGAAGACTAACTCCACCGGAAGGGACATGTGTGAGACAAGGCGGTGGATGTAGCTTCGCTGAGTGCTGTAAGTGCAAATGCGACTTCGCTGGAAATTGCAAATGTTATGCTAGTACCAAA
>SF23_U_Had_inf_1378
ATGAGGATTCATTATTTGCTTATTTTGAGCTTTCTGCTGCTCGCTTCAGGTGTCCTGATTAATTCAGAAGAATTCTTGCAAGGAAGAGGAAATCCACCAGAAGGGATTTGCCTGGGACACATGGTTGAATGCAACAACGACAACTGCTGTAAATGCAAATGCGATTTCTTTCTAAATTGTAAGTGTTATCAGAGGTCTAAG
>SF23_U_Had_inf_561
ATGAGGATTCATTATTTGCTTATTTTGAGCTTTCTGCTGCTCGCTTCAGGTGTCCTGATTAATTCAGAAGAATTCTTGCAAGGAAGAGGAAATCCACCAGAAGGGATTTGCCTGGGACACATGGTTGAATGCAACAACGACAACTGCTGTAAATGCAAATGCGATTTCTTTCTAAATTGTAAGTGTTATCAGAGGTCTAAG
>SF23_U_Had_inf_592
ATGAGGATTCATTATTTGCTTATTTTGAGCTTTCTGCTGCTCGCTTCAGGTGTCCTGATTAATTCAGAAGAATTCTTGCAAGGAAGAGGAAATCCACCAGAAGGGATTTGCCTGGGACACATGGTTGAATGCAACAACGACAACTGCTGTAAATGCAAATGCGATTTCTTTCTAAATTGTAAGTGTTATCAGAGGTCTAAG
>SF23_U_Had_inf_594
ATGAGGATTTATTCTTTGCTTATTTTGAGCTTTCTGCTGCTCGCTTCAGCAGTCCTGATTAATTCAGCAGAAATCATGCAAGGAAGAGAAGATTCAGAGGAAGGGAGATGCCTGGGACCCATGGATGAATGTAACGACGACAACTGCTGTAAATGCAATTGCGATTTCGCTGGAAATTGCAGGTGTTCTAAGACGCCTAAG
>SF24_U_Had_cer_1055
ATGAATACCAATGTTGGTTTCATCGTG---CTTTTAGTTTTGGCGACAGTGCTTGGAGACACTGAATTAGATGAAACCCACGAGAACAGTAATTTCCGGGAAAAACGTTGCAGTGGTTCAGATACGCCCTGCTATAGTCAAATGTGTTGTGGATTGGAATGCACGTGGTATAAGTCATATTTCTGTAAAAGGCCCAAAAAA
>SF24_U_Had_cer_926
ATGAATACCATGATTGGGTTCATCGTG---CTTTTAGTTTTGGCGACAGTGCTTGGAGACACTGAATTAGATGAAACCCACGAGAACAGTAATTTCCGGGAAAAACGTTGCAGTGGTTCAGATAAGCCCTGCTATAGTCAAATGTGTTGTGGATTGGAATGCACGTGGTATAAGTCATATTTCTGTAAAAGGCCCAAAAAG
>SF24_U_Had_inf_566
ATGAATACCATGATAGGTTTCATCGTG---CTTTTAGTTTCGGCGACAGTGCTTGGAGACCCTGAATTAGATGACACCTACGAGAACAGTAATTTCCGGGAAAAACGTTGCAGTGGTTCAGATACGCCTTGCTATAGTAAAATGTGTTGTGGATTAGAATGCACCTGGTATAAGTCATATTTCTGTAAAAGGCCCAAAAAG
>SF24_U_Had_inf_575
ATGAATACCATGATAGGTTTCATCGTG---CTTTTAGTTTTGGCGATAGTGCTTGGAGACCCTGAATTAGATGACACCTACGAGAACAGTAATTTCCGGGAAAAACGTTGCAGTGGTTCAGATACGCCTTGCTATAGTAAAATGTGTTGTGGATTAGAATGCACCTGGTATAAGTCATATTTCTGTAAAAGGCCCAAAAAG
>SF24_U_Had_inf_586
ATGAATACCATGATAGGTTTCATCGTG---CTTTTAGTTTTGGCGACAGTGCTTGGAGACCCTGAATTAGATGACACCTACGAGAACAGTAATTTCCGGGAAAAACGTTGCAGTGGTTCAGATACGCCTTGCTATAGTAAAATGTGTTGTGGATTAGAATGCACCTGGTATAAGTCATATTTCTGTAAAAGGCCCAAAAAG
>SF26_U_Had_cer_862
ATGAAGGCAATACTTTCCATGCTGATCTTTGTCGCATTGTTTGCGGCTATCGTCGGAAGCCGATGGAATTCTCATAAACACGTAAAGTTACCTAATGGAAAAATG---TGTAGCCTACCTGGGGACAGTTGTTCTAGAGATGAATGTTGCTCCTCTGGTTGCGGTTTTGTTAATGAATGCTACATATGCAACCTGGAATCA
>SF26_U_Had_cer_875
ATGAAGGCAATACTTTCCATGCTGATCTTTGTCGCATTGTTTGCGGCTATCGTCGGAAGCCGATGGAATTCTCATAAACACGTAAAGTTACCTAATGGAAAAATG---TGTAGCCTACCTGGGGACAGTTGTTCTAGAGATGAATGTTGCTCCTCTGGTTGCGGTTTTGTTAATGAATGCTACATATGCAACCTGGAATCA
>SF26_U_Had_cer_876
ATGAAGGCAATACTTTCCATGCTGATCTTTGTCGCATTGTTTGCGGCTATCGTCGGAAACCGATGGAATTCTCATAAATACGAAAAGTTACCTAATGGAAAAATG---TGTAGCCTACCTGGCGACAGTTGTTCTAGAGATGAATGTTGCTCCTCTGGTTGCCGTTTTGTTAATCAATGCCACATATGCAACCTGGAATCA
>SF26_U_Had_cer_879
ATGAAGGCAATACTTTCCATGCTGATCTTTGTCGCATTGTTTGCGGCTATCGTCGGAAGCCGATGGAATTCTCATAAACACGTGAAGTTACCTAATGGAAAAATG---TGTAGCCTACCTGGGGACAGTTGTTCTAGAGATGAATGTTGCTCCTCTGGTTGCGGTTTTGTTAATGAATGCTACATATGCAACCTGGAATCA
>SF26_U_Had_cer_891
ATGAAGGCAATACTTTCCATGCTGATCTTTGTCGCATTGTTTGCGGCTATCGTCGGAAACCGATGGAATTCTCATAAATACGAAAAGTTACCTAATGGAAAAATG---TGTAGCCTACCTGGCGACAGTTGTTCTAGAGATGAATGTTGCTCCTCTGGTTGCCGTTTTGTTAATCAATGCCACATATGCAACCTGGAATCA
>SF3_U_Had_cer_900
ATGAGGAATACTAACTTTCTTCTTCTGAGCGTTATGCTACTTGTTTCACTCGCTCTGTTTTGTGCAGCTACCATCTTGGATAAAGGAAACCCCGAACAAGAGAGAACCTGCTATGCAGAAGCGGCATCCTGCAGCGGACCTCCGTGCTGTATATGTAAATGCATTTTTATTGTCCCCTGCAGCTGT---CGACCAAAGAGT
>SF3_U_Had_for_848
ATGAGGAATACTACTTTTCTTGTTCTGAACGTTGTGCTACTTGTTTCAGTCGCTCTGTTTTGTGCAGCTGCCATCTTGGATAAAGGAAACCCCGAACAAGAGAGAAATTGCTTGCCAGAAGCGGTTTCCTGCTCTGGACCTTCGTGCTGCAAGTGTAAATGCATTTTCTTTATCCCCTGCAATTGT---CGACCAAAGAGT
>SF3_U_Had_inf_1388
ATGAGGAATACTACCTTTCTTGTTCTGAACGTTATGCTACTTGTTTCAGTCGCTCTGTTTTGTGCAGCTGACATCTTGGATACAGGAAACCCCGAACAAGAGAGAAAGTGCTTGGCAGAAGCGGCGGACTGCAGTGGAGATTCGTGCTGCTTATGTTCATGCATTTTCTTTTACCCCTGCAGCTGT---CGACCAAAGGGT
>SF3_U_Had_inf_574
ATGAGGAATACTACCTTTCTTGTTCTGAACGTTATGCTACTTGTTTCAGTCGCTCTGTTTTGTGCAGCTGACATCTTGGATACAGGAAACCCCGAACAAGAGAGAAAGTGCTTGGCAGAAGCGGCGGACTGCAGTGGAGATTCGTGCTGCTTATGTTCATGCATTTTCTTTTACCCCTGCAGCTGT---CGACCAAAGGGT
>SF3_U_Had_inf_585
ATGAGGAATACTACCTTTCTTGTTCTGAACGTTATGCTACTTGTTTCAGTCGCTCTGTTTTGTGCAGCTGACATCTTGGATACAGGAAACCCCGAACAAGAGAGAAAGTGCTTGGCAGAAGCGGAC---TGCAGTGGAGATTCGTGCTGCTTATGTTCATGCATTTTCTTTTACCCCTGCAGCTGT---CGACCAAAGGGT
>SF34_Pho_nig_1022
ATGAAACTTTGCATTCTCCTCGTTCTGCTTTTGATAACGTTCGTACGCTCTGAAAAGGAGATCTTGGAAAATGAGACATTACCTGTTATAGCGGAAGGAAGAAGAAAATGTATCAAAGAGGGTAAATCCTGCTTGAACGAGGACTGTTGCACATGTGAATGCTGGTGGGTGAAGAGGTGCCAGTGTGTGCGGCCAGAACAA
>SF34_Pho_nig_859
ATGAAACTTTGCATTCTCCTCGTTCTGCTTTTGATAACGTTCGTACGCTCTGAAAAGGAGATCTTGGAAAATGAGACATTACCTGTTATAGCGGAAGGAAGAAGAAAATGTATCAAAGAGGGTAAATCCTGCTTGAACGAGGACTGTTGCACATGTGAATGCTGGTGGGTCAAGAGGTGTCAGTGTGTGCGGCCAGAACAA
>SF34_Pho_nig_892
ATGAAACTTTGCATTCTCCTCGTTCTGCTTTTGATAACGTTCGTACGCTCTGAAAAGGAGATCTTGGAAAATGAGACATTACCTGTTATAGCGGAAGGAAGAAGAAAATGTATCAAAGAGGGTAAATCCTGCTTGAACGAGGACTGTTGCACATGTGAATGCTGGTGGGTGAAGAGGTGCCAGTGTGTGCGGCCAGAAAAA
>SF34_Pho_nig_915
ATGAAACTTTGCATTCTCCTCGTTCTGCTTTTGATAACGTTCGTACGCTCTGAAAAGGAGATCTTGGAAAATGAGACATTACCTGTTATAGCGGAAGGAAGAAGAAAATGTATCAAAGAGGGTAAATCCTGCTTGAACGAGGACTGTTGCACATGTGAATGCTGGTGGGTGAAGAGGTGCCAGTGTGTGCGGCCAGAACAA
>SF34_Pho_nig_951
ATGAAACTTTGCATTCTCCTCGTTCTGCTTTTGATAACGTTCGTACGCTCTGAAAAGGAGATCTTGGAAAATGAGACATTACCTGTTATAGCGGAAGGAAGAAGAAAATGTATCAAAGAGGGTAAATCCTGCTTGAACGAGGACTGTTGCACATGTGAATGCTGGTGGGTGAAGAGGTGCCAGTGTGTGCGGCCAGAAAAA
>SF35_Pho_nig_1030
ATGCAGCTTTCTATTTACCTCGTCTTACTGCTGATATCATTAGTATTCTCGGAAGAAGAATATCTGGAAATTAGATCCCCAGAAGTCAAGGAAGAAAGTGCTAGAAAATGCATCAAGTGGCGTGATTCCTGTATGAACAAAGGTTGCTGTTCATGTGACTGTTGGTCTGTACGGAAATGCCAGTGC---AGGTTTGTGTTG
>SF35_Pho_nig_873
ATGCAGCTTTCTATTTACCTCGTCTTACTGCTGATATCATTAGTATTCTCGGAAGAAGAATATCTGGAAATTAGATCCCCAGAAGTCAAGGAAGAAAGTGCTAGAAAATGCATCAAGGGGCGTGATTCCTGTATGAACAAAGGTTGCTGTTCATGTGACTGTTGGTCTGTACGGAAATGCCAGTGC---AGGTTTGTGTTG
>SF35_Pho_nig_894
ATGCAGCTTTCTATTTACCTCGTCTTACTGCTGATATCATTAGTATTCTCGGAAGAAGAATATCTGGAAATTAGATCCCCAGAAGTCAAGGAAGAAAGCGCTAGAAAATGCATCAAGTGGCGTGATTCCTGTATGAACAAAGGTTGCTGTTCATGTGACTGTTGGTCTGTACGGAAATGCCAGTGC---AGGTTTGTGTTG
>SF35_Pho_nig_954
ATGCAGCTTTCTATTTACCTCGTCTTACTGCTGATATCATTAGTATTCTCGGAAGAAGAATATCTGGAAATTAGATCCCCAGAAGTCAAGGAAGAAAGTGCTAGAAAATGCATCAAGTGGCGTGATTCCTGTATGAACAAAGGTTGCTGTTCATGTGACTGTTGGTCTGTACGGAAATGCCAGTGC---AGGTTTGTGTTG
>SF35_Pho_nig_976
ATGCAGCTTTCTATTTACCTCGTCTTACTGCTGATATCATTAGTATTCTCGGAAGAAGAATATCTGGAAATTAGATCCCCAGAAGTCAAGGAAGAAAGTGCTAGAAAATGCATCAAGTGGCGTGATTCCTGTATGAACAAAGGTTGCTGTTCATGTGACTGTTGGTCTGTACGGAAATGCCAGTGC---AGGTTTGTGTTG
>SF36_Pho_nig_1025
ATGAAATTTCTGCTCTGCATTACGATC------------CTAATCGTTGCTGTGGGAAGCCTCATTGAAGCT---------------AAGGCAGAAAATGAAAGAAAATGCATCGCATATGAGAAAGTGTGCACTACAGGCAACTGCTGTAAATGTGAATGTTATGAAGCAATAAAATGCTGGTGCATTGAAAAAGATGTT
>SF36_Pho_nig_1060
ATGAAATTTCTGCTCTGCATTACGATC------------CTAATCGTTGCTGTGGGAAGCCTCATTGAAGCT---------------AAGGCAGAAATTGAAAGAAAATGCATCGCATATGAGAAAGTGTGCACTACAGGCAACTGCTGTAAATGTGAATGTTATGAAGCAATAAAATGCTGGTGCATTGAAAAAGATGTT
>SF36_Pho_nig_865
ATGAAATTTCTGCTCTGCATTACGATC------------CTAATCGTTGCTGTGGGAAGCCTCATTGAAGCT---------------AAGGCAGAAAATGAAAGAAAATGCATCGCATATGAGCAAGTGTGCACTACAGGCAACTGCTGTAAATGTGAATGTTATGAAGCAATAAAATGCTGGTGCATTGAAAAAGATGTT
>SF36_Pho_nig_889
ATGAAATTTCTGCTCTGCATTACGATC------------CTAATCGTTGCTGTGGGAAGCCTCATTGAAGCT---------------AAGGCAGAAATTGAAAGAAAATGCATCGCATATGAGAAAGTGTGCACTACAGGCAACTGCTGTAAATGTGAATGTTATGAAGCAATAAAATGCTGGTGCATTGAAAAAGATGTT
>SF36_Pho_nig_979
ATGAAATTTCTGCTCTGCATTACGATC------------CTAATCGTTGCTGTGGGAAGCCTCATTGAAGCT---------------AAGGCAGAAATTGAAAGAAAATGCATCGCATATGAGAAAGTGTGCACTACAGGCAACTGCTGTAAATGTGAATGTTATGAAGCAATAAAATGCTGGTGCATTGAAAAAGATGTT
>SF37_Cte_cap_131
ATGAAATACTTGTTGTTAGCAACCATCGTTGTATTCCTCTTCGTTCAAGCTCTGGCAGCAGTGCCGTACCCAAATGTGGACATGTACATGAAGGCGGACAAGCGCGCTTGCATCCGCAGAGGAGGTGGATGTGACAAACCCAATTGCTGCTCCTGCAGATGCAATTGGGGAACCAACTGCAGATGCGAACGTGCAGGCCTT
>SF37_Cte_cap_161
ATGAAATACTTGTTGTTAGCAACCATCGTTGTATTCCTCTTCGTTCAAGCTCTGGCAGCAGTGCCGTACCCAAATGTGGACATGTACATGAAGGCGGACAAGCGCGCTTGCATCCGCAGAGGAGGTGGATGTGACAAACCCAATTGCTGCTCCTGCAGATGCAATTGGGGAACCAACTGCAGATGCGAACGTGCAGGCCTT
>SF37_Cte_cap_76
ATGAAATACTTGTTGTTAGCAACCATCGTTGTATTCCTCTTCGTTCAAGCTCTGGCAGCAGTGCCGTACCCAAATGTGGACATGTACATGAAGGCGGACAAGCGCGCTTGCATCCGCAGAGGAGGTGGATGTGACAAACCCAATTGCTGCTCCTGCAGATGCAATTGGGGAACCAACTGCAGATGCGAACGTGCAGGCCTT
>SF37_Cte_cap_93
ATGAAATACTTGTTGTTAGCAACCATCGTTGTATTCCTCTTCGTTCAAGCTCTGGCAGCAGTGCCGTACCCAAATGTGGACATGTACATGAAGGCGGACAAGCGCGCTTGCATCCGCAGAGGAGGTGGATGTGACAAACCCAATTGCTGCTCCTGCAGATGCAATTGGGGAACCAACTGCAGATGCGAACGTGCAGGCCTT
>SF37_Iso_ord_609
ATGAAATACTTGTTGTTAGCAACCATCGTTGTATTCCTCTTCGTTCAAGCTCTGGCAGCAGTGCCGTACCCAAATGTGGACATGTACATGAAGGCGGACAAGCGCGCTTGCATCCGCAGAGGAGGTGGATGTGACAAACCCAATTGCTGCTCCTGCAGATGCAATTGGGGAACCAACTGCAGATGCGAACGTGCAGGCCTT
>SF38_Cte_cap_114
ATGAAGACGGCTTTACTGTTCATC---TGTTTAATTGCAGTGGCGTACAGCGTTGAATTCGAAGAAGATGCTCTTGAAGACGATGTAGTTCCAGAGGAAGCCAGGTCCTGTATCGCAGGTGGTGAGGATTGCAAAACTGATTGCTGCTGCTATTGCAAATGCCAAGGTCTATTCGGATGTTCTTGCGTTATCGGTGATTCC
>SF38_Pho_nig_902
ATGAAGACGGCTTTACTGTTCATC---TGTTTAATTGCAGTGGCGTACAGCGTTGAATTCGAAGAAGATGCTCTTGAAGACGATGTAGTTCCAGAGGAAGCCAGGTCCTGTATCGCAGGTGGTGAGGATTGCAAAACTGATTGCTGCTGCTATTGCAAATGCCAAGGTCTATTCGGATGTTCTTGCGTTATCGGTGATTCC
>SF38_Pho_nig_913
ATGAAGACGGCTTTACTGTTCATC---TGTTTAATTGCAGTGGCGTACAGCGTTGAATTCGAAGAAGATGCTCTTGAAGACGATGTAGTTCCAGAGGAAGCCAGGTCCTGTATCGCAGGTGGTGAGGATTGCAAAACTGATTGCTGCTGCTATTGCAAATGCCCAGGTCTATTCGGATGTTCTTGCGTTATCGGTGATTCC
>SF38_Pho_nig_964
ATGAAGACGGCTTTACTGTTCATC---TGTTTAATTGCAGTGGCGTACAGCGTTGAATTCGAAGAAGATGCTCTTGAAGACGATGTAGTTCCAGAGGAAGCCAGGTCTTGTATCGCAGGTGGTGAGGATTGCAAAACTGATTGCTGCTGCTATTGCAAATGCCAAGGTCTATTCGGATGTTCTTGCGTTATCGGTGATTCC
>SF38_Pho_nig_992
ATGAAGACGGCTTTACTGTTCATC---TGTTTAATTGCAGTGGCGTACAGCGTTGAATTCGAAGAAGATGCTCTTGAAGACGATGTAGTTCCAGAGGAAGCCAGGTCCTGTATCGCAGGTGGTGAGGATTGCAAAACTGATTGCTGCTGCTATTGCAAATGCCAAGGTCTATTCGGATGTTCTTGCGTTATCGGTGATTCC
>SF39_Cte_cor_207
ATGAAGATCCTATTGGTTTTTGTTTGCGCTCTGTATTTACAAGCTACATCTCTGTCTGAACAGGAAGTTGATGAAGCTGAAGAAACCGAGGAAGCAAGAGACTGGGAATGCTTGCCACTTCACAGCAGTTGCGACAATGACTGCTGCTGCCATTGTCACTGTCCTGCCCTCCTGAGGTGCTCATGCCAACGCAATGACAAG
>SF39_Hip_hol_549
ATGAAGATCCTATTGGTTTTTGTTTGCGCTCTGTATTTACAAGCTACATCTCTGTCTGAACAGGAAGTTGATGAAGCTGAAGAAACCGAGGAAGCAAGAGACTGGGAATGCTTGCCACTTCACAGCAGTTGCGACAATGACTGCTGCTGCCATTGTCACTGTCCTGCCCTCCTGAGGTGCTCATGCCAACGCAATGACAAG
>SF39_Nil_alb_734
ATGAAGATCCTATTGGTTTTTGTTTGCGCTCTGTATTTACAAGCTACATCTCTGTCTGAACAGGAAGTTGATGAAGCTGAAGAAACCGAGGAAGCAAGAGACTGGGAATGCTTGCCACTTCACAGCAGTTGCGACAATGACTGCTGTTGCCACTGTCACTGTCCTGCTCTCAAGAGGTGCTCATGCCAGCGAAATGATAAA
>SF39_Pse_sin_1111
ATGAAGATCCTATTGGTTTTTGTTTGCGCTCTGTATTTACAAGCTACATCTCTGTCTGAACAGGAAGTTGATGAAGCTGAAGAAACCGAGGAAGCAAGAGACTGGGAATGCTTGCCACTTCACAGCAGTTGCGACAATGACTGCTGCTGCCATTGTCACTGTCCTGCCCTCCTGAGGTGCTCATGCCAACGCAATGACAAG
>SF39_Sph_qua_1207
ATGAAGATCCTATTGGTTTTTGTTTGCGCTCTGTATTTACAAGCTACATCTCTGTCTGAACAGGAAGTTGATGAAGCTGAAGAAACCGAGGAAGCAAGAGACTGGGAATGCCTTCCACTTCACAGCAGTTGCGACAATGACTGCTGTTGCCACTGTCACTGTCCTGCTCTCAAGAGGTGCTCATGCCAGCGAAATGATAAA
>SF4_U_Had_inf_1370
ATGAAGCTGCTGTATTTCTTCGTGGTGATCACAGTTTTGGTCGCCGTTGCTGCTGCTTTGCCAGCGAAGACATATGCCGGAACAAGGCTTACCCAAAAAAGGGCTCGTTGCAAGAAATTAGGGGAGAAATGTAATTATCATTGCTGCTGCACTGTTGCCTGCTCTGGAAAGGAGACAAATTTCTGCAGCGATAAAACTAGC
>SF4_U_Had_inf_1375
ATGAAGCTGCTGTATTTCTTCGTGGTGATCACAGTTTTGGTCGCCGTTGCTGCTGCTTTGCCAGCGAAGACATATGCCGGAACAAGGCTTACCCAAAAAAGGGCTCGTTGCAAGAAATTAGGGGAGAAATGTAATTATCATTGCTGCTGCACTGTTGCCTGCTCTGGAAAGGAGACAAATTTCTGCAGCGATAAAACTAGC
>SF4_U_Had_inf_1389
ATGAAGCTGCTGTATTTCTTCGTGGTGATCACAGTTTTGGTCGCCGTTGCTGCTGCTTTGCCAGCGAAGACATATGCCGGAACAAGGCTTACCCGAAAAAGGGCTCGTTGCAAGAAATTAGGGGAGAAATGTAATTATCATTGCTGCTGCACTGTTGCCTGCTCTGGAAAGGAGACAAATTTCTGCAGCGATAAAACTAGC
>SF4_U_Had_inf_554
ATGAAGCTGCTGTATTTCTTCGTGGTGATCACAGTTTTGGTCGCCGTTGCTGCTGCTTTGCCAGCGAAGACATATGCCGGAACAAGGCTTACCCAAAAAAGGGCTCGTTGCAAGAAATTAGGGGAGAAATGTAATTATCATTGCTGCTGCACTGTTGCCTGCTCTGGAAAGGAGACAAATTTCTGCAGCGATAAAACTAGC
>SF4_U_Had_inf_559
ATGAAGCTGCTGCATTCTTTCGTCGTGATCACAGTTTTAGTCGCCGTTGCTGTAGCCTTGCCTTCAAAGACCTATCAGAAAGCAGCGCCTCTCCGAAAAAGAGCTCAATGCAAGAAATTAGGGGAGAAATGCGATTATCACTGCTGCTGCACTGTTGCCTGCGATAATGAGCCGTACAGTAGATGCAGCGATAAAACTAGT
>SF40_Cte_exl_235
ATGAAGCTACCCATTCTCTTCGTTGTACTTTTGATAACGCTCGTACGCTCAGAAGAGAATGAGGATTTTCCGGGATTCCCAGAAATCTATGAAGAAGTACTTAGGATTTGCTCTGGACAGGGCATGCCCTGCGAAGACGACGACTGCTGC------AGCTGTATGGCTTTCAATGGCGGACAGTGCCAA------------
>SF40_Cte_exl_260
ATGAAGCTACCCATTCTCTTCGTTGTACTTTTGATAACGCTCGTACGCTCAGAAGAGAATGAGGATTTTCCGGGATTCCCAGAAATCTATGAAGAAGTACTTAGGATTTGCTCTGGACAGGGCATGCCCTGCGAAGACGACGACTGCTGC------AGCTGTATGGCTTTCAATGGCGGACAGTGCCAA------------
>SF40_Cte_exl_264
ATGAAGCTACCCATTCTCTTCGTTGTACTTTTGATAACGCTCGTACGCTCAGAAGAGAATGAGGATTTTCCGGGATTCCCAGAAATCTATGAAGAAGTACTTAGGATTTGCTCTGGACAGGGCATGCCCTGCGAAGACGACGACTGCTGC------AGCTGTATGGCTTTCAATGGCGGACAGTGCCAA------------
>SF40_Cte_exl_322
ATGAAGCTACCCATTCTCTTCGTTGTACTTTTGATAACGCTCGTACGCTCAGAAGAGAATGAGGATTTTCCGGGATTCCCAGAAATCTATGAAGAAGTACTTAGGATTTGCTCTGGACAGGGCATGCCCTGCGAAGACGACGACTGCTGC------AGCTGTATGGCTTTCAATGGCGGACAGTGCCAA------------
>SF40_Cte_hib_415
ATGAAGCTACCCATTCTCTTCGTTGTACTTTTGATAACGCTCGTACGCTCAGAAGAGAATGAGGATTTTCCGGGATTCCCAGAAATCTATGAAGAAGTACTTAGGATTTGCTCTGGACGAGGCATGCCCTGCGAAGACGACGACTGCTGC------AGCTGTATGGCTTTCGGTGGCGGACAGTGCCAA------------
>SF41_Cte_cor_182
ATGAAGGTCGCTTTAGTGTTCTTG---ACTGTCCTAGGCTTGGTGTACTGTTCAGCTCTCGATGATCAAGATGCCTCTATTCCGGAAGACGAAGCCAGGGCCTGGAAGTGCCTCCCGAAGGACAGCACCTGCGGTGACGATTGTTGCTGCCATTGCCACTGCCCCGCCATCTTAAGGTGTTCCTGTCAGTCAAAGGATGAC
>SF41_Nil_alb_745
ATGAAGGTCGCTTTAGTGTTCTTG---ACTGTCCTAGGCTTGGTGTACTGTTCAGCTCTCGATGATCAAGATGCTGCTATTCCGGAAGACGAAGCCAGGGCCTGGAAGTGCCTCCCGAAGGACAGCACCTGCGGTGACGATTGTTGCTGCCATTGCCACTGCCCCGCCATCTTAAGGTGTTCCTGTCAATCAAAGGATGAC
>SF41_Oxy_sp_790
ATGAAGGTCGCTTTAGTGTTCTTG---ACTGTCCTAGGCTTGGTGTACTGTTCAGCTCTCGATGATCAAGATGCTGCTATTCCGGAAGACGAAGCCAGGGCCTGGAAGTGCCTCCCGAAGGACAGCACCTGCGGTGACGATTGTTGCTGCCATTGCCACTGCCCCGCCATCTTAAGGTGTTCCTGTCAATCAAAGGATGAC
>SF41_Pse_sin_1102
ATGAAGGTCGCTTTAGTGTTCTTG---ACTGTCCTAGGCTTGGTGTACTGTTCAGCTCTCGATGATCAAGATGCCGCTATTCCGGAAGACGAAGCCAGGGCCTGGAAGTGCCTCCCGAAGGACAGCACCTGCGGTGACGATTGTTGCTGCCATTGCCACTGCCCCGCCATCTTAAGGTGTTCCTGTCAGTCAAAGGATGAC
>SF41_Sph_qua_1204
ATGAAGGTCGCTTTAGTGTTCTTG---ACTGTCCTAGGCTTGGTGTACTGTTCAGCTCTCGATGATCAAGATGCCGCTATTCCGGAAGACGAAGCCAGGGCCTGGAAGTGCCTCCCGAAGGACAGCACCTGCGGTGACGATTGTTGCTGCCATTGCCACTGCCCCGCCATCTTAAGGTGTTCCTGTCAGTCAAAGGATGAC
>SF42_Cte_cor_214
ATGAAGTATGCAGCAGTGTTTGTC---TCCGTCATCGCTTTGATGCACATTCTCGCTGTAGAAGGTGAAAATGCACTCGATGCCTTAATGCCAGAGGAAAGAGCTACCTGTAAGGAGAGAGGCGATTCATGCGACGAAGATTGCTGCTGCAAGTGTTATTGCCCTCGTATACTGGGGTGCTCTTGCGTATATGGAGACAAA
>SF42_Fec_pro_468
ATGAAGTATGCAGCAGTGTTTGTC---TCCGTCATCGCTTTGATGCACATTCTCGCTGTAGAAGGTGAAAATGCACTCGATGCCTTAATGCCAGAGGAAAGAGCTACCTGTAAGGCGAGAGGCGATTCATGCGACGAAGATTGCTGCTGCAAGTGTTATTGCCCTCGTATACTGGGGTGCTCTTGCGTATATGGAGACAAA
>SF42_Lep_byr_657
ATGAAGTATGCTGTATTGTTTCTC---TCTGTCATCGCTTTGGTGCACATTTTCGTAGTAGAAGCCGAAGACGCTGAATTCGATGCTTTAGTACCAGAGGAGAGAGGCTGCAAGAATCGTGGAGATACTTGCCAAAAAGACTGTTGCTGCAAATGTCATTGCCCTCATCCTCTTGGGTGCTCTTGCGTTTATGGGGACAAA
>SF42_Lep_byr_710
ATGAAGTATGCTGTATTGTTTCTC---TCTGTCATCGCTTTGGTGCACATTTTCGTAGTAGAAGCCGAAGACGCTGAATTCGATGCTTTAGTACCAGAGGAGAGAGGCTGCAAGAATCGTGGAGATACTTGCCAAAAAGACTGTTGCTGCAAATGTCATTGCCCTCATCCTCTTGGGTGCTCTTGCGTTTATGGGGACAAA
>SF42_Pse_sin_1089
ATGAAGTATGCAGCAGTGTTTGTC---TCCGTCATCGCTTTGATGCACATTCTCGCTGTAGAAGGTGAAAATGCACTCGATGCCTTAATGCCAGAGGAAAGAGCTACCTGTAAGGAGAGAGGCGATTCATGCGACGAAGATTGCTGCTGCAAGTGTTATTGCCCTCGTATACTGGGGTGCTCTTGCGTATATGGAGACAAA
>SF43_Ana_pun_1
ATGAAGGTTTCTACATTTTGCGCTTTAGTCACCTTCGCAGTTTTCTATTGTACTTATGCAGCACCTGAAACT---------------------------GAAAGGCAATGCATAGCGCTTGAACTAAGGTGTGACGATGGAACCTGCTGTGCTTGTAAATGCTATGGAGGAAAGAGATGCTGGTGTTTCGAGAAGGATGTC
>SF43_Cte_exl_230
ATGAAGGTTTCTACATTTTGCGCTTTAGTCACCTTCGCAGTTTTCTATTGTACTTATGCAGCACCTGAAACT---------------------------GAAAGGCAATGCATAGCGCTTGAACTAAGGTGTGACGATGGAACCTGCTGTGCTTGTAAATGCTATGGAGGAAAGAGATGCTGGTGTTTCGAGAAGGATGTC
>SF43_Cte_exl_313
ATGAAGGTTTCTACATTTTGCGCTTTAGTCACCTTCGCAGTTTTCTATTGTACTTATGCAGCACCTGAAACT---------------------------GAAAGGCAATGCATAACGCTTGAACTAAGGTGTGACGATGGAACCTGCTGTGCTTGTAAATGCTATGGAGGAAAGAGATGCTGGTGTTTCGAGAAGGATGTC
>SF43_Cte_exl_314
ATGAAGGTTTCTACATTTTGCGCTTTAGTCACCTTCGCAGTTTTCTATTGTACTTATGCAGCACCTGAAACT---------------------------GAAAGGCAATGCATAACGCTTGAACTAAGGTGTGACGATGGAACCTGCTGTGCTTGTAAATGCTATGGAGGAAAGAGATGCTGGTGTTTCGAGAAGGATGTC
>SF43_Cte_hib_336
ATGAAGGTTTTTACATTTTGCGCTTTAGTCACCTTCGCAGTTTTCTACTGTACTTATGCAGCACCTGAAACT---------------------------GAAAGGGAATGCATAAAACTTGAACTAAGGTGTGACGATGGAACCTGCTGTGCTTGTAAATGCTATGGAGGAAAGAGATGCTGGTGTTTCGAGAAGGAAGTC
>SF44_Pho_nig_1003
ATGAAGTTACTTCTTCTCACGGTTTTGCTATTCATGGTTTTCGACAACTGTTCTGGTGAAACGAATGAAGATACTTTGCACTTCAGTGAGGAATTGAGATCCAAGAAATGTACCGAAAGGAACCATGAGTGCACTGATCGTCACTGCTGCGTCTGTATGTGCTTTAACAAGGAATTGTGCACTTGCCAGCAACCTGGGCAT
>SF44_Pho_nig_861
ATGAAGTTACTTCTTCTCACGGTTTTGCTATTCATGGTTTTCGACAACTGTTCTGGTGAAACGAATGAAGATACTTTGCACTTCAGTGAGGAATTGAGATCCAAGAAATGTACCGAAAGGAACCATGAGTGCACTGATCGTCACTGCTGCGTCTGTATGTGCTTTAACAAGGAATTGTGCACTTGCCAGCAACCTGGGCAT
>SF44_Pho_nig_898
ATGAAGTTACTTCTTCTCACGGTTTTGCTATTCATGGTTTTCGACAACTGTTCTGGTGAAACGAATGAAGATACTTTGCACTTCAGTGAGGAATTGAGATCCAAGAAATGTACCGAAAGGAACCATGAGTGCACTGATCGTCACTGCTGCGTCTGTAAGTGCTTTAACAAGGAATTGTGCACTTGCCAGCAACCTGGGCAT
>SF44_Pho_nig_923
ATGAAGTTACTTCTTCTCACGGTTTTGCTATTCATGGTTTTCGACAACTGTTCTGGTGAAACGAATGAAGATACTTTGCACTTCAGTGAGGAATTGAGATCCAAGAAATGTACCGAAAGGAACCATGAGTGCACTGATCGTCACTGCTGCGTCTGTAAGTGCTTTAACAAGGAATTGTGCACTTGCCAGCAACCTGGGCAT
>SF44_Pho_nig_967
ATGAAGTTACTTCTTCTCACGGTTTTGCTATTCATGGTTTTCGACAACTGTTCTGGTGAAACGAATGAAGATACTTTGCACTTCAGTGAGGAATTGAGATCCAAGAAATGTACCGAAAGGAACCATGAGTGCACTGATCGTCACTGCTGCGTCTGTAAGTGCTTTAACAAGGAATTGTGCACTTGCCAGCAACCTGGGCAT
>SF45_Cte_cap_123
ATGAAGTGTGCTGTGACATTTGTT---TGGCTTCTTGCGACCGTACATGCTTTATCTGTTGAAAAGGAAAAAACCTTTCTACCATCAGCCCGAGCTGAAAAAAAAACATGCGTAGCGATTGGCGGCGAATGTGATACACAGTGCTGCTGTTATTGTGGGTGTTACTTTTTGGGCCAATGCAAATGCAAGTATGGAAATGTG
>SF45_Cte_cap_64
ATGAAGTGTGCTGTGACATTTGTT---TGGCTTCTTGCGACCGTACATGCTTTATCTGTTGAAAAGGAAAAAACCTTTCTACCATCAGCCCGAGCTGAAAAAAAAACATGCGTAGCGATTGGCGGCGAATGTGATACACAGTGCTGCTGTTATTGTGGGTGTTACTTTTTGGGCCAATGCAAATGCAAGTATGGAAATGTG
>SF45_Cte_cap_90
ATGAAGTGTGCTGTGACATTTGTT---TGGCTTCTTGCGACCGTACATGCTTTATCTGTTGAAAAGGAAAAAACCTTTCTACCATCAGCCCGAGCTGAAAAAAAAACATGCGTAGCGATTGGCGGCGAATGTGATACACAGTGCTGCTGTTATTGTGGGTGTTACTTTTTGGGCCAATGCAAATGCAAGTATGGAAATGTG
>SF45_Cte_exl_273
ATGAAGTGTGCTGTGATATTTGTT---TGTCTTCTTGCGACCGTACATGCTTTATCTGTTGAAAGGGGAAAAACCTTTCTACCATCAGCCCGAGCTGAAAAAAAAACATGCGTAGCGATTGGCGGCGAATGTGATACACAGTGCTGCTGTTACTGTGGGTGTTACTTTTTGGGCCAATGCAAATGCAAGTATGGAAATGTG
>SF45_Cte_hib_350
ATGAAGTGTGCTGTGATATTTGTT---TGTCTTCTTGCGACCGTACATGCTTTATCTGTTGAAAGGGAAAAAACCTTTCTACCATCAGCCCGAGCTGAAAAAAAAACATGCGTAGCGATTGGCGGCGAATGTGATACACAGTGCTGCTGTTACTGTGGGTGTTACTTTTTGGGCCAATGCAAATGCAAGTATGGAAATGTG
>SF46_Cte_exl_225
ATGATGAAATACGCTTTGATTTTTGCCTTCTTGTTTGCCGCTGTCTATTCCTTTGCAGTTGAAGATGATCAAGAGGCAGAGGACGTAGTTCCAGAGGAAGCACGCTCAAGTTTACCTGAAGGAGCAGAATGTGATGACAAAAGTTGCTGTAAGTGTAGCTGTCCACGGAAAGGAAAATGTTACTGTGCGATGGGATATAAA
>SF46_Cte_exl_258
ATGATGAAATACGCTTTGATTTTTGCCTTCTTGTTTGCCGCTGTCTATTCCTTTGCAGTTGAAGATGATCAAGAGGCAGAGGACGTAGTTCCAGAGGAAGCACGCTCAAGTTTACCTGAAGGAGCAGAATGTGATGACAAAAGTTGCTGTAAGTGTAGCTGTCCACGGAAAGGAAAATGTTACTGTGCGATGGGATATAAA
>SF46_Cte_exl_280
ATGATGAAATACGCTTTGATTTTTGCCTTCTTGTTTGCCGCTGTCTATTCCTTTGCAGTTGAAGATGATCAAGAGGCAGAGGACGTAGTTCCAGAGGAAGCACGCTCAAGTTTACCTGAAGGAGCAGAATGTGATGACAAAAGTTGCTGTAAGTGTAGCTGTCCACGGAAAGGAAAATGTTACTGTGCGATGGGATATAAA
>SF46_Cte_exl_321
ATGATGAAATACGCTTTGATTTTTGCCTTCTTGTTTGCCGCTGTCTATTCCTTTGCAGTTGAAGATGATCAAGAGGCAGAGGACGTAGTTCCAGAGGAAGCACGCTCAAGTTTACCCGAAGGAGCAGAATGTGATGACAAAAGTTGCTGTAAGTGTAGCTGTCCACGGAAAGGAAAATGTTACTGTGCGATGGGATATAAA
>SF46_Iso_sp_624
ATGATGAAATACGCTTTGATATTTGCTTTCTTGTTTGCTGCTGTCTATTCCTTTGCAGTTGAAGAGGATCAAGATGCAGAGGACGTAGTTCCAGAGGAAGCACGCTCAAGTTTACCCGACGGAGCAGAGTGCAATCATGAAAGCTGCTGTAAGTGCAGCTGTCCAAATAAAGGAAAATGCCACTGTGCGATGGGATATAAA
>SF47_Hab_sig_507
ATGAGAGTTTTATTCTTTGCCGTGTTGCTTCTGTTAGTCATCGTATCCTACGTTGCTGCTGATGCTGCTGATGATATTTTTGAAGAAATAAATTCCAGGCAACGTGACTGTGCTCGTGACTTCGAGGACTGCCGTCACAAGAGCTGTTGCCGATGTGCCTGCAAAGGTGGACGTGACTGCCGCTGCAACGAAAGGAACGAG
>SF47_Nil_alb_739
ATGAGAGTCCTGCTCTTCATCGTGTTGGTTCTCGTTGTCATAGTAACATACGTCGCCTCAGATGCCGCCGATGACATTTTCGAGGAATTGAATTCCAGGAAACGTGACTGCGCCCAGGACTTTGAGGACTGCCGACACAAGAACTGTTGCCGATGCGCTTGCAAAGGCGGACGGGACTGCCGGTGCAACGAGCGAAATGAG
>SF47_Pis_mir_1078
ATGAGAGTCCTACTGATCATCGTGTTGGTTCTTGTTGTCATAGTAACATACGTCGCCGCAGATGCCGCCGATGACATTTTCGAGGAATTGAATTCTAGGAAACGTGACTGCGCGAGGGACTTCGAGGACTGCCGACACAAGAACTGTTGCAGATGTGCGTGCAAGGGTGGACGCGACTGCCGGTGCAACGAGCGAAATGAG
>SF47_Pse_sin_1110
ATGAGAGTCTTACTTTTTATCGTGCTAGTTCTCGTTGTCGTTATATCTTGTGTTTCTGCTGACGCTGCCGACGACATCTTTGAGGAAAACGTGAATGCCAGGAAAGCTTGTGCCCGTGATTTCGAAGACTGCCGACACAAGAACTGTTGCCGATGCGCGTGCAAAGGCGGACGGGATTGCGGGTGCAACGAGCGCAACGAG
>SF47_Sph_qua_1201
ATGAGAGTCCTACTCTTTATCGTATTGGTTCTCGTTCTCATTGCAACATACGTCGCCGCAGATGCTGCCGATGACATTTTCGAGGAAGTGAATTCCAGGAAACGTGACTGCGCGCGGGACTTTGAGGACTGCCGACACAAGAATTGTTGCCGATGCGCGTGCAAAGGCGGACGAGACTGCCGATGCAACGAGCGAAACGAG
>SF48_Cte_cap_113
ATGAGGAACGTCACTTATATAGCTGCACTTCTCCTATTCGCCTGTCTTATTCGTGGAGAGGAAGAAAATGAAGGAATATTCGAAGGACATCATATTCAAAAGCGCAGTTGTTATTTGACAGGCGAGGAATGTACAGATGTCGACTGCTGTCAGTGCTTATGCACA---ACCAATGACTGTAGATGTGGCAAAAGACCACGT
>SF48_Cte_cap_75
ATGAGGAACGTCACTTATATAGCTGCACTTCTCCTATTCGCCTGTCTTATTCGTGGAGAGGAAGAAAATGAAGGAATATTCGAAGGACATCATATTCAAAAGCGCAGTTGTTATTTGACAGGCGAGGAATGTACAGATGTCGACTGCTGTCAGTGCTTATGCACA---ACCAATGACTGTAGATGTGGCAAAAGACCACGT
>SF48_Lep_byr_651
ATGAGGAACATCACTTATATTGCTGCACTTCTTCTACTCGCCTGTCTTATTCGTGGAGAGGAAGAAAATGAAGAATTATTCGAAGGCCATCATATTCAAAAGCGCAGTTGTTATCTGACAGGCGAAGAATGTACAGATGTCGATTGCTGTCAGTGCTTATGCACA---ACCAATGACTGTAGATGTGGTAAAAGACCACGT
>SF48_Lep_byr_675
ATGAGGAACATCACTTATATTGCTGCACTTCTTCTACTCGCCTGTCTTATTCGTGGAGAGGAAGAAAATGAAGGAATATTCGAAGGCCATCATATTCAAAAGCGCAGTTGTTATCTGACAGGCGAAGAATGTACAGATGTCGATTGCTGTCAGTGCTTATGCACA---ACCAATGACTGCAGATGCGGTAAAAGACCACGT
>SF48_Lep_byr_705
ATGAGGAACATCACTTATATTGCTGCACTTCTTCTACTCGCCTGTCTTATTCGTGGAGAGGAAGAAAATGAAGGAATATTCGAAGGCCATCATATTCAAAAGCGCAGTTGTTATCTGACAGGCGAAGAATGTACAGATGTCGATTGCTGTCAGTGCTTATGCACA---ACCAATGACTGCAGATGCGGTAAAAGACCACGT
>SF49_Cte_cap_152
ATGAGGTGCCTGCTCCTGTGTCTAGCACTGCTTGTCTGTCTGGATACCGTCTGGTCAGCTCCAGGAAAGTCTGGATCGTTTACGATTCAGGGTGTGACAAAGCCATTATGCAACATGTTTGGTTGCGACTGTACTCCCAACCAATGCTGT------GGCTATAGAGACAACCGGCACAAGAAATGCAGGAAGATATCTGGA
>SF49_Cte_cap_78
ATGAGGTGCCTGCTCCTGTGTCTAGCACTGCTTGTCTGTCTGGATACCGTCTGGTCAGCTCCAGGAAAGTCTGGATCGTTTACGATTCAGGGTGTGACAAAGCCATTATGCAACATGTTTGGTTGCGACTGTACTCCCAACCAATGCTGT------GGCTATAGAGACAACCGGCACAAGAAATGCAGGAAGATATCTGGA
>SF49_Cte_cap_94
ATGAGGTGCCTGCTCCTGTGTCTAGCACTGCTTGTCTGTCTGGATACCGTCTGGTCAGCTCCAGGAAAGTCTGGATCGTTTACGATTCAGGGTGTGACAAAGCCATTATGCAACATGTTTGGTTGCGACTGTACTCCCAACCAATGCTGT------GGCTATAGAGACAACCGGCACAAGAAATGCAGGAAGATATCTGGA
>SF49_Cte_hib_340
ATGAGGTGCCTGCTCCTGTGTCTAGCACTCCTTGTCTGTCTGGATACCGTCTGGTCAGCTCCAGGAAAGCCAGGATCGTTTACGATTCAGGGTGTAACAAAGCCATTATGCAACATGTTTGGTTGCGACTGTACTCCTAACCAATGCTGT------GGCTATAGAGACAACCGGCACAACAAATGCAGGAAGATATCTGGA
>SF49_Cte_hib_383
ATGAGGTGCCTGCTCCTGTGTCTAGCACTCCTTGTCTGTCTGGATACCGTCTGGTCAGCTCCAGGAAAGCCAGGATCGTTTACGATTCAGGGTGTGACAAAGCCATTATGCAACATGTTTGGTTGCGACTGTACTCCTAACCAATGCTGT------GGCTATAGAGACAACCGGCACAACAAATGCAGGAAGATATCTGGA
>SF50_Cte_exl_254
---ATGATCTTTCAACTCGTTGTAATAGCTGCCTTTTCTGCTATTGCAGTCCAAGGAAATGTCCCTGAGATCTTCTCTCCTGAAGAATATCAAAGAGAAGAACAAAAATGTTTAGGAGAAGGAGAAGGATGTAGTTCCGGACCCTGTTGTCGGTGCGCCGCTTATTGGGTGTCCAAGTGCCGTAAGTATAACTTAGGAGTG
>SF50_Cte_exl_270
---ATGATCTTTCAACTCGTTGTAATAGCTGCCTTTTCTGCTATTGCAGTCCAAGGAAATGTCCCTGAGATCTTCTCTCCTGAAGAATATCAAAGAGAAGAACAAAAATGTTTAGGAGAAGGAGAAGGATGTAGTTCCGGACCCTGTTGTCGGTGCGCCGCTTATTGGGTGTCCAAGTGCCGTAAGTATAACTTAGGAGTG
>SF50_Cte_exl_290
---ATGATCTTTCAACTCGTTGTAATAGCTGCCTTTTCTGCTATTGCAGTCCAAGGAAATGTCCCTGAGATCTTCTCTCCTGAAGAATATCAAAGAGAAGAACAAAAATGTTTAGGAGAAGGAGAAGGATGTAGTTCCGGACCCTGTTGTCGGTGCGCCGCTTATTGGGTGTCCAAGTGCCGTAAGTATAACTTAGGAGTG
>SF50_Pho_nig_1037
---ATGATCTTTCAACTCGTTGTAATAGCTGCCTGTGCTGCTCTTGTAGCCCCAGGAAATGTCCCCGAGATCTTCACACCCGAAGAATTTCAAAGACAAGAGCAGCGATGTTTACTGGAAGGAGCGGAATGCAATTCCATACCTTGTTGCAGGTGCGCCGCTTATTGGGTGTCCAAGTGTCGCAAGTATAACTTAGGAATA
>SF50_Pho_nig_978
---ATGATCTTTCAACTCGTTGTAATAGCTGCCTGTGCTGCTCTTGTAGCCCCAGGAAATGTCCCCGAGATCTTCACACCCGAAGAATTTCAAAGACAAGAGCAGCGATGTTTACTGGAAGGAGCGGAATGCAATTCCATACCTTGTTGCAGGTGCGCCGCTTATTGGGTGTCCAAGTGTCGCAAGTATAACTTAGGAATA
>SF51_Iso_sp_623
ATGATGAAGTTCGTAATCATTTTCTTA------------ATTTGTGTGTCTTTAAATCTTGCCGAAGAAGCA---------------AATGAAGAAGCAAGGAGACCGAATGATTACGAATTTGACGACGCTAACAATGACGATCCCTGTAACTGTAATTGTGACAAAGGCCTTCCATGCAAGTGT------GAATGTAAA
>SF51_Pho_nig_1000
ATGATGAAGTTCGCAATCATTTTCTTA------------ATTTGTGTGTCTTTAAGTCTTGCAGAAGAAGCA---------------AATGAAGAAGCAAGGAGACCGAATGATTACGAATTTGACGACGCTAACTATGACGATCCCTGTAACTGTAATTGTGACAAAGGCCTTCCATGCAAATGC------GAATGCAAA
>SF51_Pho_nig_1007
ATGATGAAGTTCGCAATCATTTTCTTA------------ATTTGTGTGTCTTTAAGTCTTGCAGAAGAAGCA---------------AATGAAGAAGCAAGGAGACCGAATGATTACGAATTTGACGACGCTAACTATGACGATCCCTGTAACTGTAATTGTGACAAAGGCCTTCCATGCAAATGC------GAATGCAAA
>SF51_Pho_nig_851
ATGATGAAGTTCGCAATCATTTTCTTA------------ATTTGTGTGTCTTTAAGTCTTGCAGAAGAAGCA---------------AATGAAGAAGCAAGGAGACCGAATGATTACGAATTTGACGACGCTAACTATGACGATCCCTGTAACTGTAATTGTGACAAAGGCCTTCCATGCAAATGC------GAATGTAAA
>SF51_Pho_nig_909
ATGATGAAGTTCGCAATCATTTTCTTA------------ATTTGTGTGTCTTTAAGTCTTGCAGAAGAAGCA---------------AATGAAGAAGCAAGGAGACCGAATGATTACGAATTTGACGACGCTAACTATGACGATCCCTGTAACTGTAATTGTGACAAAGGCCTTCCATGCAAATGC------GAATGCAAA
>SF52_Hip_hol_556
ATGATTTATCACCTCCTTCTCATTGCCCTTTTTGGCGCATTCGCTGAAGAAGTTCCTGCCGAGAATGCTGAGGAAAGGATTGGAATGGCCCCAAAGGAGAGGTGGGACTGTATCCCTTGGCATTATCATTGCCCCAGTTATTCATGTTGCGGATGCGATTGTGGCTACGATTACTGGTGTAAT------------------
>SF52_Sph_qua_1191
ATGATTTATCAACTCCTTCTCATCGCCCTTTGTGGTGCATTCGCTGAAGAAATTCCAGCCGAGAGTGCTGAGGAAAGGATTGGAATGGCCCCAAAGGAGAGGTGGGACTGTATCCCTTGGCATTATCATTGCCCCAGTTATTCATGTTGCGGATGCGATTGTGGCTACGATTACTGGTGTAAT------------------
>SF52_Sph_qua_1192
ATGATTTATCAACTCCTTCTCATTGCCCTTTGTGGAGCGCTCGCCGAAGAAATTCCTGCCGAGACTGCTGAGTTGCTTGAAAGGATTCCAAAGGAAAGATATGATGACTGTGTCCCGTGGCATTTCCACTGCCAACAGTCACAATGTTGCAAGTGTGATTGTGGCTGGAAGTATTGGTGCAAC------------------
>SF52_Tho_spe_1229
ATGATTTATCAACTCCTTCTCATCGCCCTTTGTGGTGCATTCGCTGAAGAAATTCCAGCCGAGAGTGCTGAGGAAAGGATTGGAATGGCCCCAAAGGAGAGGTGGGACTGTATCCCTTGGCATTATCATTGCCCCAGTTATTCATGTTGCGGATGCGATTGTGGCTACGATTACTGGTGTAAT------------------
>SF52_Tho_spe_1255
ATGATTTATCAACTCCTTCTCATTGCCCTTTGTGGAGCGCTCGCCGAAGAAATTCCTGCCGAGACTGCTGAGTTGCTTGAAAGGATTCCAAAGGAAAGATATGATGACTGTGTCCCGTGGCATTTCCACTGCCAACAGTCACAATGTTGCAAGTGTGATTGTGGCTGGAAGTATTGGTGCAAC------------------
>SF53_Cte_cap_106
ATGCAAGCTTCTCATGTTGCACTTTTTCTGGTATTGCTCATTGTATATTCGGCGTGTGCACACGAAACAGGTGTCGTAGAAGACATAGAATCTAACAGAGAAAGAAAGTGTGGAATGACTGGAGATGACTGTGAAGAACGTTGCTGT------------------GATGGCTACAAATGTCGCTATACTGGAAGAACTGGC
>SF53_Cte_cap_134
ATGCAAGCTTCTCATGTTGCACTTTTTCTGGTATTGCTCATTGTATATTCGGCGTGTGCACACGAAACAGGTGTCGTAGAAGACATAGAATCTAACAGAGAAAGAAAGTGTGGAATGACTGGAGATGACTGTGAAGAACGTTGCTGT------------------GATGGCTACAAATGTCGCTATACTGGAAGAACTGGC
>SF53_Cte_cap_160
ATGCAAGCTTCTCATGTTGCACTTTTTCTGGTATTGCTCATTGTATATTCGGCGTGTGCACACGAAACAGGTGTCGTAGAAGACATAGAATCTAACAGAGAAAGAAAGTGTGGAATGACTGGAGATGACTGTGAAGAACGTTGCTGT------------------GATGGCTACAAATGTCGCTATACTGGAAGAACTGGC
>SF53_Cte_cap_79
ATGCAAGCTTCTCATGTTGCACTTTTTCTGGTATTGCTCATTGTATATTCGGCGTGTGCACACGAAACAGGTGTCGTAGAAGACATAGAATCTAACAGAGAAAGAAAGTGTGGAATGACTGGAGATGACTGTGAAGAACGTTGCTGT------------------GATGGCTACAAATGTCGCTATACTGGAAGAACTGGC
>SF53_Cte_hib_355
ATGCAAGCTTCTCATGTTGCACTTTTTCTGGTATTGCTCATTGTATATTCGGCGTGTGCACACGAAACAGGTGTCGTAGAAGACATAGAATCTAACAGAGAAAGAAAGTGTGGAATGACTGGAGATGACTGTGAAGAACGTTGCTGT------------------AATGGCTACAAATGTCGCTATACTGCAAGAACTGGC
>SF54_Cte_cap_96
TCTCGTGTTGCATGTTTTCTGGTATTG------------CTCATTGCATATTCGGCGTATGCACACGAAACAGTGGAAGAAGACATAGAATCTAACAGAGAAAAAAAGTGTGGAACGACGGGAGATGACTGTGAAGAACGTTGCTGT------------------GATGGCTACCGTTGTCGCTACACTGGAAGAACTGGC
>SF54_Pho_nig_1072
TCTCGTGTTGCATGTTTTCTGGTATTG------------CTCATTGCATATTCGGCGTATGCACACGAAACAGTGGAAGAAGACATAGAATCTAACAGAGAAAAAAAGTGCGGAACGACGGGAGATGACTGTGAAGAACGTTGCTGT------------------GATGGCTACCGTTGTCGCTACACTGGAAGAACTGGC
>SF54_Pho_nig_883
TCTCGTGTTGCATGTTTTCTGGTATTG------------CTCATTGCATATTCGGCGTATGCACACGAAACAGTGGAAGAAGACATAGAATCTAACAGAGAAAAAAAGTGTGGAACGACGGGAGATGACTGTGAAGAACGTTGCTGT------------------GATGGCTACCGTTGTCGCTACACTGGAAGAACTGGC
>SF54_Pho_nig_910
TCTCGTGTTGCATGTTTTCTGGTATTG------------CTCATTGCATATTCGGCGTATGCACACGAAACAGTGGAAGAAGACATAGAATCTAACAGAGAAAAAAAGTGTGGAACGACGGGAGATGACTGTGAAGAACGTTGCTGT------------------GATGGCTACCGTTGTCGCTACACTGGAAGAACTGGC
>SF54_Pho_nig_947
TCTCGTGTTGCATGTTTTCTGGTATTG------------CTCATTGCATATTCGGCGTATGCACACGAAACAGTGGAAGAAGACATAGAATCTAACAGAGAAAAAAAGTGTGGAACGACGGGAGATGACTGTGAAGAACGTTGCTGT------------------GATGGCTACCGTTGTCGCTACACTGGAAGAACTGGC
>SF55_Cte_exl_241
ATGTCGGCGAAAATATACGCGATTGTGTTTGCTGTCGCCTTGATAGCCTTTCTTGGAGCACATGCTGAACGAGACAAAATTTTACTCCCGGAGGAAGAAGCCAGAGCGTGTGCGGAAGCGTACAAATCATGTGACCATTTGAAATGCTGTAACTGCCGATGTAATATTGGACAAAATTGTTATTGTCAGAAAACACTCGGG
>SF55_Cte_exl_262
ATGTCGGCGAAAATATACGCGATTGTGTTTGCTGTTGCTTTGATAGCGTTTCTTGGAGCACATGCTGAACGAGACAAAATTTTACTCCCGGAGGAAGAAGCCAGAGCGTGTGCGGAAGCGTACAAATCATGTGACCATATGAAATGCTGTAACTGCCGATGTAATATTGGACAAAATTGTTATTGTCAGAAAACACTCGGG
>SF55_Cte_hib_362
ATGTCGGCCAAAATATACGCGATTTTGTTTGCTGTTGCTTTGATAGCGTTTCTTGGAGCACATGCTGAACGAGACAAAATTTTACTCCCGGAGGAAGAAGCCAGAGCGTGTGCGGAAGCGTACAAATCATGTGACCATATGAAATGCTGTAACTGCCGGTGTAATATTGGACAAAATTGTTATTGTCAGAAAACAATCAGG
>SF55_Cte_hib_372
ATGTCGGCCAAAATATACGCGATTTTGTTTGCTGTTGCTTTGATAGCGTTTCTTGGAGCACATGCTGAACGAGACAAAATTTTACTCCCGGAGGAAGAAGCCAGAGCGTGTGCGGAAGCGTACAAATCATGTGACCATATGAAATGCTGTAACTGCCGGTGTAATATTGGACAAAATTGTTATTGTCAGAAAACAATCAGG
>SF55_Cte_hib_396
ATGTCGGCCAAAATATACGCGATTTTGTTTGCTGTTGCTTTGATAGCGTTTCTTGGAGCACATGCTGAACGAGACAAAATTTTACTCCCGGAGGAAGAAGCCAGAGCGTGTGCGGAAGCGTACAAATCATGTGACCATATGAAATGCTGTAACTGCCGGTGTAATATTGGACAAAATTGTTATTGTCAGAAAACAATCAGG
>SF56_Cte_hib_357
ATGTGGCCTAAACTACACTTGCTTGTGTTTGCTGCCGTTTTATTTGCATTTCTTGGAGTAAGTGCTGAACCAAAAGGTGACCTTGTGGAAGAAGGCAATAGAGCAAATTGTGCGCAAGCTTGGAAGTCATGCGATCATCGACCTTGTTGTGTCTGCCGCTGTAGTATTGGTTCAAATTGCGAATGTGTGACATCTATTCGA
>SF56_Cte_hib_384
ATGTGGCCTAAACTACACTTGCTTGTGTTTGCTGCCGTTTTATTTGCATTTCTTGGAGTAAGTGCTGAACCAAAAGGTGACCTTGTGGAAGAAGGCAATAGAGCAAATTGTGCACAAGCTTGGAAATCTTGCGATCATCGACCTTGTTGTGTCTGCCGCTGTAGTATTGGTTCAAATTGCGAATGTGTGACATCTATTCGA
>SF56_Cte_hib_407
ATGTGGCCTAAACTACACTTGCTTGTGTTTGCTGCCGTTTTATTTGCATTTCTTGGAGTAAGTGCTGAACCAAAAGGTGACCTTGTGGAAGAAGGCAATAGAGCAAATTGTGCACAAGCTTGGAAATCTTGCGATCATCGACCTTGTTGTGTCTGCCGCTGTAGTATTGGTTCAAATTGCGAATGTGTGACATCTATTCGA
>SF56_Lep_byr_685
ATGTGGCCTAAACTACACTTGCTTGTGTTTGCTGCCGTTTTATTTGCATTTCTTGGAGTAAGTGCTGAACCAAAAGGTGACCTTGTGGAAGAAGGCAATAGAGCAAATTGTGCACAAGCTTGGAAATCTTGCGATCATCGACCTTGTTGTGCTTGCCGTTGTAGTATTGGTACAAATTGCGAATGCGTGAGATCTACTAGT
>SF56_Lep_byr_690
ATGTGGCCTAAACTACACTTGCTTGTGTTTGCTGCCGTTTTATTTGCATTTCTTGGAGTAAGTGCTGAACCAAAAGGTGACCTTGTGGAAGAAGGCAATAGAGCAAATTGTGCACAAGCTTGGAAATCTTGCGATCATCGACCTTGTTGTGTCTGCCGCTGTAGTATTGGTTCAAATTGCGAATGTGTGACATCTATTCGA
>SF57_Cte_cap_103
ATGTGGTTTAAAATGCACTTACTTTTGTTTGCTTTCGCTTTACCTGCATTGCTGCGTGCTACAGCA---CTAATCGCTGATTTTGCGGAAGAAGAAGACAGACGAAATTGTGCAGGTGCTTGGAAGTCATGTGATTATCGACCTTGTTGTACTTGCATGTGTAGCAATAAAAGAAACTGCGACTGCAAAGTATCAATCGCA
>SF57_Pho_nig_1038
ATGTGGTTTAAAATGAACATACTTTTGTTTTCTTTCGCTTTACCTGCATTGCTGAGTGCTACAGCATCAATAATCGCTGATTTTGTGGAAGAAGAAGACAGAGGAAAGTGTGCAGACGCTTGGGAATCATGTGATAATCGACCTTGTTGTGGTTGCAAGTGTAGTAATATGAGAAACTGCGATTGCGTGAGATCTATATCA
>SF57_Pho_nig_871
ATGTGGTTTAAAATGTACATACTTTTGTTTGCTTTCGCTTTACCTGCATTGCTGAGTGCTACAGCATCAATAATCGCTGATTTTGTGGAAGAAGAAGACAGAGGAAAGTGTGCAGATGCTTGGGAATCATGTGATAATCGACCTTGTTGTGGTTGCAAGTGTAGTAATATGAGAAACTGCGATTGCGTGAGATCTATATCA
>SF57_Pho_nig_919
ATGTGGTTTCAAATGCACTTACTTTTGTTTGCTTTCGCTTTACCTGCATTGCTGAATGCTACAGCATCAATAATCGCTGATTTTGTGGAAGAAGAAGACAGAGGAAAGTGTGCAGATGCTTGGGAATCATGTGATAATCGACCTTGTTGTGGTTGCAAGTGTAGTAATATGAGAAACTGCGATTGCGTGAGATCTATATCA
>SF57_Pho_nig_973
ATGTGGTTTAAAATGAACTTACTTTTGTTTGCTTTCGCTTTACCTGCATTGCTGCGTGCTACAGCA---ATAATCGCTGATTTTGTGGAAGAAGAAGACAGAGGAAAGTGTGCAGACGCTTGGGAATCATGTGATAATCGACCTTGTTGTGGTTGCAAGTGTAGTAATATGAGAAACTGCTATTGCGTGAGATCTATATCA
>SF58_Cte_exl_248
ATGTGGCTTAGATTACCCTTACTTGTGTTTGCTGTCGCTGTAATTGCTTCTTTTGTAGCATGTGCTGAAGCAAGCATTGAGCTTGCAGAAGCAGAAGATAGAGGAAGGTGTGCACAAGCCTATAAATCATGCGACTCAAGACCCTGCTGTGCCTGCCAATGTAATTTTGGAACAAATTGCAAATGCCAAAAAACGATGGCA
>SF58_Cte_exl_275
ATGTGGCTTAGATTACCCTTACTTGTGTTTGCTGTCGCTGTAATTGCTTCTTTTGTAGCATGTGCTGAAGCAAGCATTGAGCTTGCAGAAGCAGAAGATAGAGGAAGGTGTGCACAAGCCTATAAATCATGCGACTCAAGACCCTGCTGTGCCTGCCAATGTAATTTTGGAACAAATTGCAAATGCCAAAAAACGATGGCA
>SF58_Cte_exl_293
ATGTGGCTTAAACTACACTTGTTCGTATTTGCTGTCGCTATAACTGCTTTTTTGGTAGCATGTACTGAAGGAAGCATTGAACTTGCTGAAGAAGAAGACAGAAGAGGGTGTGCAAAAGCCTATAAATCATGCGATTCAAGACCCTGTTGTACCTGCAAATGTAACTTTGGAACAAATTGCAAGTGCCATAAAACGATGGCA
>SF58_Cte_exl_325
ATGTGGCTTAGATTACCCTTACTTGTGTTTGCTGTCGCTGTAATTGCTTCTTTTGTAGCATGTGCTGAAGCAAGCATTGAGCTTGCAGAAGCAGAAGATAGAGGAAGGTGTGCACAAGCCTATAAATCATGCGACTCAAGACCCTGCTGTGCCTGCCAATGTAATTTTGGAACAAATTGCAAATGCCAAAAAACGATGGCA
>SF58_Lep_byr_687
ATGTGGCTTAAACTACACTTGTTCGTATTTGCTGTCGCTATAACTGCTTTTTTGGTAGCATGTACTGAAGGAAGCATTGAACTTGCTGAAGAAGAAGACAGAAGAGGGTGTGCAAAAGCCTATAAATCATGCGATTCAAGACCCTGTTGTACCTGCAAATGTAACTTTGGAACAAATTGCAAGTGCCATAAAACGATGGCA
>SF59_Cte_cap_112
ATGTGGCTTAAAATGCAATTGTTTGTGCTTGCTATCGCTTTAATAGCGTTGCTTGAAGTCCATGCTGAACCAGATAACAATGAACTTGTAGTAGAAGAAGCCAGAGGGTGTGCCGATGCCTATAAGTCATGCAACCCAAGAACTTGCTGCGCCTGCATATGTAGT---GGATCAAATTGCAAATGCAAGAAATCACTGAGC
>SF59_Pho_nig_1027
ATGTGGCTTAAAATGCAATTGTTTGTGCTTGCTATCGCTTTAATAGCGTTGCTTGAAGTCCATGCTGAACCAGATAACAATGAACTTGTAGTAGAAGAAGCCAGAGGGTGTGCCGATGCCTATAAGTCATGCAACCCAAGAACTTGCTGCGCCTGCATTTGCAGT---GGATCAATTTGCAAATGCAAGAAATCACTCAGC
>SF59_Pho_nig_890
ATGTGGCTTAAAATGCAATTGTTTGTGCTTGCTATCGCTTTAATAGCGTTGCTTGAAGTCCATGCTGAACCAGATAACAATGAACTTGTAGTAGAAGAAGCCAGAGGGTGTGCCGATGCCTATAAGTCATGCAACCCAAGAACTTGCTGCGCCTGCATATGCAGT---GGATCAAATTGCAAATGCAAGAAATCACTGAGC
>SF59_Pho_nig_928
ATGTGGCTTAAAATGCAATTGTTTGTGCTTGCTATCGCTTTAATAGCGTTGCTTGAAGTCCATGCTGAACCAGATAACAATGAACTTGTAGTAGAAGAAGCCAGAGGGTGTGCCGATGCCTATAAGTCATGCAACCCAAGAACTTGCTGCGCCTGCATGTGCAGT---GGATCAAATTGCAAATGCAAGAAATCACTGAGC
>SF59_Pho_nig_998
ATGTGGCTTAAAATGCAATTGTTTGTGCTTGCTATCGCTTTAATAGCGTTGCTTGAAGTCCATGCTGAACCAGATAACAATGAACTTGTAGTAGAAGAAGCCAGAGGGTGTGCCGATGCCTATAAGTCATGCAACCCAAGAACTTGCTGCGCCTGCATATGCAGT---GGATCAAATTGCAAATGCAAGAAATCACTGAGC
>SF6_U_Had_cer_1018
ATGATGGCACTTCTACTCATTGCGATGTTTTCTGTCTTGGCTGTCGTGAATTTGGGAACCCCGAGTGCTGACTATAATTACACAGAGTTACCTAATGGGGAATAT---TGCTACACTCCCAGGAGACGTTGTACACCAGATCAGTGCTGCTTTCATGGTTGCGGTAAAGTTGACAGGTGTTACATTTGTAACAACGAAAAA
>SF6_U_Had_for_640
ATGAAGTTAATTCTGCTCATTGCAGTATTTTCTGCCATGGCTGTTGTGAATTTGGGAACCCCAAATGCTGACTATAATTACACAGAGTTACCTAATGGGGAGTAT---TGCTACACTCCCAGGAGACGTTGTACGCCAGATCAGTGCTGCTATCACGGTTGCGGAAAAGTTGATAGGTGTTACATTTGTAATAATGAAAAA
>SF6_U_Had_inf_1374
ATGAAGTTAATTCTCCTCATTGCAATATTCTCTGCCTTGGCTGTTGTGAATTTGGGAACCCCAAGTGCTGACTATAATTACACAGAGTTACCTAATGGGGAATAT---TGTTACACTCCCAGGAGACGTTGTACAGCAGATCAGTGCTGCTTTCATGGTTGTGGAAAAGTTGATAGGTGTTACATTTGTAATAATGAAAAA
>SF6_U_Had_inf_564
ATGAAGTTAATTCTCCTCATTGCAATATTCTCTGCCTTGGCTGTTGTGAATTTGGGAACCCCAAGTGCTGACTATAATTACACAGAGTTACCTAATGGGGAATAT---TGTTACACTCCCAGGAGACGTTGTACAGCAGATCAGTGCTGCTTTCATGGTTGTGGAAAAGTTGATAGGTGTTACATTTGTAATAATGAAAAA
>SF6_U_Had_inf_591
ATGAAGTTAATTCTCCTCATTGCAATATTCTCTGCCTTGGCTGTTGTGAATTTGGGAACCCCAAGTGCTGACTATAATTACACAGAGTTACCTAATGGGGAATAT---TGTTACACTCCCAGGAGACGTTGTACAGCAGATCAGTGCTGCTTTCATGGTTGTGGAAAAGTTGATAGGTGTTACATTTGTAATAATGAAAAA
>SF60_Cte_cap_116
ATGTGGTTTAAAATACAAGTGCTTGTGCTCGCTATCACTTTGATTACGCTTGGAATACAGGCTGAACCAAATAACAACCCACTGATTGTAGAAGAAGATAGAGCGGAATGCGCAGCTGTTTATGAGAGATGCGGATACAAGCGTTGCTGTCCATGCAAATGCAATGTTATGGACAACTGTACGTGCAAAAAATTTATAAGC
>SF60_Iso_sp_621
ATGTGGTTTAAAATACAAGTGCTTGTGCTCGCTATCACTTTGATTACGCTTGGAATACAGGCTGAACCAAATAACAACCCACTGATTGTAGAAGAAGATAGAGCAGAATGCGCAGCTGTTTATGAGAGATGCGGATACAAGCGTTGCTGTCCATGCAAATGCAATGTTATGGACAACTGTACGTGCAAAAAATTTATAAGT
>SF60_Pho_nig_1019
ATGTGGCTTAAAATACAAGTGTTTGTGCTTGCTCTCACTTTGATCACGATTGGAATACAGGCTGAAGCAAATCCAAACAACCCACTGATTCAAGAAGAAGCTAGAGCATGTGTACCTGTTTATAAGGATTGCTGGGACAAACCTTGCTGTCCATGTAAATGCAACGTTATGACCGACTGCAAGTGCAAAAAATTTATAAGC
>SF60_Pho_nig_956
ATGTGGCTTAAAATACAAGTGTTTGTGCTTGCTCTCACTTTGATCACGATTGGAATACAGGCTGAAGCAAATCCAAACAACCCACTGATTCAAGAAGAAGCTAGAGCATGTGTACCTGTTTATAAGGATTGCTGGGACAAACCTTGCTGTCCATGTAAATGCAACGTTATGACCGACTGCAAGTGCAAAAAATTTATAAGC
>SF60_Pho_nig_993
ATGTGGCTTAAAATACAAGTGTTTGTGCTTGCTCTCACTTTGATCACGATTGGAATACAGGCTGAAGCAAATCCAAACAACCCACTGATTCAAGAAGAAGCTAGAGCATGTGTACCTGTTTATAAGGATTGCTGGGACAAACCTTGCTGTCCATGTAAATGCAACGTTATGACCGACTGCAAGTGCAAAAAATTTATAAGC
>SF61_Cte_cor_195
ATGTGGGTTAAAATGCAAATGATTGTGTTTGCTGTCACTTTGATTGCGCTACTTGGAATACATGCTGAACCACCAAACAACCCGATTATTCAAGAAGAAGCTAGAGCGTGCGTACCTTATAATAAGGAATGCAGGCAAAGACCCTGCTGCAAATGCAAATGTGATGGTATGGTGCACTGCATATGCAAGACTACAATCTTT
>SF61_Fec_pro_447
ATGTGGGTTAAAATGCAAATGATTGTGTTTGCTGTCACTTTGATTGCGCTACTTGGAATACATGCTGAACCACCAAACAACCCGATTATTCAAGAAGAAGCTAGAGCGTGCGTACCTTATAATAAGGAATGCAGGCAAAGACCCTGCTGCAAATGCAAATGTGATGGTATGGTGCACTGCATATGCAAGACTACAATCTTT
>SF61_Nil_alb_746
ATGTGGGTTAAAATGCAAATGATTGTGTTTGCTGTCACTTTGATTGCGCTACTTGGAATACATGCTGAACCACCAAACAACCCGATTATTCAAGAAGAAGCTAGAGCGTGCGTACCTTATAATAAGGAATGCAGGCAAAGACCCTGCTGCAAATGCAAATGTGATGGTATGGTGCACTGCATATGCAAGACTACAATCTTT
>SF61_Oxy_sp_814
ATGTGGGTTAAAATGCAAATGATTGTGTTTGCTGTCACTTTGATTGCGCTACTTGGAATACATGCTGAACCACCAAACAACCCGATTATTCAAGAAGAAGCTAGAGCGTGCGTACCTTATAATAAGGAATGCAGGCAAAGACCCTGCTGCAAATGCAAATGTGATGGTATGGTGCACTGCATATGCAAGACTACAATCTTT
>SF61_Pse_sin_1104
ATGTGGGTTAAAATGCAAATGATTGTGTTTGCTGTCACTTTGATTGCGCTACTTGGAATACATGCTGAACCACCAAACAACCCGATTATTCAAGAAGAAGCTAGAGCGTGCGTACCTTATAATAAGGAATGCAGGCAAAGACCCTGCTGCAAATGCAAATGTGATGGTATGGTGCACTGCATATGCAAGACTACAATCTTT
>SF62_Cte_cor_178
ATGTCGCTTAAAATACAGGTGATTGTGATTGTTGTTGCTTTGATAGCGCTGATTGCAGTGCACGCTGAAGAT---GCAGGTGCCACTACCGCTAAGCCTGCCGGAGAGTGTGCGAATGTTGGAGAGGAGTGCAACGAACGACCTTGCTGCAATTGCAAGTGTGGAATTAAAGCAGACTGCAAATGCGAGAAAACACTAAAA
>SF62_Nil_alb_735
ATGTCGCTTAAAATACAGGTGATTGTGATTGTTGTTGCTTTGATAGCGCTGATTGCAGTGCACGCTGAAGAT---GCAGGTGCCACTACCGCTAAGCCTGCCGGAGAGTGTGCGAATGTTGGAGAGGAGTGCAACGAACGACCTTGCTGCAATTGCAAGTGTGGAATTAAAGCAGACTGCAAATGCGAGAAAACACTAAAA
>SF62_Oxy_sp_796
ATGTCGCTTAAAATACAGGTGATTGTGATTGTTGTTGCTTTGATAGCGCTGATTGCAGTGCACGCTGAAGAT---GCAGGTGCCACTACCGCTAAGCCTGCCGGAGAGTGTGCGAATGTTGGAGAGGAGTGCAACGAACGACCTTGCTGCAATTGCAAGTGTGGAATTAAAGCAGACTGCAAATGCGAGAAAACACTAAAA
>SF62_Pse_sin_1103
ATGTCGCTTAAAATACAGGTGATTGTGATTGTTGTTGCTTTGATAGCGCTGATTGCAGTGCACGCTGAAGAT---GCAGGTGCCACTACCGCTAAGCCTGCCGGAGAGTGTGCGAATGTTGGAGAGGAGTGCAACGAACGACCTTGCTGCAATTGCAAGTGTGGAATTAAAGCAGACTGCAAATGCGAGAAAACACTAAAA
>SF62_Sph_qua_1209
ATGTCGCTTAAAATACAGGTGATTGTGATTGTTGTTGCTTTGATAGCGCTGATTGGAGTGCACGCTGAAGAA---ACAGGTGCCACTACCGCTAAGCCTGCCGGAGAGTGTGCGAATGTTGGAGAGGAGTGCAACGAACGACCTTGCTGCAATTGCAAGTGTGGAATTAAAGCAGACTGCAAATGCGAGAAAACACTAAAA
>SF63_Cte_cap_120
TCGAAGATTCGTAAAATTTGGGGAATGTTACTCATTGCTCTTTTTGCAGTTGAAGAATTTGTACCTGGTGCT---------------------GCTCAATCACAGAAATGTATTTTCCCTGGCGAACCATGTGACTCAAACTGCTGCTGCGTCTGTGAATGTTTTGCATTCGGCGGTTGTACGTGTAAGCCAGGAACGACA
>SF63_Cte_cap_162
TCGAAGATTCGTAAAATTTGGGGAATGTTACTCATTGCTCTTTTTGCAGTTGAAGAATTTGTACCTGGTGCT---------------------GCTCAATCACAGAAATGTATTTTCCCTGGCGAACCATGTGACTCAAACTGCTGCTGCGTCTGTGAATGTTTTGCATTCGGCGGTTGTACGTGTAAGCCAGGAACGACA
>SF63_Cte_cap_69
TCGAAGATTCGTAAAATTTGGGGAATGTTACTCATTGCTCTTTTTGCAGTTGAAGAATTTGTACCTGGTGCT---------------------GCTCAATCACAGAAATGTATTTTCCCTGGCGAACCATGTGACTCAAACTGCTGCTGCGTCTGTGAATGTTTTGCATTCGGCGGTTGTACGTGTAAGCCAGGAACGACA
>SF63_Cte_cap_91
TCGAAGATTCGTAAAATTTGGGGAATGTTACTCATTGCTCTTTTTGCAGTTGAAGAATTTGTACCTGGTGCT---------------------GCTCAATCACAGAAATGTATTTTCCCTGGCGAACCATGTGACTCAAACTGCTGCTGCGTCTGTGAATGTTTTGCATTCGGCGGTTGTACGTGTAAGCCAGGAACGACA
>SF63_Cte_hib_330
TCGAAGATTCGTAAAATTTGGGGAATGTTACTCATTGCTCTTTTTGCAGTTGAAGAATTTGTACCTGGTGCT---------------------GCTCAATCAGAAAAATGTATTTACCCTGGTGAAGCATGTGACTCAAACTGCTGCTGCGTCTGTGAATGTTTTGCGTTCGGCGGTTGTACGTGTAAGCCAGGAACGACA
>SF64_Cte_cap_102
ATGAAACTTCTGGGGATATTTCTGGTAGCTAGCTTTGCTTTCGTACTGAGCGTAGCCGAAGAAATGATAGAAAGTCCTGTTGAAGCGGAAGGAACAGAAAGAAGTGGCTGCCTAGAACTCGGTAAGGATTGCGATGACAACTGCTGCTGCTTTTGCAGCTGTTATTACAAATTTGGTTGCAAGTGCGGCAATTCAGTAACA
>SF64_Pho_nig_1002
ATGAAACTTCTGGGGATATTTCTGGTAGCTAGCTTTGCTTTCGTACTGAGCGTAGCCGAAGAAATGATAGAAAGTCCTGTTGAAGCGGAAGGAACAGAAAGAAGTGGCTGCCTAGAACTCGGTAAGGATTGCGATGACAACTGCTGCTGCTTTTGCAGCTGTTATTACAAATTTGGTTGCAAGTGCGGCAATTCAGTAACA
>SF64_Pho_nig_901
ATGAAACTTCTGGGGATATTTCTGGTAGCTAGCTTTGCTTTCGTACTGAGCGTAGCCGAAGAAATGATAGAAAGTCCTGTTGAAGCGGAAGGAACAGAAAGAAGTGGCTGCCTAGAACTCGGTAAGGATTGCGATGACAACTGCTGCTGCTTTTGCAGCTGTTATTACAAATTTGGCTGCAAGTGCGGTAATTCAGTAACA
>SF64_Pho_nig_905
ATGAAACTTCTGGGGATATTTCTTGTAGCAAGCTTTGCTTTCGTACTCAGCTTCGCGGAAGAAATGATAGAAAGTCCTCTTGAAGCTCACGGAACTGAAAGAAGGGACTGCATCGAACTCAATAATGATTGCGATGACGACTGCTGCTGCTATTGCAGCTGTTATATTAAATCGGGTTGCAAGTGCGGTAATTCAATGACA
>SF64_Pho_nig_945
ATGAAACTTCTGGGGATATTTCTGGTAGCTAGCTTTGCTTTCGTACTGAGCGTAGCCGAAGAAATGATAGAAAGTCCTGTTGAAGCGGAAGGAACAGAAAGAAGTGGCTGCCTAGAACTCGGTAAGGATTGCGATGACAACTGCTGCTGCTTTTGCAGCTGTTATTACAAATTTGGCTGCAAGTGCGGCAATTCAGTAACA
>SF65_Pho_nig_1008
ATGAAAATGAAACTTCTGGGAATCATTCTTGTAGTAAGCTTTCCTTTCGTGCTCGGTTTCGCCGACATACCGACTCCTCTTGAAGTTGGAGAATTGGAGAGAGGC---TGCATCAATGTCGGGGACTTTTGCGATGACGACTGCTGCTGCTATTGTAGCTGTTCATATAAATGGAATTGCCGGTGCGAGGTTGGTACTACA
>SF65_Pho_nig_1057
ATGAAAATGAAACTTCTGGAAATCATTCTTTTAGTAAGCTTTCCTTTCGTGCTGGGTTTCGCCGGCATACCGAATTCTGTTGAAGTTGGAGAAGTTGAAAGAAGC---TGCATCAATGTCGGGGACTTTTGCGATGACGACTGCTGCTGCTTTTGTAGCTGTTCATATAAAACGAATTGCCGGTGCGAAGTTGGTACTACA
>SF65_Pho_nig_63
ATGAAAATGAAACTTCTGGGAATCATTCTACTAGTAAGCTTTCCTTTCGTGCTGGGTTTCGCCGGCATACCGAATTCTGTTGAAGTTGGAGAAGTTGAAAGAAGC---TGCATCAATGTCGGGGACTTTTGCGATGACGACTGCTGCTGCTTTTGTAGCTGTTCATATAAAACGAATTGCCGGTGCGAAGTTGGTACTACA
>SF65_Pho_nig_880
ATGAAAATGAAACTTCTGGGAATCATTCTTTTAGTAAGCTTTCCTTACGTGCTGGGTTTCGCCGGCATACCGAATTCTGTTGAAGTTGGAGAAGTTGAAAGAAGC---TGCATCAACCACGGGGATGAATGTGATGACGACTGCTGTTGCTTTTGTAGCTGTTCATATAAATGGAATTGCATTTGCGATGTTGGTACTACA
>SF65_Pho_nig_985
ATGAAAATGAAACTTCTGGGAATCATTCTTTTAGTAAGCTTTCCTTTCGTGCTGGGTTTCGCCGGCATACCGAATTCTGTTGAAGTTGGAGAAGTTGAAAGAAGC---TGCATCAACCACGGGGATGAATGTGATGACGACTGCTGTTGCTTTTGTAGCTGTTCATTGAAATGGAATTGCCGGTGCGATGTTGGTACTACA
>SF66_Pho_nig_1024
ATGAAAGTCGCTGTCATCATCCTCTCTATTTTGGTGCTTGCTGCTGCAAGTGAATCCATTGAAGAATACCGTCCCAGTGCTGTGGAGGAAGAATTAGAGAGAGCTACATGTGCTGGCCAAGACAAGCCCTGCAAAGAAACTTGCTGCTGTGAATGTGTTTGCGAAGGCAAATACAGGTGCATATGCAGGCAAGGCTACGTT
>SF66_Pho_nig_1067
ATGAAAGTCGCTGTCATCATCCTCTCTATTTTGGTGCTTGCTGCTGCAAGTGAATCCATTGAAGAATACCGTCCCAATGCTGTGGAGGAAGAATCGGAGAGAGGTACATGTGCTGGCCAAGACAAGCCCTGCAAAGAAACTTGCTGCTGTGAATGTGTTTGCGCCGGCAAATACAGGTGCATATGCAGGCAAGGCTACGTT
>SF66_Pho_nig_853
ATGAAAGTCGCTGTCATCATCCTCTCTATTTTGGTGCTTGCTGCTGCAAGTGAATCCATTGAAGAATACCGTCCCAGTGCTGTGGAGGAAGAATTAGAGAGAGCTACATGTGCTGGCCAAGACAAGCCTTGCAAAGAAACTTGCTGCTGTGAATGTGTTTGCGCCGGCAAATACAGGTGCATATGCAGGCAAGGCTACGTT
>SF66_Pho_nig_895
ATGAAAGTCGCTGTCATCATCCTCTCTATTTTGGTGCTTGCTGCTGCAAGTGAATCCATTGAAGAATACCGTCCCAGTGCTGTGGAGGAAGAATCGGAGAGAGGTACATGTGCTGGCCAAGACAAGCCCTGCAAAGAAACTTGCTGCTGTGAATGTGTTTGCGCCGGCAAATACAGGTGCATATGCAGGCAAGGCTACGTT
>SF66_Pho_nig_971
ATGAAAGTCGCTGTCATCATCCTCTCTATTTTGGTGCTTGCTGCTGCAAGTGAATCCATTGAAGAATACCGTCCCAGTGCTGTGGAGGAAGAATCGGAGAGAGGTACATGTGCTGGCCAAGACAAGCCCTGCAAAGAAACTTGCTGCTGTGAATGTGTTTGCGCCGGCAAATACAGGTGCATATGCAGGCAAGGCTACGTT
>SF67_Cte_cap_117
ATGAGGCTTGCACTCCTCCTCATCGTTTCTGTTTTGGTTCTTGCTGTTGCAAGTGAATCGGTTGAAGAAAACGAAGATTTTGGAGCTGAAGAATTAGCGAGAGGTAAATGTGCTGCCACATTTAACCCTTGCAAAGAACATTGCTGCTGTGAATGTGTTTGCGAC---ACGAGAAGGTGCATATGCAGGGAAACACACATT
>SF67_Pho_nig_854
ATGAGGCTTGCACTCCTCCTCATCGTTTCTGTTTTGGTTCTTGCTGTTGCATGTGAATCAGTTGAAGAAAACGAAGATTTTGGAGCTGAAGAATTAGCGAGAGGTAAATGTGCTGCCACATTTAACCCTTGCAAAGAACATTGCTGCTGTGAATGTGTTTGCGAT---ACGAGAAGGTGCATATGCAGGGAAACACACATT
>SF67_Pho_nig_943
ATGAGGCTTGCACTCCTCCTCATCGTTTCTGTTTTGGTTCTTGCTGTTGCAAGTGAATCGGTTGAAGAAAACGAAGATTTTGGAGCTGAAGAATTAGCGAGAGGTAAATGTGCTGCCACATTTAACCCTTGCAAAGAACATTGCTGCTGTGAATGTGTTTGCGAT---ACGAGAAGGTGCATATGCAGGGAAACACACATT
>SF67_Pho_nig_944
ATGAGGCTTGCACTCCTCCTCATCGTTTCTGTTTTGGTTCTTGCTGTTGCAAGTGAATCGGTTGAAGAAAACGAAGATTTTGGAGCTGAAGAATTAGCGAGAGGTAAATGTGCTGCCACATTTAACCCTTGCAAAGAACATTGCTGCTGTGAATGTGTTTGCGAT---ACGAGAAGGTGCATATGCAGGGAAACACACATT
>SF67_Pho_nig_986
ATGAGGCTTGCACTCCTCCTCATCGTTTCTGTTTTGGTTCTTGCTGTTGCAAGTGAATCGGTTGAAGAAAACGAAGATTTTGGAGCTGAAGAATTAGCGAGAGGTAAATGTGCTGCCACATTTAACCCTTGCAAAGAACATTGCTGCTGTGAATATATTTCCGAC---ACGAGAAGGTGCATATGCAGGGAAACACACATT
>SF68_Pho_nig_1020
ATGAAGGTTGCAATCGTGTTCCTCTCTCTTCTGGTACTTGCATTTGCAAGTGAATCCATTGAAGAAAATATG------GAAGAGTTCCCTGTTGAAGAATCGGCGAGATGCGGCGATATTAATGCTGCTTGCAAAGAGGATTGCTGCTGTGCATGTGATTGCTATTGGTCAAAGAGCTGTAAATGTAGAGAAGCTGCTATT
>SF68_Pho_nig_1051
ATGAAGGTTGCAATCGTGTTCCTCTCTCTTCTGGTACTTGCTTTTGCAAGTGAATCCATTGAAGAAAATAGG------GAAGAGTTCCCTGTTGAAGAATCGGCGAGATGCGGCGATATTAATGCTGCTTGCAAAGAGGATTGCTGCTGTGCATGTGATTGCTATTGGTCAAAGAGCTGTAAATGTAGAGAAGCTGCTATT
>SF68_Pho_nig_908
ATGAAGGTTGCAATCGTGTTCCTCTCTCTTATGGTACATGCTTTTGCAAGTGAATCCATTGAAGAAAATAGG------GAAGAGTTCCCTGTTGAAGAATCGGCTAGATGCGGCGATATTAAAGCCGCTTGCAAAGAGGATAGCTGCTGTGCATGTGATAGCTATTGGTCAAAGAGCTGTAAATGTAGAGAAGCTGCTATT
>SF68_Pho_nig_938
ATGAAGGTTGCAATAGTGTTCCTCTCTCTTCTGGTACTTTCTTTTGCAAGTGAATCCATTGAAGAAAATAGG------GAAGAGTTCCATGTTGAAGAATCGGCGAGATGCGGCGATATTAATGCCGCTTGCAAAGAGGATTGCTGCTGTGCATGTGTTTGCTATTGGTCAAAGAGCTGTAAATGTAGAGAAGCTGCTATT
>SF68_Pho_nig_994
ATGAAGGTTGCAATCGTGTTCCTCTCTCTTCTGGTACTTGCTCTTGCAAGTGAATCCATTGAAGAAAATAGG------GAAGAGTTCCCTGTTGAAGAATCGGCGAGATGCGGCGATATTAATGCTGCTTGCAAAGAGGATTGCTGCTGTGCATGTGATTGCTATTGGTCAAGCAGCTGTAAATGTAGGGAAGCTGCTATT
>SF69_Cte_cap_127
ATGAAGGTTGCAATCTTCTTCATCCTCTCTCTTTTGATACTTGCTGTTGCAAGTGAATCCATTGAAGAAAATGAAGAGTTCCCTGTCGAAGAATCGGCAAGAGGAAAATGCGGTAATATTAACGATCCTTGCAAAAAGGATTGCTGCTGTTCCTGTGATTGTTACTGGTCAAGCAGTTGTAAATGCAGAGAAGGCACACTT
>SF69_Cte_cap_155
ATGAAGGTTGCAATCTTCTTCATCCTCTCTCTTTTGATACTTGCTGTTGCAAGTGAATCCATTGAAGAAAATGAAGAGTTCCCTGTCGAAGAATCGGCAAGAGGAAAATGCGGTAATATTAACGATCCTTGCAAAAAGGATTGCTGCTGTTCCTGTGATTGTTACTGGTCAAGCAGTTGTAAATGCAGAGAAGGCACACTT
>SF69_Cte_exl_256
ATGAAGGTTGCAATCTTCTTCATCCTTTCACTTTTGATGCTTGCTGTTGCAAGTGAATCCATTGAAGAAAATGAAGAGTTCCCTGTCGAAGAATCAGCAAGAGGAAAATGCGGTAATATTAACGATCCTTGCAAAAAGGATTGCTGCTGTTCCTGTGATTGTTACTGGTCAAGCAGTTGTAAATGCAGAGAAGGCACACTT
>SF69_Cte_exl_301
ATGAAGGTTGCAATCTTCTTCATCCTTTCACTTTTGATGCTTGCTGTTGCAAGTGAATCCATTGAAGAAAATGAAGAGTTCCCTGTCGAAGAATCAGCAAGAGGAAAATGCGGTAATATTAACGATCCTTGCAAAAAGGATTGCTGCTGTTCCTGTGATTGTTACTGGTCAAGCAGTTGTAAATGCAGAGAAGGCACACTT
>SF69_Cte_exl_327
ATGAAGGTTGCAATCTTCTTCATCCTTTCACTTTTGATGCTTGCTGTTGCAAGTGAATCCATTGAAGAAAATGAAGAGTTCCCTGTCGAAGAATCAGCAAGAGGAAAATGCGGTAATATTAACGATCCTTGCAAAAAGGATTGCTGCTGTTCCTGTGATTGTTACTGGTCAAGCAGTTGTAAATGCAGAGAAGGCACACTT
>SF70_Cte_cap_129
ATGAAGTCTGCAGTGTTCCTCGTAATCTCTCTTTTGCTGCTTGCTGTTGCAAGTGAAGCCATTGAAAGAAAGGGTGTTAAAGAATTAGTGCGAGAAGAAGAAAGGACATGTGGAAATCATGGCGACACTTGCGAGACTGCTTGCTGTTGTGACTGTGGTTGTACCGCCAAAGAAGGATGTGAATGCAAGACAGGTACCGCT
>SF70_Cte_cap_164
ATGAAGTCTGCAGTGTTCCTCGTAATCTCTCTTTTGCTGCTTGCTGTTGCAAGTGAAGCTATGGAAAGAAAGGGTGTTAAAGAATTAGTGCGAGAAGAAGAAAGGACATGTGGAAATCATGGCGACACTTGCGAGACTGCTTGCTGTTGTGACTGTGGTTGTACCGCCAAAGAAGGATGTGAATGCAAGACAGGTACCGCT
>SF70_Cte_hib_344
ATGAAGTCTGCAGTGTTCCTCGTAATCTCTCTTTTCCTGCTTGCTGTTGCAAGTGAAGCTATTGAAAAAAAGGGTGTTAAAGAATTAGTGCGAGAAGAAGAAAGGACATGTGGAAATCATGGCGACACTTGCGAGACTGCTTGCTGTTGTGACTGTGGTTGTACCGCCAAAGAAGGATGTGAATGCAAGACAGGTACCGCT
>SF70_Cte_hib_365
ATGAAGTCTGCAGTGTTCCTCGTAATCTCTCTTTTCCTGCTTGCTGTTGCAAGTGAAGCTATTGAAAAAAAGGGTGTTAAAGAATTAGTGCGAGAAGAAGAAAGGACATGTGGAAATCATGGCGACACTTGCGAGACTGCTTGCTGTTGTGACTGTGGTTGTACCGCCAAAGAAGGATGTGAATGCAAGACAGGTACCGCT
>SF70_Cte_hib_378
ATGAAGTCTGCAGTGTTCCTCGTAATCTCTCTTTTCCTGCTTGCTGTTGCAAGTGAAGCTATTGAAAAAAAGGGTGTTAAAGAATTAGTGCGAGAAGAAGAAAGGACATGTGGAAATCATGGCGACACTTGCGAGACTGCTTGCTGTTGTGACTGTGGTTGTACCGCCAAAGAAGGATGTGAATGCAAGACAGGTACCGCT
>SF71_Cte_cor_198
ATGAATTCCAAAATCCTTTTCAGTCTTCTTGTTGTGCTGCTGGCCGTATTGGTGTCTGCTCAAGGAAATCAAAATCCATTCTGCTGTGACGGACTATTTTTTGGAAGATGCTCTAGGAGCGGAGGTAGATGTGACAACGCGTGCTGCACAGAATGCAGATGTCAGGAGACTACTACTTCTCAGACTGAACCAAGCACTGAA
>SF71_Hip_hol_562
ATGAATTCCAAAATCCTTTTCAGTCTTCTTGTTGTGCTGCTGGCCGTATTGGTGTCTGCTCAAGGAAATCAAAATCCATTCTGCTGTGACGGACTATTTTTTGGAAGATGCTCTAGGAGCGGAGGTAGATGTGACAACGCGTGCTGCACAGAATGCAGATGTCAGGAGACTACTACTTCTCAGACTGAACCAAGCACTGAA
>SF71_Oxy_sp_816
ATGAATTCCAAAATCCTTTTCAGTCTTCTTGTTGTGCTGCTGGCCGTATTGGTGTCTGCTCAAGGAAATCAAAATCCATTCTGCTGTGACGGACTATTTTTTGGAAGATGCTCTAGGAGCGGAGGTAGATGTGACAACGCGTGCTGCACAGAATGCAGATGTCAGGAGACTACTACTTCTCAGACTGAACCAAGCACTGAA
>SF71_Pse_sin_1085
ATGAATTCCAAAATCCTTTTCAGTCTTCTTGTTGTGCTGCTGGCCGTATTGGTGTCTGCTCAAGGAAATCAAAATCCATTCTGCTGTGACGGACTATTTTTTGGAAGATGCTCTAGGAGCGGAGGTAGATGTGACAACGCGTGCTGCACAGAATGCAGATGTCAGGAGACTACTACTTCTCAGACTGAACCAAGCACTGAA
>SF71_Sph_qua_1202
ATGAATTCCAAAATCCTTTTCAGTCTTCTTGTTGTGCTGCTGGCCGTATTGGTGTCTGCTCAAGGAAATCAAAATCCATTCTGCTGTGACGGACTATTTTTTGGAAGATGCTCTAGGAGCGGAGGTAGATGTGACAACGCGTGCTGCACAGAATGCAGATGTCAGGAGACTACTACTTCTCAGACTGAACCAAGCACTGAA
>SF72_Tri_lok_247
ATGAAGACACTGGTACTTGTTGCAGTTTTGGGACTAGCTTCCCTTTATTTACTGTCTTATGCTTCTGAAGTCGCCTTTGGTGGACTATTGGAGACGGAGGAAAGAGGATGCAGAAAGTTTCTCGGAGGCTGCGAGACTGGCCAGTGCTGT------TTCTGCAAGTTCAATCATTTCTGCGCATGGGATTTAAGCTTTGGG
>SF72_Tri_lok_249
ATGAAGACCTTGGTACTTGTTGCAGTTTTGGGAGTAGCTTCCCTTTATTTACTTTCTTCTGCTTCTGAAGTCACATTTGGTGGACTGTTTGAGACGGAGGAAAGAGACTGCAGAGCGATGTTTGGAGGCTGTGGCGATAACGACTGCTGT------GGCTGCAAGGCCAATCCGTACTGCGCATGGGATGGAACCACAGGC
>SF72_Tri_lok_250
ATGAAGACACTGGTACTTGTTGCAGTTTTGGGACTAGCTTCCCTTTATTTACTGTCTTATGCTTCTGAAGTCTCCTTTGGCGGAATATTTGATACGGAGGAAAGAGGATGCAGAAAAATGTTCGGAGACTGTTGGGATGGAGACTGCTGT------GGCTGCAAGGATAAACCCTATTGCGCATGGGATTGGACGTTTGGG
>SF72_Tri_lok_251
ATGAAGACACTGGTACTTGTTGCAGTTTTGGGACTAGCTTCCCTTTATTTACTGTCTTATGCTTCTGAAGTCTCCTTTGGCGGACTATTTGATACGGAGGAGAGAGGATGCAGAAAATTGTTCGGAGGCTGTGTGGATGGAGACTGCTGT------GGCTGCAAGGCTGATCCGTACTGCGCATGGGATTGGACGTTTGGG
>SF73_Hap_hai_349
ATGAAGAGCATCGTATTCGTGGCACTTTTTGGTTTGGCTTTACTTGCTGTGGTTTGTTCAGCGTCAGAAGATGACAAAACAGATGCAGTACAGGCAGAAGAAAGAGAATGTAGGTGGTACCTCGGCGGATGCTCCGATGGCGATTGCTGTCACTTACAATGCCACAACTATGAGTGGTGCATATGGGATGGAACATTTTCC
>SF73_Hap_hai_461
ATGAAGAGCATCGTATTCGTGGCACTTTTTGGTTTGGCTTTACTTGCTGTGGTTTGTTCAGCGTCAGAAGATGACAAAACAGATGCAGTACAGGCAGAAGAAAGAGAATGTAGGTGGTACCTCGGCGGATGCTCCGATGGCGATTGCTGTCACTTACAATGCCACAACTATGAGTGGTGCATATGGGATGGAACATTTTCC
>SF73_Hap_hai_519
ATGAAGAGCATCGTATTCGTGGCACTTTTTGGTTTGGCTTTACTTGCTGTGGTTTGTTCAGCGTCAGAAGATGACAAAACAGATGCAGTACAGGCAGAAGAAAGAGAATGTAGGTGGTACCTCGGCGAATGCTCCGATGGCGATTGCTGTCACTTACAATGCCACAACTATGAGTGGTGCATATGGGATGGAACATTTTCC
>SF73_Hap_hai_520
ATGAAGAGCATCGTATTCGTGGCACTTTTTGGTTTGGCTTTACTTGCTGTGGTTTGTTCAGCATCAGAAGATGACAAAACAGATGCAGTACAGGCAGAAGAAAGAGAATGTAGGTGGTACCTCGGCGGATGCTCCGATGGCGATTGCTGTCACTTACAATGCCACAACTATGAGTGGTGCATATGGGATGGAACATTTTCC
>SF73_Hap_hai_522
ATGAAGAGCATCGTATTCGTGGCACTTTTTGGTTTGGCTTTACTTGCTGTGGTTTGTTCAGCGTCAGAAGGTGACAAAACAGACGCAGTACAGGCAGAAGAAAGAGAATGTAGGTGGTACCTCGGCGGATGCTCCGATGGCGATTGCTGTCACTTACAACGCCACAACTATGAGTGGTGCATATGGGATGGAACATTTTCC
>SF74_Hap_hai_345
ATGAAAGCGTCAATGTTTTTGGCCTTGGCAGGATTAGCCCTGCTCTTCGTTGTTTGCTATGCCTCCGAGTCTGCAGTTGACGATAACTCCAAGGGCGAAGAAAGGGAGTGCTTAGGGTTTGGCAAGGGATGCAACTCAAATGACTGCTGCAACCTAGTTTGCAGCAAACATAGGTGGTGTAAATAT------GAAATAGGC
>SF74_Hap_hai_346
ATGAAAGCGTCAATGTTTTTGGCCTTGGCAGGATTAGACCTGCTCTTCGTTGTTTGCTATGCCTCCGAATCTGCAGTTGACGATAACTCCAAGGGCGAAGAAAGGGAGTGCTTAGGGTTTGGCAAGGGATGCAACTCAAATGACTGCTGCAACCTAGTTTGCAGCAAACATAGGTGGTGTAAATAT------GAAATAGGC
>SF74_Hap_hai_347
ATGAAAGCGTCAATGTTTTTGGCCTTGGCAGGATTAGCCCTGCTCTTCGTTGTTTGCTATGCCTCCGAATCTGCAGTTGACGATAACTCCAAGGGCGAAGAAAGGGAGTGCTTAGGGTTTGGCAAGGGATGCAACTCAAATGACTGCTGCAACCTAGTTTGCAGCAAACATAGGCGGTGTAAATAT------GAAATAGGC
>SF74_Hap_hai_348
ATGAAAGCGTCAATGTTTTTGGCCTTGGCAGGATTAGCCCTGCTCTTCGTTGTTTGCTATGCCTCCGAATCTGCAGTTGACGATAACTCCAAGGGCGAAGAAAGGGAGTGCTTAGGGTTTGGCAAGGGATGCAACTCAAGTGACTGCTGCAACCTAGTTTGCAGCAAACATAGGTGGTGTAAATAT------GAAATAGGC
>SF74_Hap_hai_450
ATGAAAGCGTCAATGTTTTTGGCCTTGACAGGATTAGCCCTGCTCTTCGTTGTTTGCTATGCCTCCGAATCTGCAGTTGACGATAACTCCAAGGGCGAAGAAAGGGAGTGCTTAGGGTTTGGCAAGGGATGCAACTCAAATGACTGCTGCAACCTAGTTTGCAGCAAACATAGGTGGTGTAAATAT------GAAATAGGC
>SF75_Gra_ros_23
ATGAAGACATCTGTGGTGTTCGTCATTGCAGGCTTAGCTCTGCTTTCAGTTGTCTGCTACGCTTCGGAACTGACCATTTTTCATTTTGAACAACCTGAGCGAAGAGGGTGTTTGCAATTTATGTGGAAATGCAACGACAATGACTGCTGTAACCTTAAATGCAATTATCACAAGTGGTGTGAATTT------GTAACCGGC
>SF75_Gra_ros_24
ATGAAGACATCTGTGGTGTTCGTCATTGCAGGCTTAGCTCTGCTTTCAGTTGTCTGTTATGCTTCAGAACTGACAATTTTTCATTTTGAACAACCTGAGGAAAGAGGCTGTTTGGAATTTTGGTGGAAATGCAACAACGACGACTGCTGTAAATTGAAATGCAGTCTGTTCAAGTTGTGTAACTTT------TCATTCGGC
>SF75_Gra_ros_25
ATGAAGACATCTGTGGTGTTCGTCATTGCAGGCTTAGCTCTGCTTTCAGTTGTCTGTTATGCTTCAGAACTGACAATTTTTCATTTTGAACAACCTGAGGAAAGAGGCTGTTTGGAATTTTGGTGGAAATGCAACAACGACGACTGCTGTAAATTGAAATGCAGTCTGTTCAAGTTGTGTAACTTT------TCATTCGGC
>SF75_Gra_ros_43
ATGAAGACATCTGTGGTGTTCGTCATTGCAGGCTTAGCTCTGCTTTCAGTTGTCTGTTATGCTTCAGAACTGACAATTTTTCATTTTGAACAACCTGAGGAAAGAGGCTGTTTGGAATTTTGGTGGAAATGCAACAACGACGACTGCTGTAAATTGAAATGCAGTCTGTTCAAGTTGTGTAACATT------TCAATCGGC
>SF75_Gra_ros_46
ATGAAGACATCTGTGGTGTTCGTCATTGCAGGCTTAGCTCTGCTTTCAGTTGTCTGTTATGCTTCAGAACTGACAATTTTTCATTTTGAACAACCTGAGGAAAGAGGCTGTTTGGAATTTTGGTGGAAATGCAACAACGACGACTGCTGTAAATTGAAATGCAATCTGTTCAAGTTGTGTAACATT------TCAATCGGC
>SF76_Hap_hai_434
ATGAAGGTACAAATTCTATTAGCTTTTGCAGCATTATTTGTGCTTGCTGTTGGTTCTTATGCTTCCGAATCATCGGCAGACTACCAGCTGAATCCTCAAGAAAGGGGATGTCGATATTTTCTTGGGGAATGCAAAACTTCAGAGTGCTGTCACTTGGCTTGCCACAAACACAAATGGTGTGCATGGGACTGGACCATCGGG
>SF76_Hap_hai_489
ATGAAGGTACAAATTCTATTAGCTTTTGCAGCATTATTTGTGCTTGCTGTTGGTTCTTATGCTTCCGAATCATCGGCAGACTACCAGCTGAATCCTCAAGAAAGGGGATGTCGATATTTTCTTGGGGAATGCAAAACTTCAGAGTGCTGTCACTTGGCTTGCCACAAACACAAATGGTGTGCATGGGACTGGACCATCGGG
>SF76_Hap_hai_490
ACGAAGGTACAAATTCTATTAGCTTTTGCAGCATTATTTGTGCTTGCTGTTGGTTCTTATGCTTCCGAATCATCGGCAGACTACCAGCTGAATCCTCAAGAAAGGGGATGTCGATATTTTCTTGGGGAATGCAAAACTTCAGAGTGCTGTCACTTGGCTTGCCACAAACACAAATGGTGTGCATGGGACTGGACCATCGGG
>SF76_Hap_hai_491
ATGAAGGTACAAATTCTATTAGCTTTTGCAGCATTATTTGTGCTTGCTGTTGGTTCTTATGCTTCCGAATCATCGGCAGACTACCAGCTGAATCCTCAAGAAAGGGGATGTCGATATTTTCTTGGGGAATGCAAAACTTCAGAGTGCTGTCACTTGGCTTGCCACAAACACAAATGGTGTGCATGGGACTGGACCATCGGG
>SF77_Chi_gua_190
ATGAAGGTTTCGGTACTAATAACTCTTGCTGTATTGGGAGTGATGTTTCTTTTCACTTCTGCTGAAGAACGTTCTATGGAAATAATATTTCAGTCTGAAGAAAGAGAATGCAGGTGGCTGTTTGGAGGATGCGAAGATTCGGACTGCTGTCACTTGGGATGTAGAAAGCCATCTTGGTGTGGATGGGATTTCACCGTCGGC
>SF77_Chi_gua_192
ATGAAGGTTTCGGTACTAATAACTCTTGCTGTATTGGGAGTGATGTTTCTTTTGACTTCTGCTGAAGAACGTTCTATGGAAATAATATTTCAGTCTGAAGAAAGAGAATGCAGGTGGCTGTTTGGAGGATGCGAAGATTCGGACTGCTGTCACTTGGGATGTAGAAAGCCATCTTGGTGTGGATGGGATTTCACCGTCGGC
>SF77_Chi_gua_193
ATGAAGGTTTCAGTACTAATAACTCTTGCTGTATTGGGGGTGATGTTTCTTTTGACTTCTGCTGAAGAACGTTCTATGGAAAGAATATTTCAGTCTGAAGAAAGAGAATGCAGGTGGCTGTTTGGAGGATGCGAAGATTCGGACTGCTGTCACTTGGGATGTAGAAAGCCATCTTGGTGTGGATGGGATTTCACCGTCGGC
>SF77_Chi_gua_194
ATGAAGGTTTCAGTACTAATAACTCTTGCTGTATTGGGGGTGATGTTTCTTTTGACTTCTGCTGAAGAACGTTCTATGGAAAGAATATTTCAGTCTGAAGAGAGAGAATGCAGGTGGCTGTTTGGAGGATGCGAAGATTCGGACTGCTGTCACTTGGGATGTAGAAAGCCATCTTGGTGTGGATGGGATTTCACCTTCGGC
>SF77_Chi_gua_195
ATGAAGGTTTCAGTACTAATAACTCTTGCTGTATTGGGGGTGATGTTTCTTTTGACTTCTGCTGAAGAACGTTCTATGGAAAGAATATTTCAGTCTGAAGAAAGAGAATGCAGGTGGCTGTTTGGAGGATGCGAAGATTCGGACTGCTGTCACTTGGGATGTAGAAAGCCATCTTGGTGTGGATGGGATTTCACCTTCGGC
>SF78_Gra_ros_18
ATGAGGAAATCAATTTTTTTTGTCATCGCAGCAGTAGCTCTGTTTTCAGTCGTCTGCTGTGCCTCCGAGTCATTTTATGCAACAGACCCAGAACCTCAAGAAAGAGACTGCCGAAAATTCCTTGGTGCGTGCACAACTTCGGACTGCTGTCACTTAGCGTGTCACAAGCACAAATGGTGTGCATGGGACTGGACAATTTGC
>SF78_Gra_ros_19
ATGAGGAAATCAATTTTTTTTGTCATCGCAGCAGTAGCTCTGTTTTCAGTCGTCTGCTGTGCCTCCGAGTCATTTTATGCAACAGACCCAGAACCTCAAGAAAGAGACTGCCGAAAATTCCTTGGTGCGTGCACAACTTCGGACTGCTGTCACTTAGCGTGTCACAAGCACAAATGGTGCGCATGGGACTGGACAATTTGC
>SF78_Gra_ros_45
ATGAGGAAATCAATTTTTTTTGTCATCGCAGCAGTAGCTCTGTTTTCAGTCGTCTGCTGTGCCTCCGAGTCATTTTTTGCAACAGACCCAGAACCTCAAGAAAGAGATTGCCGAAAATTCCTTGGTGGATGCGACGATTCAAACTGCTGTCACTTAGTGTGCCATAAGCACAAATGGTGTGTATGGGACGGGACATTTGGC
>SF79_Hap_hai_413
ATGAAAACCGCAATATTTACAGTGGTTCTTGCACTGGCTGTGTTTGCCGTCCTTTCTTTTGGTTGGGAAGCAGAGAAAGAAGCGGCATCTGAAACTGAAGCGAGGGAATGCCGATACTTCTGGGGGGAATGCCATCACATGCCCTGTTGT------GTATGCAGAACCTATAACATTTGTGTATGGAATAGAACTTTCCCA
>SF79_Hap_hai_415
ATGAAAACTGCAATATTTACAGTGGTTCTTGCACTGGCTGTGTTTGCCGTCCTTTCTTTTGGTTGGGAAGCAGAGAAAGAAGCGGCATCTGAAACTGAAGCGAGGGAATGCCGATACTTCTGGGGGGAATGCCACCACATGCCCTGTTGC------GTATGCAGAACCTATAACATTTGTGTATGGAATAGAACTTTCCCA
>SF79_Hap_hai_416
ATGAAAACTGCAATATTTACAGTGGTTCTTGCACTGGCTGTGTTTGCCGTCCTTTCTTTTGGTTGGGAAGCAGAGAAAGAAGCGGCATCTGAAACTGAAGCGAGGGAATGCCGATACTTCTGGGGGGAATGCCATCACATGCCCTGTTGT------GTATGCAGAACCTATAACATTTGTGTATGGAATAGAACTTTCCCA
>SF79_Hap_hai_417
ATGAAAACTGCAATATTTACAGTGGTTCTTGCACTGGCTGTGTTTGCCGTCCTTTCTTTTGGTTGGGAAGCAGAGAAAGAAGCGGCATCTGAAACTGAAGCGAGGGAATGCCGATACTTCTGGGGGGAATGCCATCACATGCCCTGTTGT------GTATGCAGAACCTATAACATTTGTGTATGGAGTAGAACTTTCCCA
>SF79_Hap_hai_421
ATGAAAACTGCAATATTTACAGTGGTTCTTGCACTGGCTGTGTTTGCCGTCCTTTCTTTTGGTTGGGAAGCAGAGAAAGAAGCGGCATCTGAAACTGAAGCGAGGGAATGCCGATACTTCTGGGGGGAATGCCATCACATGCCCTGTTGT------GTATGCAGAGCCTATAACATTTGTGTATGGAATAGAACTTTCCCA
>SF8_U_Had_cer_1036
ATGAAGATAACTATACTTTGCCTC---ACGATTTTAACTTTGACGACAACGTTTGGAGAGGCAAAAAAGAATGAAGCGGAGAAGAACGGGAATTCACGAGAGAAACGTTGTTGGGGATTGAATGTACCTTGCAAAGAGAAATCTTGTTGTCCATACGTATGTGAATGGTATGGATCACCTTTCTGCGTTAGAAAGGGTAGC
>SF8_U_Had_cer_1050
ATGAAGATAACTATACTTTGCCTC---ACGTATTTTAACTTGACGACAACGTTTGGAGAGGCAAAAAAAGATGAAGCGGAGAAGAACGGGAATTCACGAGAGAAACGTTGTTGGGGATTGAATGTACCTTGCAAAGAGAAATCTTGTTGTCCATACGTATGTGAATGGTATGGATCACCTTTCTGCGTTAGAAAGGGTAGC
>SF8_U_Had_cer_853
ATGAAGATAACTATACTTTGCCTC---ACGATTTTAACTTTGACGATAACGTTTGGAGAAGCAAAAAAAGATGAAGCGGAGAAGAACGGGAATTCACGAGAGAAACGTTGTTGGGGATTGAATGTACCTTGCAAAGAGAAATCTTGTTGTCCATACGTGTGTGAATGGTATGGATCACCTTTCTGCGTTAGAAAGGGTAGC
>SF8_U_Had_cer_901
ATGAAGATAACTATACTTTGCCTC---ACGATTTTAACTTTGACGATAACGTTTGGAGAAGCAAAAAAAGATGAAGCGGAGAAGAGCGGGAATTCACGAGAGAAACGTTGTTGGGGATTGAATGTACCTTGCAAAGAGAAATCTTGTTGTCCATACGTGTGTGAATGGTATGGATCACCTTTCTGCGTTAGAAAGGGTAGC
>SF8_U_Had_cer_904
ATGAAGATAACTATACTTTGCCTC---ACGATTTTAACTTTGACGACAACGTTTGGAGAGGCAAAAAAAGATGAAGCGGAGAAGAACGGGAATTCACGAGAGAAACGTTGTTGGGGATTGAATGTACCTTGCAAAGAGAAATCTTGTTGTCCATACGTATGTGAATGGTATGGATCACCTTTCTGCGTTAGAAAGGGTAGC
>SF80_Gra_ros_10
ATGAAGGCTCAGATGGTACTTCTAGGACTGGCTGCACTTTCGATCCTTTGTTATGGCTTGGAAGCTGACGAAGTATTGGACGAAGTTCCGAAGTCTCAAGAAAGAGAGTGCAAACAATTCTGGGGATCGTGCAGCGATTCGGATTGCTGTCACTTAGGATGCAAATGGCCAAACATTTGTCTGTGGGATGGAACATTCTCC
>SF80_Gra_ros_11
ATGAAGGCTCAGATGGTACTTCTAGGACTGGCTGCACTTTCGATCCTTTGTTATGGCTTGGAAGCTGACGAAGCATTGGACGAAGTTCCGAAGTCTCAAGAAAGAGAGTGCAAACAATTCTGGGGATCGTGCAGCGATTCGGATTGCTGTCACTTAGGATGCAAATGGCCAAACATTTGTCTGTGGGATGGAACATTCTCC
>SF80_Gra_ros_12
ATGAAGGCTCAGATGGTACTTCTAGGACTGGCTGCACTTTCGATCCTTTGTTATGGCTTGGAAGCTGACGAAGCATTGGACGAAGTTCCGAAGTCTCAAGAAAGAGAGTGCAAACAATTCTGGGGATCGTGCAGCGATTCGGATTGCTGTCACTTAGGATGCAAATGGCCAAACATTTGTCTGTGGGATGGAACATTCTCC
>SF80_Gra_ros_8
ATGAAGGCTCAGATGGTACTTCTAGGACTGGCTGCACTTTCGATCCTTTGTTATGGCTTGGAAGCTGACGAAGCATTGGCCGAAGTTCCGAAGTCTCAAGAAAGAGAGTGCAAACAGTTCTGGGGATCGTGCAGCGATTCGGATTGCTGTCACTTAGGATGCAAATGGCCAAACATTTGTCTGTGGGATGGAACATTCTCC
>SF80_Gra_ros_9
ATGAAGGCTCAGATGGTACTTCTCGGACTGGCTGCACTTTCGATCCTATGTTATGGCTTGGAAGCTGACGAAGCATTGGACGAAGTTCCGAAGTCTCAAGAAAGAGAGTGCAAACAGTTCTGGGGATCGTGCAGCGATTCGGATTGCTGTCACTTAGGATGCAAATGGCCAAACATTTGTCTGTGGGATGGAACATTCTCC
>SF81_Chi_gua_133
ATGAAGACGTCCGCTTTATTCGTCATTTTTGGATTAGTCCTGCTTTTCTGCAATTCATTTGCAGCTGAACTG---------------AAAACGACCGGAAGAGGT---TGTGGAGGACTTATGGCTGGATGTGATAAGTCAACGTGCTGTGGTTATAATTGTTCTACATGGAAATGGTGTGTCTACGCTCGTCCTGGACGC
>SF81_Chi_gua_152
ATGAAGACGTCCGCTTTATTCGTCATTTTTGGATTAGTCCTGCTTTTCTGCAATTCATTTGCAGCTGAACTG---------------AAAACGACCGGAAGAGGT---TGTGGAGGACTCATGGCTGGATGTGGTAAGTCAACGTGCTGTGGTTATAATTGTTCTACATGGAAATGGTGTGTCTACGCTCGTCCTGGACGC
>SF81_Chi_gua_153
ATGAAGACGTCCGCTTTATTCGTCATTTTTGGATTAGTCCTGCTTTTCTGCAATTCATTTGCAGCTGAACTG---------------AAAACGACCGGAAGAGGT---TGTGGAGGACTCATGGATGGATGTGATAAGTCAACGTGCTGTGGTTATAATTGTTCTACATGGAAATGGTGTGTCTACGCTCGTCCTGGACGC
>SF81_Chi_gua_154
ATGAAGATGTCCGCTTTATTCGTCATTTTTGGATTAGCCCTGCTTTTCTGCAATTCATTTGCAGCTGAGCTG---------------AAGGCGACCGGAAGAGGT---TGTGGAGGACTCATGGATGGATGTGATAAATCAACGTGCTGTGGTTTTAATTGTTCTACATGGAAATGGTGTGTCTACGCTCGTCCTGGACGC
>SF81_Chi_gua_155
ATGAAGATGTCCGCTTTATTCGTCATTTTTGGATTAGCCCTGCTTTTCTGCAATTCATTTGCAGCTGAGCTG---------------AAAGCGACCGGAAGAGGT---TGTGGAGGACTCATGGATGGATGTGATAAATCAACGTGCTGTGGTTTTAATTGTTCTACATGGAAATGGTGTGTCTACGCTCGTCCTGGACGC
>SF82_Chi_gua_131
ATGAAGAACACGTCCATTTTATTCATCCTCGGATTGGCTTTGCTTCTCGTCCTTGCCTTTGAAGCTCAA------------------GTGGGAGAATCTGACGGGGAATGTGGAGGATTCTGGTGGAAATGTGGTGGGAAGCCATGCTGCGGGTATGCCTGCTCAACTTGGGGATGGTGCGCCGTGGAAGCGCCA------
>SF82_Chi_gua_165
ATGAAGAACACATCCATTTTATTCATTCTCGGATTGGCTCTGCTTCTTGTCCTTGCCTTTGAAGTTCAA------------------GTGGGAGAATCTGACGGGGAATGCGGAGGATTTTGGTGGAAATGCGGTGGAAAGCCATGCTGCAAATATGTCTGCTCA---CCAAAATGGGGATTGTGCAATTTCCCGATGCCA
>SF82_Chi_gua_166
ATGAAGAGCACATCCATTTTATTCATTCTCGGATTGGCTCTGCTTCTTGTCCTTGCCTTTGAAGTTCAA------------------GTGGGAGAATCTGACGGGGAATGCGGAGGATTTTGGTGGAAATGCGGTGGAAAGCCATGCTGCAAATATGTCTGCTCA---CCAAAATGGGGATTGTGCAATTTCCCGATGCCA
>SF83_Chi_gua_175
ATGAAGACATCAGTTCTACTTGTCATCCTCGGTATTGCTGCGATTACAGTTCAATGCACTGCATCTGAATCTGGATGGAATGCGGAGATGGCCTCTGAAGCAAGA---TGCGGCGGATGGATGGCTAAATGCGCCAGTGACGACTGCTGCACCTTCCATTGCACTAGGTTCAACGTTTGCGGTAAA---------------
>SF83_Chi_gua_176
ATGAAGACATCAGTTCTACTTGTCATCCTCGGTATTGCTGCGATTACAGTTCAATGCACTGCATCTGAATCTGGATGGAATGCGGAGATGGCCTCTGAAGCAAGA---TGCGGCGGATGGATGGCTAAATGCGCCAGTGACGACTGCTGCACCTTCCATTGCACTAGGTTCAACGTTTGCGGTAAA---------------
>SF83_Chi_gua_177
ATGAAGACATCAGTTCTACTTGTCATCCTCGGTATTGCTGCGATTACAGTTCAATGCACTGCATCTGAATCTGGATGGAATGCGGAGATGGCCTCTGAAGCAAGA---TGCGGCGGATGGATGGCTAAATGCGCCAGTGACGACTGCTGCACCTTCCATTGCACTAGGTTCAACGTTTGCGGTAAA---------------
>SF83_Chi_gua_178
ATGAAGACATCAGTTCTACTTGTCATCCTCGGTATTGCTGCGATTACAGTTCAATGCACTGCATCTGAATCTGGATGGAATGCGGAGATGGCCTCTGAAGCAAGA---TGCGGCGGATGGATGGCTAAATGCGCCAGTGACGACTGCTGCGCCTTCCATTGCACTAGGTTCAACGTTTGCGGTAAA---------------
>SF83_Chi_gua_199
ATGAAAACCTCAGTATTAGTAACCGTCTTGGGATTGGCTGTGATTTCTGTTCTCTGTTCCGCATCTCAAGATGAAGTGAACGATGAGCTCCAGTCTGAAGCGAGA---TGTGGCGAAAAGAATGACAGGTGTAAGAATCAGGACTGCTGCGGCTTTCGTTGCACTAAATTCCGACGTTGTGGAAGG---------------
>SF84_Tri_lok_279
ATGAAAACCATAATAGTTTTCCTC---TCTCTTTTGGTCTTGGCAACCAAGTTTGGAGATGCAAATGAAGGTGAGAGCACACTACTTGAGAAGGAGGCAGACAGGCGTTGCAACGGTGAAAACGTTCCTTGTGGTAACCACTCATGTTGTGGACTTTCATGTGAATGGTATGATACACCCTTCTGCGTTAAACCTTCAAAA
>SF84_Tri_lok_280
ATGAAAACCATAATAGTTTTCCTC---TCTCTTTTGGTCTTGGCAACCAAGTTTGGAGATGCAAATGAAGGTGAGAGCACACTACTTGAGAAGGAGGCAGACAGGCGTTGCAACGGTGAAAACGTTCCTTGTGGTAACCACTCATGTTGTGGACTTTCATGTGAATGGTATGATACACCCTTCTGCGTTAAACCTTCAAAA
>SF84_Tri_lok_281
ATGAAAACCATAATAGTTTTCCTC---TCTCTTTTGGTCTTGGCAACCAAGTTTGGAGATGCAAATGAAGGTGAGAGCACACTACTTGAGAAGGAGGCAGACAGGCGTTGCTTGGGCGAAAACGTACCTTGCGGCGACTTCCCCTGTTGTAAACTGGTATGTCAATTGTATAAGTCACCATACTGCGTAAAGCCTTCAAAT
>SF84_Tri_lok_284
ATGAAAACCATAATAGTTTTCCTC---TCTCTTTTGGTCTTGGCAACCAAGTTTGGAGATGCAAATGAAGGTGAGAGCACACTACTTGAGAAGGAGGCAGACAGGCGTTGCTTGGGCGAAAACGTACCTTGCGGCGACTTCCCCTGTTGTAAACTGGCATGTGAATGGTATAAGTCACCCTTCTGCGTTAAGCCTTCAAAA
>SF84_Tri_lok_285
ATGAAAACCATAATAGTTTTCCTC---TCTCTTTTGGTCTTGGCAACCAAGTTTGGAGATGCAAATGAAGGTGAGAGCACACTACTTGAGAAGGAGGCAGACAGGCGTTGCTTGGGCGAAAACGTACCTTGCGGCGACTTCCCCTGTTGTAAACTGGTATGTCAATTGTATAAGTCACCATACTGCGTAAAGCCTTCAAAT
>SF85_Hap_hai_437
ATGAACATGAAAATACTTGTTTTAGTTGCCGTCCTTTGTCTGGTTGTCTCTACTCATGCTGAAAGACATAGCGACATGGAAGACTCCCCGATGATTCAAGAGAGAAAGTGTTTACCACCGGGCAAACCTTGTTACAAAATACCATGCTGC------GTGTGTTCA---CATAATAACTGCACC------------------
>SF85_Hap_hai_550
ATGAACGTGAAAATACTTGTTTTAGTTGCCGTCCTTTGTCTGGTTGTCTCTACTCATGCTGAAAGACATAGCGACATGGAAGACTCCCCGATGATTCAAGAGAGAAAGTGTTTACCACCGGGCAAACCTTGTTACAAAATACCATGCTGC------GTGTGTTCA---CATAATAACTGCACC------------------
>SF85_Hap_hai_551
ATGAACATGAAAATACTTGTTTTAGTTGCCGTCCTTTGTCTGGTTGTCTCTACTCATGCTGAAAGACATAGCGACATGGGAGACTCCCCGATGATTCAAGAGAGAAAGTGTTTACCACCGGGCAAACCTTGTTACAAAATACCATGCTGC------GTGTGTTCA---CATAATAACTGCACC------------------
>SF85_Hap_hai_552
ATGAACATGAAAATACTTGTTTTAGTTGCCGTCCTTTGTCTGGTTGTCTCTACTCATGCTGAAAGACATAGCGACATGGAAGACTCCCCGATGATTCAAGAGAGAAAGTATTTACCACCGGGCAAACCTTGTTACAAAATACCATGCTGC------GTGTGTTCA---CATAATAACTGCACC------------------
>SF86_Chi_gua_140
ATGAACGCAACAATATTCGCTTTGCTTCTATTGCTTAATTTGGCCATGTATAATGCTGCGGAACAAAGTTCCGACACACTACTAATTCCGGAGATTAACCGTGGACGTTGCATTGAAGAAGGCAAGTGGTGCCCAAAAGCCCCTTGTTGTAGACTGGAATGCAAGTCTCCAAAGCAGAAAAAATGCACTCGACCA------
>SF86_Chi_gua_141
ATGAACGCAACAATATTCGCTTTGCTTCTATTGCTTAATTTGGCCATGCATAATGCTGCGGAACAAAGTTCCGACACACTACTAATTCCGGAGATTAACCGTGGGCGTTGCATTGAAGAAGGCAAGTGGTGCCCAAAAGCCCCTTGTTGTAGACTGGAATGCAAGTCTCCAAAGCAGAAAAAATGCACTCGACCA------
>SF86_Chi_gua_142
ATGAACGCAACAATATTCGCTTTCCTCCTATTGCTTAATCTGGCGATGCATAATGCTACGGAACAAAGTTCCGACACACTACTAATTCCGGAGATTAACCGTGGGCGTTGCATTGAAGAAGGCAAGTGGTGCCCAAAAGCCCCTTGTTGTAGACTGGAATGCAAGTCTCCAAAGCAGAAAAAATGCACTCGACCA------
>SF86_Chi_gua_143
ATGAACGCAACAATATTCGCTTTGCTTCTATTGCTTAATTTGGCCATGTATAATGCTGCGGAACAAAGTTCCGACACACTACTAATTCCGGAGAATTACCGTAAGGGCTGCTTTAAAGAAGGCCATTCGTGCCCTACTGCTCCTTGTTGTCCTCTGGTATGCAAATCTCCAAACACGAAGAAATGCACTCGACCA------
>SF87_Tri_lok_259
ATGAAGCCAACTATCTCCATCCTGATTTTTTTCGCATTGGCTGTAGCGATCATGGGACACCGCTTGAACTCTCATATTGTTGAGAAGTTACCTAATGGACAATGG---TGTAGAACTCCTGGTGATGATTGCTCTAGCAAACAGTGCTGCGCACATGGCTGCTCACTTGTAAAGATGTGCTACATCTGCAACAAAGAATCA
>SF87_Tri_lok_260
ATGAAGCCAATTGTCTCCATCCTGCTTTTTTGCGCATTGGCTGTGGTTATCGTGGGACGCCGCCGGAGCACTTATGTTGATGAGAAGTTACCTAATGGACAACGG---TGCAAACCTCCTGGTTTTGATTGCTCTAGCGAAGAGTGTTGCGCCCACGGTTGCGCACGTGTAAATGAGTGTTACATCTGCTACATAGAATCA
>SF87_Tri_lok_261
ATGAAACCAATTGTCTCCATCCTGATATTTTGCGCATTGGCTGTGGTGATCATGGGACACCCCCTGGACTCTCATATTGTTGAGAAGTTACCTAATGGACAATGG---TGTAAAACTCCTGGTGATGATTGCTCTAGCAATGAGTGTTGCTCCGGCGGTTGCGTCCGTATAAATATGTGTCGCATCTGCTACCTAGAATCA
>SF87_Tri_lok_262
ATGAAGCCAATTGTCTCCATTCTGCTTTTTTGCGCATTGGCTGTGGTCATCATGGGACACCCAATGAACCAGCATGATGTTGTGAAGTTACCTAATGGACAATGG---TGTAAAACCCCTGGTGATGATTGCTCTAGCAGTGAGTGTTGCTCCTCTGGCTGCTCATTTGTAAAACTGTGCCACATCTGCAACGTAGAATCA
>SF87_Tri_lok_265
ATGAAACCAATTGTCTCCATCCTGATTTTTTGCGCATTGGCTGTGGTGATCATGGGACACCCCCTGGACTCTCATATTGTTGAGAAGTTACCTAATGGACAATGG---TGTAAAACTCCTGGTGATGATTGCTCTAACAATGAGTGTTGCTCCAGCGGTTGCGCACGTGTAAATATGTGTCGCATCTGCTACATAGAATCA
>SF88_Tri_lok_254
ATGATGAAGCTGTACTCCTTAGTCATAATAGCAACTTTAGCTGCTGCTGCTTTTGCAGCGACCAGCGAAGAACGATACGCAAAAATAGTAGAAAGAGGAGAAGAACGCTGCAAGCAACTGGGGCAGTCCTGCTACCTCAACTGTTGCTGCTCCGCTGTTTGTGAAATCAAGTACATTTGCAAGGATAAAGTCAGCGACAAC
>SF88_Tri_lok_255
ATGATGAAGCTGTACTCCTTAGTCATAATAGCAACTTTAGCTGCTGCTGCTTTTGCAGCGACCAGCGAAGAACGATACGCAAAAATTGTAGAAAGAGGAGAAGAACGCTGCAAGCAACTGGGGGAGAAATGCGACCTCAACTGTTGCTGCGCTGCCTATTGTGAG---GACATCGTGTATATTTGCAAGGAGAAAATTAGC
>SF88_Tri_lok_256
ATGATGAAGCTGTACTCCTTAGTCATAATAGCAACTTTAGCTGCTGCTGCTTTTGCAGCGACCAAACAAGAACAATACGCAAAAAGAGCAGAAGGAGAAGAAGAACGCTGCAAGCAACTGGGGGAGAAATGTGACCTCAACTGTTGCTGCTCCGCCGTTTGTGAG---GACTACAACTACATTTGCAAGGAGAAAGTTAGC
>SF88_Tri_lok_257
ATGATGAAGCTGTACTCCTTAGTCATAATAGCAACTTTAGCTGCTGCTGCTTTTGCAGCGACCAGCGAAGAACGATACGCAAAAGTAGTAGAAAGGGGAGAAGAACGCTGCAAGCAACTGGGGGAGTCATGCTACCTCAACTGTTGCTGCGCCGCTGTTTGTGAA---GACTACAAGTACATTTGCAAGGAGAAAGTCAGC
>SF89_Hap_hai_364
ATGAAGCTTAGTATCATTATCATAGCGACAAGTCTT---GTTATTGCCGTGGTCGCCTTCCCTTCAAAGGACCGTATGGAAATAGTAGTTCAAGAGACCGCAAGAGCATGCAAACAGATTGGAGATAAATGCAAGCGTAACTGCTGTTGTACTGTTGTCTGTGGGGGAAAGGAGGTGAACCAATGTATGGACAAAACAAGT
>SF89_Hap_hai_365
ATGAAGCTTAGTATCATTATCATAGCGACAAGTCTT---GTTATTGCCGTGGTCGCCTTCCCTTCAAAGGACCGTATGGAAATAGTAGTTCAAGAGACCGCAAGAGCATGCAAACAGATTGGAGATAAACGCAAGCGTAACTGCTGTTGTACTGTTGTCTGTGGGGGAAAGGAGGTGAACCAATGTATGGACAAAACAAGT
>SF89_Hap_hai_484
ATGAAGCTTAGTATCATTATCATAGCGACAAGTCTT---GTTATTGCCGTGGTCGCCTTCCCTTCAAAGGACCGTATGGAAATAGTAGTTCAAGAGACCGCAAGAGCATGCAAACAGATTGGAGATAAATGCAAGCGTAACTGCTGTTGTACTGTTGTCTGTGGGGGAAAGGAGGTGAACCAATGTATGGACAAAACAAGT
>SF89_Hap_hai_485
ATGAAGCTTAGTATCATTATCATAGCGACAAGTCTT---GTTATTGCCGTGGTCGCCTTCCCTTCAAAGGACCGTATGGAAATAGTAGTTCAAGAGACCGCAAGAGCATGCAAACAGATTGGAGATAAATGCAAGCGTAACTGCTGTTATACTGTTGTCTGTGGGGGAAAGGAGGTGAACCAATGTATGGACAAAACAAGT
>SF89_Hap_hai_541
ATGAAGCTTAGTATCATTATCATAGCGACAAGTCTT---GTTATTGCCGTGGTCGCCTTCCCTTCAAAGGACCGTATGGAAATAGTAGTTCAAGAGACCGCAAGAGCATGCAAACAGATTGGAAATAAATGCAAGCGTAACTGCTGTTGTACTGTTGTCTGTGGGGGAAAGGAGGTGAACCAATGTATGGACAAAACAAGT
>SF9_O_Had_inf_1100
ATGAATACCGCTACAGGTTTCATCGTACTTTTGGTT---TTGGCGACAGTGATCGGATGTATTTCTGCAGATTTTGAACCTTATGAAGAAGAAGACGCCGAAAGAACTTGCACTCCAACTGATCAACCGTGCCCCGACGAAAGTTGCTGC------------------AGCGGTTCCTGTACATATAAGGCAAATGAAAAC
>SF9_O_Had_inf_1362
ATGAATACCGCTACAGGTTTCATCGTACTTTTGGTT---TTGGCGACAGTGATCGGATGTATTTCTGCAGATTTCGAACCTTATGAAGAAGAAGACGCCGAAAGAACTTGCACTCCAACTAATCAACCGTGCCCCCACGAAAGTTGCTGC------------------AGCGGTTCCTGTACATATAAGGCAAATGAAAAC
>SF9_O_Had_inf_1364
ATGAATACCGCTACAGGTTTCATCGTACTTTTGGTT---TTGGCGACAGTGATCGGATGTATTTCTGCAGATTTTGAACCTTATGAAGAAGAAGACGCCGAAAGAACTTGCACTCCAACTAATCAACCGTCGCCCCACGAAAGTTGCTGC------------------AGCGGTTCCTGTACATATAAGGCAAATGAAAAC
>SF9_O_Had_inf_1365
ATGAATACCGCTACAGGTTTCATCGTACTTTTGGTT---TTGGCGACAGTGATCGGATGTATTTCTGCAGATTTTGAACCTTATGAAGAAGAAGACGCCGAAAGAACTTGCACTCCAACTAATCAACCGTGCCCCCACGAAAGTTGCTGC------------------AGCGGTTCCTGTACATATAAGGCAAATGAAAAC
>SF9_O_Had_inf_1369
ATGAATACCGCTACAGGTTTCATCGTACTTTTGGTT---TTGGCGACAGTGATCGGATGTATTTCTGCAGATTTCGAACCTTATGAAGAAGAAGACGCCGAAAGAACTTGCACTCCAACTGATCAACCGTGCCCCCACGAAAGTTGCTGC------------------AGCGGTTCCTGTACATATAAGGCAAATGAAAAC
>SF90_Hap_hai_408
ATGAATACTGTACGGGTGGCATTCCTGCTGGTTTTCGTGTTGGCAGTCTCGCTGGGACAAGCTGATAAAGATAAACTGGAGGAGCTAGACTCAGAAGAAAGTAGACGCTGTATCGGGGAAGGTGTGCCGTGCGATAATGACCCTTGCTGTGGATTAGTATGTCTTTGGTATAAATCATATTATTGCTACAAGAAA------
>SF90_Hap_hai_545
ATGGATACTGTACGGGTGGCATTCCTGCTGGTTCTCGTGTTGGCAGTCTCACTGGGACAAGCTGATAAAGATAAACTGGAGGAGCTAGACTCAGAAGAAAGTAGACGCTGTATCGGGGAAGGTGTGCCGTGCGATAATGACCCTTGCTGTGGATTAGTATGTCTTTGGTATAAATCATATTATTGCTACAAGAAA------
>SF90_Hap_hai_546
ATGAATACTGTACGGGTGGCATTCCTGCTGGTTTTCGTGTTGGCAGTCTCACTGGGACAAGCTGATAAAGATAAACTGGAGGAGCTAGACTCAGAAGAAAGTAGACGCTGTATCGGGGAAGGTGTGCCGTGCGATAATGACCCTTGCTGTGGATTAGTATGTCTTTGGTATAAATCATATTATTGCTACAAGAAA------
>SF90_Hap_hai_547
ATGAATACTGTACGGGTGGCATTCCTGCTGGTTTTCGTGTTGGCAGTCTCACTGGGACAAGCTGATAAAGATAAACTGGAGGAGCTAGACTCAGAAGAAAGTAGACGCTGTATCGGGGAAGGTGTGCCGTGCGATAATGACTCTTGCTGTGGATTAGTATGTCTTTGGTATAAATCACATTATTGCTACAAGAAA------
>SF90_Hap_hai_548
ATGAATACTGTACGGGTGGCATTCCTGCTGGTTTTCGTGTTGGCAGTCTCACTGGGACAAGCTGATAAAGATAAACTGGAGGAGCCAGACTCAGAAGAAAGTAGACGCTGTATCGGGGAAGGTGTGCCGTGCGATAATGACCCTTGCTGTGGATTAGTATGTCTTTGGTATAAATCATATTATTGCTACAAGAAA------
>SF91_Hap_hai_429
ATGAAACTATGCGCCGTAATCATTGCATCACTGCTGGTTGTAGCTGTTGCCTCGTCATCAGACAACCAGAAAAAAGACGACGAGGTAACGGGTTCCGAGGAACGGTCCTGTATTGAAGAATGGAAGACTTGTGAAAATGATTGTTGCTGCTCCACTCTTTGCGCTGGACACCAGATTAAACTCTGCAGAAATGAGGGAGGA
>SF91_Hap_hai_430
ATGAAACTATGCGCCGTAATCATTGCATCACTGCTGGTTGCAGCTGTTGCCTCGTCATCAGACAACCAGAAAAAAGACGACGAGGTAACGGGTTCCGAGGAACGGTCCTGTATTGAAGAATGGAAGACTTGTGAAAATGATTGTTGCTGCTCCACTCTTTGCGCTGGACACCAGATTAAACTCTGCAGAAATGAGGGAGGA
>SF91_Hap_hai_432
ATGAAACTATGCGCCGTAATCATTGCATCACTGCTGGTTGTAGCTGTTGCCTCGTCATCAGACAACCAGAAAAAAGACGACGAGGTAACGGGTTCCGAGGAACGGTCCTGTATTGAAGAATGGAAGACTTGTGAAAATGATTGTTGCTGCTCCACTCTTTGCGCTGGACACGAGATTAAACTCTGCAGAAATGAGGGAGGA
>SF91_Hap_hai_451
ATGAAACTATGCGCCGTAATCATTGCATCACTGCTGGTTGTAGCTGTTGCCTCGTCATCAGACAACCAGAAAAAAGACGACGAGGTAACGGGTTCCGAGGAACGGTCCTGTATTGAAGAATGGAAGACTTGTGAAAATGATTGTTGCTGCTCCACTCTTTGCGCTGGACACGAGATTAAACTCTGCAGAAATGAGGGAGGA
>SF91_Hap_hai_452
ATGAAACTATGCGCCGTAATCATTGCATCACTGCTGGTTGTAGCTGTTGCCTCGTCATCAGACAACCAGAAAAAAGACGACGAGGTAACGGGTTCCGAGGAACGGTCCTGTATTGAAGAATGGAAGACTTGTGAAAATGATTGTTGCTGCTCCACTCTTTGCGCTGGACACCAGATTAAACTCTGCAGAAATGAGGGAGGA
>SF92_Hap_hai_318
ATGAAGATGACATTGATTGCCATTCTGACATGCGCTGCAGTGTTAGTTCTTCACACAACAGCAGCAGAAGAAACAGAATTAGAAGCTGTGGATGAAGAAAGACTCTCATGCGAAAAAGAAGGCAACAAATGCAAAAAGAAGAAATGTAAA------AAATGCAAA---------TTCAATATGTGTGTGAAGGTT------
>SF92_Hap_hai_320
ATGAAGATGACATTGATTGCCATTCTGACATGCGCTGCAGTGTTAGTTCTTCACATAACAGCAGCAGAAGAAACAGAATTAGAAGCTGTGGATGAAGAAAGACTCTCATGCGAAAAAGAAGGCAACAAATGCAAAAAGAAGAAATGTAAA------AAATGCAAA---------TTCAATATGTGTGTGAAGGTT------
>SF92_Hap_hai_335
ATGAAGATGACATTGATTGCCATTCTGACATGCGCTGCAGTGTTAGTTCTTCACACAACAGCAGCAGAAGAAACAGAATTAGAAGCTGTGGATGAAGAAAGACTCTCATGCGAAAGAGAAGGCAACAAATGCAAAAAGAAGAAATGTAAA------AAATGCAAA---------TTCAATATGTGTGTGAAGGTT------
>SF92_Hap_hai_516
ATGAAGATGACATTGATTGCCATTCTGACATGCGCTGCAGTGTTAGTTCTTCACACAACAGCGGCAGAAGAAACAGAATTAGAAGCTGTGGATGAAGAAAGACTCTCATGCGAAAAAGAAGGCAACAAATGCAAAAAGAAGAAATGTAAA------AAATGCAAA---------TTCAATATGTGTGTGAAGGTT------
>SF92_Hap_hai_518
ATGAAGATGACATTGATTGCCATTCTGACATGCGCTGCAGTGTTAGTTCTTCACACAACAGCAGCAGAAGAAACAGAATTAGAAGCTGTGGATGAAGAAAGACTCTCATGCGAAAAAGAAGGCAACAAATGCAAAAAGAAGAAATGTAAA------AAATGCAAA---------TTCAATATGTGTGTGAAGGTT------
>SF93_Gra_ros_49
ATGAGATCGTTGACGTTGGCTGCTATTCTGGCATGTAGTTTGCTGTTGGTTTTTCACACAGCAGCTGAAGAGAGCGCACTAGAAACGCTGGATGATGAAAGAATTGCATGCATTGAAAAAGATGGTGAATGCAAAGAGGAGAAATGTACAGGATGGAGATGTAAG---------CTCAGATTGTGCCTGAAGGTT------
>SF93_Gra_ros_50
ATGAGAACGTTGACGTTGGCTGCTATTCTGGCATGTAGTTTGCTGTTGGTTTTTCACACAGCAGCTGAAGAGAGCGCACTAGAAACTCTGGATGATGAAAGAATTGCATGCATTGAAAAAGATGGTGAATGCAAAGAGGAGAAATGTACAGGATGGAGATGTAAG---------CTCAGATTGTGCCTGAAGGTT------
>SF93_Gra_ros_51
ATGAGATCGTTGACGTTGGCTGCTATTCTGGCATGTAGTTTGCTGTTGGTTTTTCACACAGCAGCTGAAGAAAGCGCACTAGAAACTCTGGATGATGAAAGACTTGCATGCATTGAAAAAGATGGTGAATGCAAAGAGAAGAAATGTACAGGATGGAGATGTAAG---------CTCAGATTGTGCCTGAAGGTT------
>SF93_Gra_ros_52
ATGAGATCGTTGACCTTGGCTGTTATTCTGGCATGTAGTTTGCTGTTGGTTTTTCACACAGCAGCTGAAGAGAGCACACTAGAAACTCTGGATGATGAAAGAATTGCATGCATTGAAAAGGATGGTGAATGCAAAGAGCAGAAATGTACAGGATGGAGATGTAAG---------CTCAAATTGTGCCTGAAGGTT------
>SF93_Gra_ros_53
ATGAGATCGCTGACGTTGGCTGCTATTCTGGCATTTAGTTTGCTGTTGGTTTTTCACACAGCAGCTGAAGAGAGCGCACTAGAAACTCTGGATGATGAAAGAATTGCATGCATTGAAAAAGATGGTGAATGCAAAGAGCAGAAATGTACAGGATGGAGATGTAAG---------CTCAAATTGTGCCTGAAGGTT------
>SF94_Hap_hai_442
ATGAAGTCTGCAACTTTACTGGCTTTGAGCTTTCTACTCATTGCATTGTACTTTCTGATTTGTGAAGCAGAAAATATGGGCGATGTGGTAAATTTGGAACAAAGATCTTGTGCCAAGCCAGGAGAAATGTGTATGCGCATTAAATGTTGTCAATGTGGGTGCAATGGTACTGGGCGCTGCTTTTGCAAG------------
>SF94_Hap_hai_483
ATGAAGTCTGCAACTTTACTGGCTTTGAGCTATCTACTCATTGCATTGTACTTTCTGATTTGTGAAGCAGAAAATATGGGCGATGTGGTAAATTTGGAACAAAGATCTTGTGCCAAGCCAGGAGAAATGTGTATGCGCATTAAATGTTGTCAATGTGGGTGCAATGGTACTGGGCGCTGCTTTTGCAAG------------
>SF94_Hap_sch_118
ATGAAGTCTGCAACTTTACTGGCTTTGAGCTTTCTACTCATTGCATCGTGCTTTCTGATTTGTGAAGCAGAAAATATGGGCGATGTGGTAAATTTGGAACAAAGATCTTGTGCCAAGCCAGGAGAAATGTGTATGGGCATTAAATGTTGTCAATGTGGGTGCAATGGTACTGGGCGCTGCTTTTGCAAG------------
>SF94_Hap_sch_230
ATGAAGTCTGCAACTTTACTGGCTTTGAGCTTTCTACTCGTTGCATCGTGCTTTCTGATTTGTGAAGCAGAAAATATGGGCGATGTGGTAAATTTGGAACAAAGATCTTGTGCCAAGCCAGGAGAAATGTGTATGGGCATTAAATGTTGTCAATGTGGGTGCAATGGTACTGGGCGCTGCTTTTGCAAG------------
>SF94_Hap_sch_231
ATGAAGTCTGCAACTTTACTGGCTTTGAGCTTTCTACTCATTGCATCGTGCTTTCTGATTTGTGAAGCAGAAAATATGGGCGATGTGGTAAATTTGGAACAAAGATCTTGTGCCAAGCCAGGAGACATGTGTATGGGCATTAAATGTTGTCAATGTGGGTGCAATGGTACTGGGCGCTGCTTTTGCAAG------------
>SF95_Hap_hai_441
ATGAAGATTGCAACTTTCCTGGGTCTAAGCTTTCTGCTCATTGCTTCGTACTTTTTGATTTGTGAAGCACAAAATATGAGAGATCCGGAAAATTCAAAAGAAAGATCTTGTGCCAAACCAAGAGAAAACTGTAACATGAACATTTGTTGCGAATGTGTATGCCCTACATTCGGGGACTGCTTCTGC---------TACGGA
>SF95_Hap_sch_120
ATGAAGATTGCAACTTTCCTGGGTCTAAGCTTTCTGCTCATTGCTTCGTACGTTTTGATTTGTGAAGCACAAAATATGAAAGATCCGGAAAATTCAGAAGAAAGATCTTGTGCCAAACCAAGAGAAACCTGTAACATGAACATTTGTTGCGAATGTGTATGCCCTATAATCGGGGATTGCTTCTGC---------TACGGA
>SF95_Hap_sch_226
ATGAAGATTGCAACTTTCCTGGGTCTAAGCTTTCTGCTCATTGCTTCGTACGTTTTGATTTGTGAAGCACAAAATATGAAAGATCCGGAAAATTCAGAAGAAAGACCTTGTGCCAAACCAAGAGAAACCTGTAACATGAACATTTGTTGCGAATGTGTATGCCCTATAATCGGGGATTGCTTCTGC---------TACGGA
>SF95_Hap_sch_227
ATGAAGATTGCAACTTTCCTGGGTCTAAGCTTTCTGCTCATTGCTTCGTACGTTTTGATTTGTGAAGCACAAAATATGAAAGATCCGGAAAATTCAGAAGAAAGATCTTGTGCCAAACCAAGAGAAACCTGTAACATGAACATTTGTTGCGAATGTGTATGCCCTATAATCGGGGATTGCTTCTGC---------TACGGA
>SF95_Hap_sch_228
ATGAAGATTGCAACTTTCCTGGGTCTAAGCTTTCTGCTCATTGCTTCGTACGTTTTGATTTGTGAAGCACAAAATATGAAAGATCCGGAAAATTCAGAAGAAAGATCTTGTGCCAAACCAGGAGAAACCTGTAACATGAACATTTGTTGCGAATGTGTATGCCCTATAATCGGGGATTGCTTCTGC---------TACGGA
>SF96_Chi_gua_203
ATGAGATTTCACACTTTGCTATTTCTGAGCTTTCTTCTCCTTGTTTCATGTGCTTTGATTTGCACAGCACAAAAAGGCCAACATATA------GAAGAAAAAAGATCTTGTATCGAGAGAATGCAAACCTGCGAAGTGGAAGCTTGCTGTCCGTGCATATGTCCTTATATTGGTGATTGCATATGTATTCAG---------
>SF96_Chi_gua_204
ATGAGATTTCACACTTTGCTATTTCTGAGCTTTCTTCTCCTTGTTTCATGTGCTTTGATTTGCACAGCACAAAAAGGCCAACATATA------GAAAAAAAAAGATCTTGTATCGAGAGAATGCAAACCTGCGAAGTGGAAGCTTGCTGTCCGTGCATATGTCCTTATATTGGTGATTGCATATGTATTCAG---------
>SF96_Chi_gua_205
ATGAGATTTCACACTTTGCTATTTCTGAGCTTTCTTCTCCTTGTTTCATGTGCTTTGATTTGCACAGCACAAAAAGGCCAACATATA------GAAGAAAAAAGATCTTGTATCGAGAGAATGCAAACCTGCGGAGTGGAAGCTTGCTGTCCGTGCATATGTCCTTATATTGGTGATTGCATATGTATTCAG---------
>SF97_Hap_hai_453
ATGAAAGTCGTGCTGATTGTGTGTTTAGCCATGATGGAACTGGTTTCTTGCGAATGTTGGTCTCAGGCGGACGGGCATTGCTGTGCCGGATCATCTTTCTCTAAGAATTGCCGGCCTTATGGTGGCGATTGTGGATATGAAGTGGGCTGT------CCTTATGAAGAAAACCTCATGTGTAGTGTTATTAACCGTTGTCAG
>SF97_Hap_hai_454
ATGAAAGTCGTGCTGATTGTGTGTTTAGCCATGATGGAACTGGTTTCTTGCGAATGTTGGTCTCAGGCGGACGGGCATTGCTGTGCCGGATCATCTTTCTCTAAGAATTGCCGGCCTTATGGTGGCGATTGTGAATATGAAGTGGGCTGT------CCTTGTGAAGAAAACCTCATGTGTAGTGTTATTAACCGTTGTCAG
>SF97_Hap_hai_455
ATGAAAGTCGTGCTGCTTGTGTGTTTAGCCATGATGGAACTGGTTTCTTGCGAATGTTGGTCTCAGGCGGACGGGCATTGCTGTGCCGGATCATCTTTCTCTAAGAATTGCCGGCCTTATGGTGGCGATTGTGAATATGAAGTGGGCTGT------CCTTGTGAAGAAAACCTCATGTGTAGTGTTATTAACCGTTGTCAG
>SF97_Hap_hai_458
ATGAAAGTCGTGCTGCTTGTGTGTTTAGCCATGATGGAACTGGTTTCTTGCGAATGTTGGTCTCAGGCGGACGGGCATTGCTGTGCCGGATCATCTTTCTCTAAGAATTGCCGGCCTTATGGTGGCGATTGTGAATATGAAGTGGGCTGT------CCTTGTGAAGAAAACCTCATGTGTAGTGTTATTAACCGTTGTCAG
>SF97_Hap_hai_459
ATGAAAGTCGTGCTGCTTGTGTGTTTAGCCATGATGGAACTGGTTTCTTGCGAATGTTGGTCTCAGGCGGACGGGCATTGCTGTGCCGGATCATCTTTCTCTAAGAATTGCCGGCCTTATGGTGGCGATTGTGAATATGAAGCGGGCTGT------CCTTGTGAAGAAAACCTCATGTGTAGTGTTATTAACCGTTGTCAG
>SF98_Gra_ros_29
ATGAAGGTTGCGATTCTTGTGTGTCTCCTGTGTGCTGTGGCCGTCATGGAATTCGCTTCAGGCCAAACTGCGGGCAGTTGTTGTGCAGGACCGTCTTTCGCCAAACGCTGCAGGTTTTACGGAGGAGAATGCGAGTTTAACGAAGGATGT------CCTTGTCAGGAAGGCTTAATATGCAGTGCTATTAACCGTTGCCAG
>SF98_Gra_ros_30
ATGAAGGTTGCGATTCTTGTGTGTCTCCTGTGTGCTGTGGCCGTCATGGAATTCGCTTCAGGCCAAACTGCGGGCAGTTGTTGTGCAGGACCGTCTTTCGCCAAACGCTGCAGGTTTTACGGAGGAGAATGCGAGTTTAACGAAGGATGT------CCTTGTCAGGAAGGCTTAATATGCAGTGCTATTAAGCGTTGCCAG
>SF98_Gra_ros_31
ATGAAGGTTGCGATTCTTGTGTGTCTCCTGTGTGCTGTGGCCGTCATGGAATTCGCTTCAGGCCAAACTGCGGGCAGTTGTTGTGCAGGACCGTCTTTCGCCAAACGCTGCAGGTTTTACGGAGGAGAATGCGAGTTTAACGAAGGATGT------CCTTGTCAGGAAGGCTTCATATGCAGTGCTATTAAGCGTTGCCAG
>SF98_Gra_ros_32
ATGAAGGTTGCGATTCTTGTGTGTCTCCTGTGTGCTGTGGCCGTCATGGAATTCGCTTCAGGCCAAACTGCGGGCAGTTGTTGTGCAGGACCGTCTTTCGCCAAACGCTGCAGGTTTTACGGAGGAGAATGCGAGTTTAACGAAGGATGT------CCTTGTCAGGAAGGCTTAATATGCAGTGCTATTAAGCGTTGCCAG
>SF98_Gra_ros_33
ATGAAGGTTGCGATTCTTGTGTGTCTCCTGTGTGCTGTGGCCGTCATGGAATTCGCTTCAGGCCAAACTGCGGGCAGTTGTTGTGCAGGACCGTCTTTCGCCAAACGCTGCAGGTTTTACGGAGGAGAATGCGAGTTTAACGAAGGATGT------CCTTGTCAGGAAGGCTTAATATGCAGTGCTATTAAGCGTTGCCAG
>SF99_Hap_hai_435
AGATTTCTCAGGGCAGTGTTGTTGCTCAGCGTCCTTTTGATGGTGACATTTCCTGCACTTCTCTCGGCGGAGGTAGATATATGCCGTTTGCCCTCTGACTCTGGGGATTGCTTGAGGTTCTTTGAAATGTGGTACGATGGCACATGCACTGGCAACGCCTGCATG------------AAAAGGTGTGCAAAAGCG------
>SF99_Hap_hai_466
AGATTTCTCAGGGCAGTGTTGTTGCTCAGCGTCCTTTTGATGGTGACATTTCCCGCACTTCTCTCGGCGGAGGTAGATATATGCCGTTTGCCCTCTGACTCTGGGGATTGCTTGAGGTTCTTTGAAATGTGGTACGATGGCACATGCACTGGCAACGCCTGCGTG------------AAAAGGTGTGCAAAAGCG------
>SF99_Hap_hai_467
AGATTTCTCAGGGCAGTGTTGTTGCTCAGCGTCCTTTTGATGGTGACATTTCCTGCACTTCTCTCGGCGGAGGTAGATATATGCCGTTTGCCCTCTGACTCTGGGGATTGCTTGAGGTTCTTTGAAGTGTGGTACGATGGCACATGCACTGGCAACGCCTGCATG------------AAAAGGTGTGCAAAAGCG------
>SF99_Hap_hai_469
AGATTTCTCAGGGCAGTGTTGTTGCTCAGCGTCCTTTTGATGGTGACATTTCCTGCACTTCTCTCGGCGGAGGTAGATATATGCCGTTTGCCCTCTGACTCTGGGGATTGCTTGAGGTTCTTTGAAATGTGGTACGATGGCACATGCACTGGCAACGCCTGCATG------------AAAAGGTGTGCAAAAGCG------
>SF99_Hap_hai_472
AGATTTCTCAGGGCAGTGTTGTTGCTCAGCGTCCTTTTGATGGTGACATTTCCTGCACTTCTCTCGGCGGAGGTAGATATATGCCGTTTGCCCTCTGGCTCTGGGGATTGCTTGAGGTTCTTTGAAATGTGGTACGATGGCACATGCACTGGCAACGCCTGCATG------------AAAAGGTGTGCAAAAGCG------
