# Supplementary material for: The deep-rooted origin of disulfide-rich spider venom toxins
Source: eLife. 2023 Feb 9;12:e83761. doi: 10.7554/eLife.83761 (PMC10017107; doi:10.7554/eLife.83761)
Supplement: Figure 4—source data 1. — A list of accession IDs for sequence data utilised in this study has also been provided. [file elife-83761-fig4-data1.zip › Figure 4 - Source data_Araneae_Bayesian_phylogeny.txt]

(((((((((((((((((SF64_Pho_nig_905:0.05336680,((SF64_Pho_nig_1002:0.00226818,SF64_Cte_cap_102:0.00229552)'0.525':0.00401111,(SF64_Pho_nig_901:0.00480796,SF64_Pho_nig_945:0.00242646)'0.693':0.00528387)'0.994':0.05643250):0.18983200,((SF65_Pho_nig_1008:0.04358350,(SF65_Pho_nig_1057:0.00580144,SF65_Pho_nig_63:0.00860926)'0.869':0.00914370)'0.828':0.02700380,(SF65_Pho_nig_880:0.01466350,SF65_Pho_nig_985:0.00887387)'0.772':0.02213310)'1.000':0.27549900)'1.000':0.08436400,((SF19_U_Had_cer_1213:0.00562619,(SF19_U_Had_cer_1257:0.00233559,SF19_U_Had_cer_1408:0.00233461)'0.995':0.00574754)'0.929':0.01849610,(SF19_U_Had_cer_1263:0.00235981,SF19_U_Had_cer_1409:0.00228598)'0.701':0.00972494)'1.000':0.54023000)'0.553':0.00000000,((SF10_O2_Had_inf_54:0.00955090,(SF10_O2_Had_inf_1355:0.00584590,SF10_O2_Had_inf_1356:0.00583418)'0.836':0.00560220)'0.870':0.01481810,(SF10_O2_Had_inf_1358:0.00239189,SF10_O2_Had_inf_55:0.00242009)'0.628':0.00764073)'1.000':0.39200000):0.00000000,(SF1_U_Had_for_638:0.00777051,(SF1_U_Had_cer_1028:0.00527526,(SF1_U_Had_cer_1075:0.00222628,SF1_U_Had_cer_886:0.00226511)'0.969':0.01190470)'0.857':0.01799050)'1.000':0.35427100):0.00000000,(SF100_U_Had_for_1186:0.01936470,(SF100_U_Had_for_1108:0.02564700,(SF100_U_Had_cer_1240:0.05502650,SF100_U_Had_cer_1260:0.03233380)'0.932':0.03805220)'0.834':0.03711600)'1.000':0.51944300):0.00000000,(((((SF97_Hap_hai_459:0.00507724,SF97_Hap_hai_455:0.00233966):0.00000000,SF97_Hap_hai_458:0.00231307):0.00000000,(SF97_Hap_hai_453:0.00921707,SF97_Hap_hai_454:0.00246555)'0.881':0.00555816)'1.000':0.22447600,((((SF98_Gra_ros_29:0.00507285,SF98_Gra_ros_30:0.00233381):0.00000000,SF98_Gra_ros_31:0.00460881):0.00000000,SF98_Gra_ros_32:0.00234158):0.00000000,SF98_Gra_ros_33:0.00231411)'0.999':0.19453700)'1.000':0.35793800,((SF101_Chi_gua_219:0.00221400,SF101_Chi_gua_220:0.00222972):0.00000000,SF101_Chi_gua_221:0.00219636)'1.000':0.39575900)'0.606':0.16685300):0.00000000,((((((((SF95_Hap_hai_441:0.02033470,SF95_Hap_sch_120:0.00235157):0.00000000,SF95_Hap_sch_226:0.00568182):0.00000000,SF95_Hap_sch_227:0.00237254):0.00000000,SF95_Hap_sch_228:0.00486688):0.00000000,(((SF94_Hap_sch_118:0.00244721,SF94_Hap_sch_231:0.00582064):0.00000000,SF94_Hap_sch_230:0.00580349)'0.525':0.00719358,(SF94_Hap_hai_442:0.00245882,SF94_Hap_hai_483:0.00589943)'0.929':0.01098700)'1.000':0.19936400)'0.981':0.16546000,((SF96_Chi_gua_203:0.00246952,SF96_Chi_gua_204:0.00590351):0.00000000,SF96_Chi_gua_205:0.00580610)'1.000':0.18122500)'0.901':0.11594400,(((((SF99_Hap_hai_435:0.00256183,SF99_Hap_hai_466:0.00814544):0.00000000,SF99_Hap_hai_467:0.00556901):0.00000000,SF99_Hap_hai_472:0.00605059):0.00000000,SF99_Hap_hai_469:0.00251867)'1.000':0.70970600,(SF23_U_Had_inf_594:0.01696300,(SF23_U_Had_cer_1031:0.13939000,((SF23_U_Had_inf_1378:0.00224945,SF23_U_Had_inf_561:0.00225488):0.00000000,SF23_U_Had_inf_592:0.00226902)'1.000':0.06708870)'0.722':0.02741820)'0.504':0.07597670)'0.871':0.14782900):0.00000000,((SF3_U_Had_cer_900:0.04958310,SF3_U_Had_for_848:0.04424100)'0.702':0.02868280,(SF3_U_Had_inf_585:0.00757871,(SF3_U_Had_inf_1388:0.00228910,SF3_U_Had_inf_574:0.00228064)'0.540':0.00453907)'0.933':0.03481690)'1.000':0.27182100)'0.907':0.21710700):0.00000000,(((((SF92_Hap_hai_318:0.00257073,SF92_Hap_hai_335:0.00619010):0.00000000,SF92_Hap_hai_518:0.00260316):0.00000000,SF92_Hap_hai_516:0.00607985):0.00000000,SF92_Hap_hai_320:0.00591401)'1.000':0.20188400,(((SF93_Gra_ros_49:0.00618885,SF93_Gra_ros_50:0.00557248):0.00000000,SF93_Gra_ros_51:0.00915979):0.00000000,(SF93_Gra_ros_52:0.01690070,SF93_Gra_ros_53:0.00850828)'0.701':0.00944474)'1.000':0.21045500)'1.000':0.29173200):0.00000000,(((SF91_Hap_hai_429:0.00229703,SF91_Hap_hai_430:0.00531288):0.00000000,SF91_Hap_hai_452:0.00223042)'0.543':0.00478964,(SF91_Hap_hai_432:0.00226956,SF91_Hap_hai_451:0.00225569)'0.696':0.00474048)'1.000':0.44682000):0.00000000,((((((SF84_Tri_lok_279:0.00230730,SF84_Tri_lok_280:0.00231716)'1.000':0.04665610,(SF84_Tri_lok_284:0.00248918,(SF84_Tri_lok_281:0.00225381,SF84_Tri_lok_285:0.00227729)'0.998':0.02556550)'0.942':0.03093200)'1.000':0.17498500,(SF17_U_Had_inf_565:0.02424490,((SF17_U_Had_cer_881:0.00244679,SF17_U_Had_cer_882:0.00423471):0.00000000,(SF17_U_Had_cer_1073:0.00320520,SF17_U_Had_cer_977:0.00441073)'0.982':0.01459920)'0.576':0.01430040)'1.000':0.27716300)'0.562':0.06700140,((((SF90_Hap_hai_545:0.00902908,SF90_Hap_hai_546:0.00236194):0.00000000,SF90_Hap_hai_547:0.00710967):0.00000000,SF90_Hap_hai_548:0.00551788):0.00000000,SF90_Hap_hai_408:0.00505001)'1.000':0.22678400):0.00000000,(((SF8_U_Had_cer_1050:0.01620960,((SF8_U_Had_cer_1036:0.00892032,SF8_U_Had_cer_904:0.00233738):0.00000000,(SF8_U_Had_cer_853:0.00237336,SF8_U_Had_cer_901:0.00559327)'0.988':0.01207960)'0.504':0.00809693)'1.000':0.23478700,(((SF20_U_Had_inf_1394:0.00230837,SF20_U_Had_inf_557:0.00226644):0.00000000,SF20_U_Had_inf_560:0.00515398):0.00000000,(SF20_U_Had_inf_1372:0.00234757,SF20_U_Had_inf_558:0.00233635)'0.790':0.00518640)'1.000':0.23842100):0.00000000,((SF24_U_Had_cer_1055:0.01514000,SF24_U_Had_cer_926:0.00906832)'0.783':0.01393080,((SF24_U_Had_inf_566:0.00565368,SF24_U_Had_inf_575:0.00558707):0.00000000,SF24_U_Had_inf_586:0.00223500)'0.935':0.02148890)'1.000':0.19158100)'0.941':0.09119660)'0.952':0.15078700,(SF9_O_Had_inf_1100:0.00575167,((SF9_O_Had_inf_1362:0.00351576,SF9_O_Had_inf_1369:0.00433524):0.00000000,(SF9_O_Had_inf_1364:0.00979069,SF9_O_Had_inf_1365:0.00255002)'0.529':0.00469147)'0.525':0.00702614)'1.000':0.35205000)'0.586':0.11286300):0.00000000,(((((((SF72_Tri_lok_249:0.03798220,(SF72_Tri_lok_247:0.07487310,(SF72_Tri_lok_250:0.03125120,SF72_Tri_lok_251:0.01272700)'0.999':0.02911660)'0.993':0.05435620)'1.000':0.19410300,((((((SF74_Hap_hai_348:0.00550045,SF74_Hap_hai_345:0.00564607):0.00000000,SF74_Hap_hai_347:0.00552898):0.00000000,SF74_Hap_hai_450:0.00563762):0.00000000,SF74_Hap_hai_346:0.00566788)'1.000':0.18174500,(SF75_Gra_ros_23:0.04872180,((SF75_Gra_ros_24:0.00238559,SF75_Gra_ros_25:0.00233992)'0.891':0.00619161,(SF75_Gra_ros_43:0.00246891,SF75_Gra_ros_46:0.00515015)'0.857':0.00621595)'1.000':0.06361560)'1.000':0.18838900)'0.948':0.06505830,((((SF76_Hap_hai_434:0.00225078,SF76_Hap_hai_489:0.00229838):0.00000000,SF76_Hap_hai_490:0.00550668):0.00000000,SF76_Hap_hai_491:0.00227788)'1.000':0.17598000,(SF78_Gra_ros_45:0.02658600,(SF78_Gra_ros_18:0.00238519,SF78_Gra_ros_19:0.00531572)'1.000':0.03972040)'1.000':0.10710100)'0.977':0.06686120)'0.975':0.10279900):0.00000000,((((SF73_Hap_hai_349:0.00227453,SF73_Hap_hai_520:0.00483377):0.00000000,SF73_Hap_hai_522:0.01171790):0.00000000,SF73_Hap_hai_519:0.00528365):0.00000000,SF73_Hap_hai_461:0.00230484)'1.000':0.20393100):0.00000000,((((SF79_Hap_hai_416:0.00237336,SF79_Hap_hai_415:0.00765477):0.00000000,SF79_Hap_hai_413:0.00507228):0.00000000,SF79_Hap_hai_417:0.00560335):0.00000000,SF79_Hap_hai_421:0.00558808)'1.000':0.21577600):0.00000000,(((SF77_Chi_gua_193:0.00242931,(SF77_Chi_gua_190:0.00531208,SF77_Chi_gua_192:0.00231361)'0.905':0.01182290)'0.655':0.00523481,(SF77_Chi_gua_194:0.00540323,SF77_Chi_gua_195:0.00236980)'0.570':0.00444607)'1.000':0.23500000,(((SF80_Gra_ros_10:0.00549223,SF80_Gra_ros_11:0.00223471):0.00000000,SF80_Gra_ros_12:0.00224159)'0.554':0.00494059,(SF80_Gra_ros_8:0.00554632,SF80_Gra_ros_9:0.00797135)'0.540':0.00491215)'1.000':0.34044100)'0.504':0.06309970):0.00000000,((((SF81_Chi_gua_153:0.00259990,(SF81_Chi_gua_133:0.00621934,SF81_Chi_gua_152:0.00624212)'0.963':0.00617534)'0.978':0.02096090,(SF81_Chi_gua_154:0.00556901,SF81_Chi_gua_155:0.00263792)'0.636':0.00879402)'1.000':0.28703400,(SF102_Gra_ros_26:0.01249110,(SF102_Gra_ros_47:0.00646760,(SF102_Gra_ros_42:0.00984210,(SF102_Gra_ros_40:0.00244244,SF102_Gra_ros_41:0.00250060)'0.944':0.00602299)'0.816':0.00597931)'0.938':0.02677810)'1.000':0.30989200)'0.641':0.11507000,(SF82_Chi_gua_131:0.07409890,(SF82_Chi_gua_165:0.00275260,SF82_Chi_gua_166:0.00596628)'0.999':0.07364930)'1.000':0.23598500)'0.533':0.10509400):0.00000000,(SF83_Chi_gua_199:0.10419300,(((SF83_Chi_gua_175:0.00251866,SF83_Chi_gua_176:0.00253032):0.00000000,SF83_Chi_gua_177:0.00248319):0.00000000,SF83_Chi_gua_178:0.00473536)'1.000':0.26687300)'0.989':0.17069700)'0.984':0.18495600):0.00000000,(((SF110_A_Age_ori_13:0.00920401,(SF110_A_Age_ori_22:0.01915500,SF110_A_Age_ori_12:0.00993578)'0.792':0.01150880):0.00000000,(SF110_A_Age_ori_10:0.00277902,SF110_A_Age_ori_15:0.00666149)'0.979':0.01287250)'0.985':0.10803400,((((SF111_m_Age_ori_27:0.02774060,SF111_m_Age_ori_29:0.00960139):0.00000000,SF111_m_Age_ori_30:0.00629018):0.00000000,SF111_m_Age_ori_31:0.00612993):0.00000000,SF111_m_Age_ori_32:0.00256131)'1.000':0.14422500)'0.999':0.27797900):0.00000000,(((SF105_DM_Dol_miz_67:0.00787559,(((SF105_DM_Dol_miz_66:0.00943625,SF105_DM_Dol_miz_68:0.00242926):0.00000000,SF105_DM_Dol_miz_69:0.00242007):0.00000000,SF105_DM_Dol_miz_70:0.00247456)'0.890':0.01892750)'1.000':0.35052400,(SF86_Chi_gua_143:0.05688610,(SF86_Chi_gua_140:0.00526691,(SF86_Chi_gua_141:0.00240573,SF86_Chi_gua_142:0.01907310)'0.847':0.00599553)'0.916':0.04183480)'1.000':0.31113400)'0.855':0.15818400,(((SF85_Hap_hai_437:0.00255584,SF85_Hap_hai_550:0.00561971):0.00000000,SF85_Hap_hai_551:0.00602762):0.00000000,SF85_Hap_hai_552:0.00629931)'1.000':0.30285000)'0.817':0.16432000):0.00000000,((SF108_DM_Dol_miz_94:0.00233893,SF108_DM_Dol_miz_95:0.00227971)'0.691':0.00788001,((SF108_DM_Dol_miz_96:0.02229030,SF108_DM_Dol_miz_97:0.00804628):0.00000000,SF108_DM_Dol_miz_98:0.00239659)'0.746':0.01002040)'1.000':0.31921800):0.00000000,(((((((((((((((((((((((SF34_Pho_nig_915:0.00232133,SF34_Pho_nig_1022:0.00222889):0.00000000,SF34_Pho_nig_859:0.00801832):0.00000000,(SF34_Pho_nig_892:0.00226803,SF34_Pho_nig_951:0.00226186)'0.784':0.00507437)'1.000':0.17164200,((((SF35_Pho_nig_894:0.00504160,SF35_Pho_nig_873:0.00463077):0.00000000,SF35_Pho_nig_954:0.00225374):0.00000000,SF35_Pho_nig_976:0.00225132):0.00000000,SF35_Pho_nig_1030:0.00226360)'1.000':0.22214700)'0.811':0.07704270,((((SF40_Cte_exl_235:0.00248391,SF40_Cte_exl_260:0.00245471):0.00000000,SF40_Cte_exl_264:0.00248742):0.00000000,SF40_Cte_exl_322:0.00247858):0.00000000,SF40_Cte_hib_415:0.01579680)'1.000':0.25819900)'0.966':0.18148400,(((((SF66_Pho_nig_1024:0.00757400,SF66_Pho_nig_853:0.00470002):0.00000000,((SF66_Pho_nig_971:0.00225297,SF66_Pho_nig_1067:0.00516821):0.00000000,SF66_Pho_nig_895:0.00227784)'0.796':0.01106880)'0.998':0.18573500,(SF68_Pho_nig_994:0.01035200,(((SF68_Pho_nig_938:0.01526200,SF68_Pho_nig_908:0.02464430):0.00000000,SF68_Pho_nig_1020:0.00908417):0.00000000,SF68_Pho_nig_1051:0.00238776)'0.551':0.01221310)'1.000':0.19600200)'0.988':0.15785500,(((SF69_Cte_cap_127:0.00226523,SF69_Cte_cap_155:0.00226382)'0.931':0.01138850,((SF69_Cte_exl_256:0.00228282,SF69_Cte_exl_301:0.00226141):0.00000000,SF69_Cte_exl_327:0.00228545)'0.764':0.00785383)'1.000':0.11211500,((SF67_Pho_nig_986:0.01247700,SF67_Cte_cap_117:0.00240370)'0.503':0.00404958,((SF67_Pho_nig_943:0.00229547,SF67_Pho_nig_944:0.00230961):0.00000000,SF67_Pho_nig_854:0.00880576)'0.712':0.00529067)'1.000':0.14773200)'0.821':0.06519720)'0.501':0.08910740,((((SF70_Cte_hib_344:0.00230091,SF70_Cte_hib_365:0.00225810):0.00000000,SF70_Cte_hib_378:0.00223519)'0.649':0.00618918,(SF70_Cte_cap_129:0.00520338,SF70_Cte_cap_164:0.00533350)'0.808':0.00709666)'1.000':0.16807300,((SF106_DM_Dol_miz_87:0.00232700,SF106_DM_Dol_miz_88:0.00479719):0.00000000,((SF106_DM_Dol_miz_84:0.00536306,SF106_DM_Dol_miz_85:0.00548486):0.00000000,SF106_DM_Dol_miz_86:0.00223987)'0.704':0.00521339)'1.000':0.30357700)'0.606':0.05537670)'0.583':0.11411100):0.00000000,((((SF37_Iso_ord_609:0.00224769,SF37_Cte_cap_76:0.00224174):0.00000000,SF37_Cte_cap_93:0.00224289):0.00000000,SF37_Cte_cap_131:0.00220711):0.00000000,SF37_Cte_cap_161:0.00221899)'1.000':0.44349000):0.00000000,((SF36_Pho_nig_1025:0.00266331,SF36_Pho_nig_865:0.00564209):0.00000000,((SF36_Pho_nig_889:0.00264953,SF36_Pho_nig_979:0.00264127):0.00000000,SF36_Pho_nig_1060:0.00265643)'0.939':0.00626292)'1.000':0.18989300):0.00000000,((((((SF38_Pho_nig_902:0.00233610,SF38_Cte_cap_114:0.00230937):0.00000000,SF38_Pho_nig_992:0.00229981):0.00000000,SF38_Pho_nig_913:0.00420340):0.00000000,SF38_Pho_nig_964:0.00542014)'1.000':0.22020300,((SF46_Iso_sp_624:0.03832360,(SF46_Cte_exl_321:0.00360788,((SF46_Cte_exl_225:0.00224496,SF46_Cte_exl_258:0.00232877):0.00000000,SF46_Cte_exl_280:0.00234622)'0.632':0.00497899)'0.995':0.03498220)'0.997':0.11115600,(SF107_DM_Dol_miz_89:0.00302566,(((SF107_DM_Dol_miz_90:0.00539024,SF107_DM_Dol_miz_91:0.00230978):0.00000000,SF107_DM_Dol_miz_92:0.00225809):0.00000000,SF107_DM_Dol_miz_93:0.00220602)'0.753':0.00537382)'0.998':0.09218710)'0.987':0.23221500)'0.747':0.10718600,(((SF42_Cte_cor_214:0.00226937,SF42_Pse_sin_1089:0.00229551):0.00000000,SF42_Fec_pro_468:0.00521573)'1.000':0.13516300,(SF42_Lep_byr_657:0.00230744,SF42_Lep_byr_710:0.00230984)'1.000':0.15862300)'0.931':0.08750230)'0.847':0.11970400):0.00000000,(((SF39_Sph_qua_1207:0.00729203,SF39_Nil_alb_734:0.00236120)'0.720':0.01932420,((SF39_Cte_cor_207:0.00229923,SF39_Hip_hol_549:0.00221159):0.00000000,SF39_Pse_sin_1111:0.00226225)'0.849':0.02296430)'1.000':0.21299400,(((SF41_Pse_sin_1102:0.00226868,SF41_Sph_qua_1204:0.00228083):0.00000000,SF41_Cte_cor_182:0.00542326):0.00000000,(SF41_Nil_alb_745:0.00227753,SF41_Oxy_sp_790:0.00223419)'0.830':0.00758430)'1.000':0.25500300)'0.969':0.14471800):0.00000000,(SF43_Cte_hib_336:0.01660900,((SF43_Cte_exl_313:0.00266856,SF43_Cte_exl_314:0.00265743):0.00000000,(SF43_Ana_pun_1:0.00263065,SF43_Cte_exl_230:0.00266870)'0.794':0.00589508)'0.621':0.01795450)'0.998':0.30032300):0.00000000,(((SF45_Cte_cap_64:0.00228315,SF45_Cte_cap_90:0.00228219):0.00000000,SF45_Cte_cap_123:0.00231479)'0.973':0.01417060,(SF45_Cte_hib_350:0.00232679,SF45_Cte_exl_273:0.00549580)'0.533':0.00520097)'1.000':0.31657500):0.00000000,(((SF44_Pho_nig_898:0.00227443,SF44_Pho_nig_923:0.00230711):0.00000000,SF44_Pho_nig_967:0.00222366):0.00000000,(SF44_Pho_nig_861:0.00229926,SF44_Pho_nig_1003:0.00230836)'0.853':0.00521688)'1.000':0.39889400):0.00000000,((((SF71_Cte_cor_198:0.00220582,SF71_Hip_hol_562:0.00222819):0.00000000,SF71_Oxy_sp_816:0.00225042):0.00000000,SF71_Pse_sin_1085:0.00221323):0.00000000,SF71_Sph_qua_1202:0.00229046)'1.000':0.52309900):0.00000000,(SF47_Hab_sig_507:0.03812620,(SF47_Pse_sin_1110:0.13864400,(SF47_Sph_qua_1201:0.02472870,(SF47_Pis_mir_1078:0.03933390,SF47_Nil_alb_739:0.01957720)'0.990':0.01822660)'0.991':0.03641340)'0.779':0.07406620)'1.000':0.27273800):0.00000000,((SF48_Lep_byr_651:0.00883147,(SF48_Cte_cap_75:0.00230479,SF48_Cte_cap_113:0.00235332)'0.967':0.03011490)'0.551':0.00806480,(SF48_Lep_byr_675:0.00232479,SF48_Lep_byr_705:0.00233326)'0.683':0.00679805)'1.000':0.32828500):0.00000000,(((SF49_Cte_hib_340:0.00483605,SF49_Cte_hib_383:0.00234003):0.00000000,((SF49_Cte_cap_78:0.00231095,SF49_Cte_cap_94:0.00228204):0.00000000,SF49_Cte_cap_152:0.00230614)'0.925':0.01738980)'1.000':0.47868900,((SF88_Tri_lok_256:0.01858420,(SF88_Tri_lok_255:0.03767020,(SF88_Tri_lok_254:0.07637180,SF88_Tri_lok_257:0.00814933)'0.998':0.02414410)'0.948':0.02629480)'1.000':0.19341100,(((((SF89_Hap_hai_485:0.00551018,SF89_Hap_hai_484:0.00228747):0.00000000,SF89_Hap_hai_541:0.00556049):0.00000000,SF89_Hap_hai_365:0.00556270):0.00000000,SF89_Hap_hai_364:0.00227971)'1.000':0.27727800,(SF4_U_Had_inf_559:0.07509900,(SF4_U_Had_inf_1389:0.00338496,((SF4_U_Had_inf_1370:0.00223831,SF4_U_Had_inf_1375:0.00223996):0.00000000,SF4_U_Had_inf_554:0.00223763)'0.684':0.00512645)'1.000':0.10859300)'0.999':0.14747700)'0.552':0.11416300)'0.557':0.13735600)'0.513':0.17138200):0.00000000,((SF50_Pho_nig_978:0.00228020,SF50_Pho_nig_1037:0.00224939)'1.000':0.10649100,((SF50_Cte_exl_254:0.00222861,SF50_Cte_exl_270:0.00225847):0.00000000,SF50_Cte_exl_290:0.00228139)'0.775':0.02271800)'1.000':0.35784200):0.00000000,(SF51_Iso_sp_623:0.01941510,(SF51_Pho_nig_851:0.00320886,((SF51_Pho_nig_909:0.00274621,SF51_Pho_nig_1000:0.00275882):0.00000000,SF51_Pho_nig_1007:0.00273880)'0.688':0.00618764)'0.626':0.01539310)'1.000':0.44633300):0.00000000,((SF52_Hip_hol_556:0.01778010,(SF52_Sph_qua_1191:0.00249259,SF52_Tho_spe_1229:0.00248028)'0.841':0.01295290)'0.922':0.10268000,(SF52_Sph_qua_1192:0.00242360,SF52_Tho_spe_1255:0.00249791)'1.000':0.19142200)'1.000':0.38856400):0.00000000,(((((SF53_Cte_cap_79:0.00244398,SF53_Cte_cap_106:0.00242739):0.00000000,SF53_Cte_cap_134:0.00245168):0.00000000,SF53_Cte_cap_160:0.00241420):0.00000000,SF53_Cte_hib_355:0.00929658)'0.999':0.10399900,((((SF54_Pho_nig_1072:0.00608998,SF54_Pho_nig_883:0.00260448):0.00000000,SF54_Cte_cap_96:0.00257918):0.00000000,SF54_Pho_nig_910:0.00258132):0.00000000,SF54_Pho_nig_947:0.00259168)'1.000':0.16659900)'0.999':0.23856100):0.00000000,(((SF62_Sph_qua_1209:0.00300723,(((SF62_Cte_cor_178:0.00230942,SF62_Nil_alb_735:0.00227280):0.00000000,SF62_Oxy_sp_796:0.00226771):0.00000000,SF62_Pse_sin_1103:0.00225898)'0.948':0.01152970)'0.984':0.17544100,(((((SF55_Cte_hib_362:0.00227564,SF55_Cte_hib_372:0.00227520):0.00000000,SF55_Cte_hib_396:0.00222181)'0.944':0.01478020,(SF55_Cte_exl_241:0.01474220,SF55_Cte_exl_262:0.00240452)'0.655':0.00913556)'1.000':0.16461600,(((SF56_Lep_byr_685:0.01287490,(((SF56_Cte_hib_384:0.00229594,SF56_Cte_hib_407:0.00227372):0.00000000,SF56_Lep_byr_690:0.00225088):0.00000000,SF56_Cte_hib_357:0.01206220)'0.994':0.02221510)'1.000':0.08267310,(SF57_Cte_cap_103:0.06069600,(SF57_Pho_nig_919:0.00959947,(SF57_Pho_nig_871:0.00620223,(SF57_Pho_nig_1038:0.00801392,SF57_Pho_nig_973:0.01050150)'0.531':0.00854763)'0.548':0.00628252)'0.985':0.03566770)'1.000':0.15028900)'1.000':0.08000510,((SF58_Cte_exl_293:0.00229612,SF58_Lep_byr_687:0.00228778)'1.000':0.06208700,((SF58_Cte_exl_248:0.00228791,SF58_Cte_exl_275:0.00222476):0.00000000,SF58_Cte_exl_325:0.00222235)'1.000':0.04038750)'1.000':0.07045120)'0.987':0.09149410)'0.502':0.04390900,(SF59_Cte_cap_112:0.00319437,(((SF59_Pho_nig_890:0.00228312,SF59_Pho_nig_998:0.00231321):0.00000000,SF59_Pho_nig_928:0.00504840):0.00000000,SF59_Pho_nig_1027:0.01197440)'0.706':0.00530503)'1.000':0.07733150)'0.539':0.05766810):0.00000000,((((SF60_Pho_nig_956:0.00224797,SF60_Pho_nig_1019:0.00228499):0.00000000,SF60_Pho_nig_993:0.00225068)'0.946':0.03527270,(SF60_Iso_sp_621:0.00501215,SF60_Cte_cap_116:0.00574932)'1.000':0.15377700)'1.000':0.17317700,((((SF61_Cte_cor_195:0.00224136,SF61_Fec_pro_447:0.00231961):0.00000000,SF61_Nil_alb_746:0.00224874):0.00000000,SF61_Oxy_sp_814:0.00226187):0.00000000,SF61_Pse_sin_1104:0.00228326)'1.000':0.09348560)'0.999':0.09340860)'0.946':0.24201500):0.00000000,((SF63_Cte_hib_330:0.01114510,(((SF63_Cte_cap_69:0.00261706,SF63_Cte_cap_91:0.00252424):0.00000000,SF63_Cte_cap_120:0.00254482):0.00000000,SF63_Cte_cap_162:0.00252614)'0.818':0.01845540)'1.000':0.33206500,((SF13_D_Had_for_1267:0.00278225,SF13_D_Had_for_1269:0.00434454)'0.588':0.00667064,((SF13_D_Had_for_1268:0.00229975,SF13_D_Had_for_1270:0.00447781):0.00000000,SF13_D_Had_for_1273:0.00226764)'0.695':0.00789059)'1.000':0.49041800)'0.556':0.15416700):0.00000000):0.20641600,(((SF87_Tri_lok_260:0.06075430,((SF87_Tri_lok_259:0.05487460,SF87_Tri_lok_262:0.07035120):0.00000000,(SF87_Tri_lok_265:0.00642623,SF87_Tri_lok_261:0.02180000)'0.999':0.02506980)'0.573':0.03142970)'0.859':0.08479100,(((SF26_U_Had_cer_862:0.00231611,SF26_U_Had_cer_875:0.00229797):0.00000000,SF26_U_Had_cer_879:0.00541565)'0.896':0.01793550,(SF26_U_Had_cer_876:0.00230339,SF26_U_Had_cer_891:0.00225681)'0.832':0.01350540)'1.000':0.14475300)'0.819':0.14167400,(SF6_U_Had_cer_1018:0.03919870,(SF6_U_Had_for_640:0.02949720,((SF6_U_Had_inf_1374:0.00228826,SF6_U_Had_inf_564:0.00235222):0.00000000,SF6_U_Had_inf_591:0.00230381)'0.892':0.01510200)'0.603':0.02406270)'0.998':0.18071600)'0.657':0.18488300,((OUTGROUP_Phr_mar_4:0.05389500,(OUTGROUP_Mas_gig_1:0.06567150,OUTGROUP_Ste_por_2:0.10336800)'0.893':0.05301010)'0.597':0.05946090,(OUTGROUP_Pro_whe_3:0.16775800,OUTGROUP_Cry_cen_5:0.06211290)'0.719':0.06800300):0.65945000);
